# Supplementary material for: The Dynamics of Incomplete Lineage Sorting across the Ancient Adaptive Radiation of Neoavian Birds
Source: PLoS Biol. 2015 Aug 18;13(8):e1002224. doi: 10.1371/journal.pbio.1002224 (PMC4540587; doi:10.1371/journal.pbio.1002224)
Supplement: S1 Data — Marker names are derived from the first four letters of the scientific name of the query species. Only the sequence from the respective query species is included. (TXT) [file pbio.1002224.s001.txt]

S1 Data. Marker locus sequences in fasta format.

Marker names are derived from the first four letters of the scientific name of the query species. Only the sequence from the respective query species is included.


>apal_00049
TGGTGTCTCAGGGAATGCCAAAAATCATAGTGCCTTTTGAAAATACGGAG
TGGAGCCACAGATGATATTGCGTTGACTGTTTCTTAGCTTTTTGGAATTC
TGTGATCACATCTATTAAGGACATGATGGCTCCTAACAGATGTGATCACA
GTAAAATACAGCTTAATGGTACCATGTGAAATGAATTTACCTATGCCTAA
ACTGTGACGATTTAAAGAGGCTCAAAACTGGTTTGGTGATGCTCTTCCAA
GCAGCTCAGTTTGATGGACACATTACCCTGGTGCTTCACTCAAAAATGGT
CTCGGTGCAGTACCACAGCCTCACTCGTGGTACAGAGTTTGCAGGCAGTT
TCAGGGGCTGCTTTCAGGCACTAGGCTACACATCATCTTTCTGCTTTCTT
ATTGAAACAGGCCTCAGAGTGAAGGTGTAATAAAGGGAGAAAGGCTTGAG
GCCACCTTGTCCAGTACATACATGTTAGCACAGACCAAAGTGCAGGCTCA
CACCAGCGTGTTTGTGTTTCAGAATTTTTTGAAGGCTATGTTTGAAAAGC
ATTTGTACAGGCTACCTATTTTGCTGTCTTTGTTCCTTTGCCAGGAATAT
AAAAATGTGAACTAGTTCTATATTATCTTTTTTTAACTTTCCAAAAGAAC
TTTTTATTTTATAGACCTGTGAAAGACCCGTTGTTCCACACGGATCTTAT
CTCCAGATGCAGCCCCCAGTGCGCAGTATAATTTTTAAAGGGAAGTACCT
TATTGAGTCATTTCCTGAGGAGGGATGGAGTTAGGAATGTTTATAATTGC
CTTTCTGAACCAGTGCCATAGAGCTTGGCTGGTGTACCACATTCTGTAGC
AAACCTTCTGATTTCTGAGGGTCTTACTGCTTCACCCCCATCCTGTTTCA
TCAGCTTCTCATGTTTGTTTTTTCTTGGGGAACTTGAGACAGGGGCAAGG
AGAAAAGGAAACTTTTTTCGTCTGCTGATTTTTGGGAACTGAGAGTCCTT
AGCTCCCTGCAGCTCTTATTTTAGTGTTGACTCAAGAGCACCACAGGTGG
AAAATTATAGCAACGTATGAAAATATGTATCTAATACTGAAGAAGCTGCC
TCATCCCCTTTGCTGTATGTTGTGATGACCATCTTGGTTCTAGGTTACAA
AAGTCTAAAGCCTGATTTTTCCCTAGGAATCAAGCCATGTTCAATGAGAT
GGAAGAATGATGAGACTACAGCCTGTTCTGCAAAGAAGTGGAACAGAGTT
GGAAAAGCACTCAAACATGCTTGGCCTTGGCAAAGCAGGCACGAAGTTGA
GAACTGGGGCCACCGTAACTGTTCTCGTACAGCGTTTAACAGTTAGCAGT
AAGGTGATCTTTTAAGCCGTAGGAAAATATTTCATGTGGCACAATATGAA
AAAAGCAAAACAAAACCCAAGAACCCCACAACAAACCAACCAACCAAACC
CTTCTCCCTAGCTTGCCAAGAATTCAGAGAGGGTAGAAGCAGCCGATCAG
ACTGTAAATTTCATTGTTCACTAGGCAGTCCTGCNTTTCCCTGCAGATGG
ACTGTGATGCTATGAAGTCTTTTCTTGTTGTTTGGATAACATGTAACTAG
ATAGGACAGAGCAATACAGTCTCTAGATCAGCATGTGCATGTGTACTGGA
GTGGAAGGAAGAAGGCTGAAATGAAAGGTTGTTTTTCACTCTGTCTTCTC
TCTAATCTTGTGATTCAGGTTGTCATTCCTTCTTATGACAGAATGGGAAA
CTAGAAAATGCTTCAATAGCCTGAAACATCACTAATGATCATGTGAGGTC
CTGTGAGAAGTGCAGTAAAACACTGTAGATCTAAGTGGAGAGTTTCTTCT
TTAGCATATGCTTGCTTTGATGTTAAAATAATGTTTGCTTTCATATTGTG
ATGCCCAATGTCTATTTAGCACAGATTTTATAATTTTAGGAATGTCAGCC
ACCCTGTGTTCTGTTAGTGATAAGATGCTTGTACTGGTTCTGGCTGGGAA
AGCTGGTATGGGGCTGTGCTTTGGATTTGTGCTGAAAACAGGGTTGATAA
TTCAGGGGTGTTTTAGTTATTACTGAGCAGTGCTTACACAGAGTCAAGAA
CTTTTGTGCTCCTCACCCTATCCCACCAGCGAGGAGACTGGGGGCACACA
ACGAGCTGGGAGGAGACACAGCCAGGACAGCTGACCCCTACTGACCAAAG
GGATGTTCCACACTGTATGACATCATGCTCAGCAAATAAAGCTAGGGGAA
GAAGGAGGAAGGGGAGGACTTTCACAGTGCTGGGATTTGTCTTCCCAAGT
TACCATTACACGTGATGGAGCCCTTCTTTCCTGGAAGTGGCTGAACATCT
GCCTGCCCATGGGAAGGAGGGAATGAATTCCTTATTTTGCTTTGCTATGC
TTGCATGTGTGACTTTTGCTCTACCTGTTAAACTGTCTTTATGTCAACCC
ATGAGTCTTCTCACTTTTCCTATTCTCTCCCCCATCTCACTGTGTGGGGA
GTGAGCAAGTGGCTGTGTGGGACTTAGGTAGTCAAACCACAACAATGGTA
CAGTTGTTCATTCTGAAATGGTAATGTTATTTTCATGTGCAATCTCCCCA
GATTGCAGGTACCAGGAAAGACATGGTAAAGTGGAAATCCACAAGTAGGA
CATTCATGTTTGCAACTGGTCAAATTGCAGGACATTGCACTAATGCTGTA
TCACTGTGTTATGAGATATGAAGAAAAATGTATTCTTACATTTTCAGTGC
CTTAAGTGGTACAGTAGAGTGAAGAACATACCTACATCCCAGAGAGGACC
ATGAAAACCCAGAGCGTGAAGGGCAGATCAAGTGTGTCTGTGTTCCTCTG
TAGGCTGCAGGTAGCTCATGTAGCTCATTGCATTTCAAGCTTTCCCATAC
AGCCCAGATCTCTCCTTGTGTTTGGGATTGGACTGGGTAACTGATGTTTG
ACAATGCAGATTATGCCCGAGTATTACATTTGACAAAATGGAGAACCTTC
CAGAAGGTTTTCCCAAAGGAGTTAAGTATACAGACATCAGGCTTTCGGTA
CTCTACTATTTTGTAATTCTTGTACCACTTGGAATGAAGCATTTAGGAAC
ATGAAGCATTTAGGAGCAGAGAAGCAATGTGCGTTTCAAAGGGGACTCTT
CAGTGGAAATTGGATTTAAGACACAATGAAGGGTACAGGGGAAGGATCAA
GACAGTAGAGTCAGGAGCAAAATGTTCTGCATCTGTTCATTGGTTCAGTC
ACCCCAAGTCTTGACATCTAAAATCCTCGCCAGACCCTAATGAATATCAC
TTCATGGGCTGATGGCATACTTCTTTGAAAAAGGGGAGAAATGAGTGTGT
GACAACAGGGGAGAATTGGTAAAGGGGTATTGCACATCAGAGTTGGACTG
CACTAGAAATCATCTGCAGTATTTATTTCCTAAGTATAAAGATTATCTCA
GTGAAAATAATTTTTTAGTTTGACAATTTCATTTTAGTGTTACTTGATCT
ACTTTTTAGACACTTGGGAAATCACTGTAACATTTTACCTCTCTCCATGC
CAAAATGTGAGCTTTTAGATGACTAATTTGCTCTGCATGCTTTCGAAGAT
GGGTTACACTTAGTGCTTATTTGGAGTAGAATTTCTGCATCACTGTGGCC
AAATCCTTTTTAATGCAGGAACTGGTGTAATGCAAAGGAGATATCTAGCG
GATGTTCTCAGTAATCACCTGCAATCTGTTTTCTGTGTTTTCATACAGTG
AGACCTTATTGTACCAGATGAATATCTGTGATTCCATCTTAAAAGAAATA
GAGAAGTGAACTTAGAAAACTCATTTTCCAAAAATCAATATTCAGAGAGG
CTATGACACTGCTTATGACATGACAGATTTTCACCTTAGTAGAATCAAAT
GTGTTCTACTCTAGGGCAAAGTGATGTCAGTAAAGACTTGCACTGAAAGC
ACAAAGAGCAGCTAAAAACGCTGCCCCTAGGAAATTCTTTTTGTAATGTT
CTCTAGGCTCACGACCCGATAAGTGATTAATTAAAGTCTCTAGAGAACAT
TAAAAGAGATAAAGTTCTGCAGGTGTGCCTTGAAGGACTGTATGAAAATA
CTTTTAATGGATTTCTGGGTTTGGATGTTTCTTTGGGGCAGAAGAATGGT
CCCTAGCATCTCTGTTTTTTACATAACAATCTAATTTGCAGCACACAAAG
AAACAGGAAATCCTTGAATGCTAGAGATTGCAATCCAATTGCATTTCTGG
AGTTGCGGTATTTAGGATTATTCTTGTGAAAAAGACTGCTTGAGGTTCTG
CTGCAGTGATGTGAATGAAGGGTCAAACAGATTTGGTCTGAGGCTGATGC
TTTCAAGCTGAATAAATATGTTGGTTGGAGACCTCCCGGTTATTGGTAAG
CCCTGAAGTGCAGTTTTTTAAAGGGTTTACATCTAAACTGACACCTTAGC
ATTGATCAGAGCTGATCGACCAACAGTGTGATGGACTTAGAGGAAAATGT
AAATAAATAAAGAAAACTCATTGCTGTTTCTCTCACCAATGGGA
>apal_00054
TTCTCCTCTCAAATAGAACAGTCATTAGAGAAATCTCTGGAGATGGCACA
GGCTGGGATTTTTCAAGACTTTAATTTCTTCTGAACATTTCTGGATTATT
TTAAGAGTTTTGTTTTCTGACTCATTGGTTCTGAGGCCCCACTTAGTAAC
ACTGCAAATACTGAAATGAGAAAAAGAGGAGGAAAAGTCATGTCTCTCCT
AATGTTCTGTGCTTTGGCATCTCAAAAGGTGCCTCAAATGATTTTTTTTT
TTTCTCCCTCTGTGCAAGTTGTTTATACCTCCTGGGAGAGATTCTTAACA
GAGGAAAAACAATTTGATGGCTCTGGGAATGTCGTCAGGAAAATACTGCC
TTCTCTTGACTTTGAGAGCAAATGTGTAGCTGAGCTTGCTAACGTGGACA
GATGCCTGAACAGCATATTTAGGACATGTGATTAAAAAATGAAAGACTGC
AGTGACTCAGTAAGTCAAACCTCTTCAAAGAAAGGCATTTGTTCATTATT
ATACCACAGTTAAAAGGCATTTGGAAGTGATAGGCAAATAGCTTCAGTAG
AGAAAAAAATCAAGCAATAACAATACAAATAATATCAGACTATGCTGATC
CGAGAACTTACTCCTTCAAGTTTCAGATAGTTACCTCTGCTTTTATTACT
CTCTTACATGACTTGCACATAATTTATCCTCATAATCAAAACTTATGTAA
GTATCAAAGATATTTTCAAGTCTTTTCCAGAAGATTTGAAGGCAAGAGGG
GCTTTAGGAAACCTGTCAGCCTATGTGGCAAAGATGTGTTTGCAATGATC
CTTTGAGTGTTTACTTTAACAACCAAAGTTCGAGCAACAGGATTATGCAC
CGTTGCTCATACATTTGACAGTTCACTAGATAGTACAACAAAGGGTTCTC
AAGCTGTTTACATCCTCATTTTCAGGTGTTCTCTAAGAAATCATCTAAAG
ATTTGAGGAAGGACTGCAGTAATTCATTGAGCTTTAGATTTTTTTTAAAA
AATTGATATCATTATATGAGTGAAGTTCAATGTTGTAATGAATGACCATA
TACTTCTGAAAATATTTTTAGGAGACATCCTAGGTCCCTAGATCTTTTTG
ATCTGAATTTTTTAATGTGCATTATGCTTCCATTACTACACTGCCAGTTT
AAGTTCATACGATGCTAGAGATGCAATTGCTCTGATCAAACACCTTCCAC
ACTGATCTCATTGTAAGTGTTCTGAAGACACGGTAGTGGAATAAAATAAA
CATTCTTTGTTAAATAGTACAGCTACTCCCATACACTCCGCATATGCATG
TGTGAAGAACTCTGAAAGAAAATATCATCCACATCTTTTAGAAGCTCTTA
AAAAAAAAATCAAAGCAAATCTGTATTCTTCTTTTTCCAAGCATTTCAGG
GAAGTTATAGCAATAGAAGTCATACTGGGCATTGAGCTGTACCATAATGC
TAAGACAGCAATATTGTCCAAATATGCTACCAAATACAGGCTAGCATATA
CTAAGAAGAGGACACAATATGTTCTTAAATCACGGAACCTGAATCACTGA
GCCAGAGCAGGAGTAAGGCGATGCAGTCTTGCAGTGTGCTTGAGTACCTC
CTTGGAAGGTTGTGCACAGGGGGAATGTCAGGAGCACAGCACAGGTTGTG
CTCAGCAGCTTGCAGGATGAATCCTCTTTGAAATGAACTGCCCATCTCTA
GGTGATTTCATTTATTCTGTCAAAAACTTCACAAACAAACCAGTTCCCTG
AGGAACCTCATGTTATCACAGAGTTGAGAAACAGTAAGTTTCGGTTCTAA
TTAGGAAAATATGAATAGGACACAGTGTAAAGTGAAGGGTCAGATGCGTG
CTGTTCAAAAGTTTCTTACCAGAAAGCAGAGCTGAGCTCACAGCTGCTGT
ACATTGTTGACTTCCCTGTTAACGATCTGAAACTCTTGCAAAATGCCCTG
CGATATTCTTCCGAGGGGTGCTGTGCAACAGAATTGTGCAGCATTTGCTC
TGTGCTGGTTTTGTCTGGGATAGAGTTAATTTTCTTTGTAGTAGCTGTGT
CTTGGCTTTGTGATGGAAACATTGTTGATAACACAGGGATGTTTTAGGCT
GAGCAGTTCTTACACACAGCCAAAGCCTTTTTGGCTCCACACCAAACCAA
TGAGTAGACTGTGGGTGTACAAGAAATTAGGAGGGGACACAGCTGGGACA
GTTGACCCCAACTGACCAAAGGGATACCCCAGACCATATGACATCATGCT
CAGCATATAAATCTGGGAGAAGAAGGAGAAAGGGAGGGGACATTTAGAGT
TATGGTATTTGTCTTCCTGTGTCACCATCATGCATGATCAAGCCCTGCTT
CCCTGGAGATGACTGAACACCTGCCTGCCCACGGGAAGCGGTGAATGAAT
TCCTCATTTTGCTTTGCTTGTGTGTGTAGTTTTTGCTTTACCTGTTAAAT
GGTCTTTATCCCAATCAACAAGTTTACTCACTTTTCCCATACACTCCCCC
ATCCCACTCAGGGGGAGCAAGTAAGCAGCTGTGTGGGGCTTAGTTGCTGG
CTGGGGATAAACCAGAGCATGGTGCAATAAGGGATAAACCCATAGGGTTG
TGTCCCTGCAGAAGAGTAGGCTTTGAATGATAGTTTCGTAAATGAGCCAT
TGTGACCCTAAGCAAGATTTGGAAAATCAGATAGAGAAGAACTGATCCGC
AGGCAATGGATGCAACTGTCTTGAGGACAACATGATCACTAGTGACGTTA
TAAAAATCAAAGTAAGCACACCAAAATTTGGCAGATTTAATCCAAAACAT
CATTTTGCCCTCTGTCTTCCATGGTTTTGCATCAGAATCATTTCAGAAAA
CAGTAACCTATAGGTGGCATTCAAGGATAGCAAATTACTCTGATTTTGCA
CACATGTATAGTGCTGCCACACTTGGTCACGCAGGAATGTTATGAATTTG
CTAATTTCTCGTAAGCTGTGTTACAAGTGCTTGCCATGCCATGACTCCTG
AGAGCTGTCAGCTGCCTTTCTCCACTGACTACTGTGTCACACTATAGATG
CTCCTCTTCTAACTTTAGGTGCTGAATTGGCCAGCAGTCTGGATAAGTTC
TAGTCCTGGGCTATCTGGCTGTGATCTGAGTTCTGTAGCAGCTGTAGCCC
AGTTCCATCCACGCTGGTGAGGAGCATGGCACGAGCAGAGCTCCAGCCAT
GCCTGCTGTCCTGTACAGAGGGATGGTCTTGCAGGGAGGCCAGTGCGATG
CAGCGCGGCTGGGGTGCAGACTGCAAGCTCCAGCTACCAAACCTGGAAGT
CACCAACCGAGCTGTACTGAGGGAGACAACTCCTGGGTGCCTCTACATAA
TGCCCAAAGCTGACCCTGGCTACGCTCTTGCAGATTGGCTTGGGCTGTAA
ATAAAATCCCAAGCAACTTTATTTCCTAGTGGAGACCAAATCCTGATGAC
TCAGCTCCTAGAATCTCTGTGAGGGGCTGTTGGACATCTCTTCTTTTGAT
CGTATGTGAGCCCTTCCCCTGGGGAGGACAACCAGCCTGCCACAGCAGAT
AAAAAATAAAGTGCTTGAAGAACATAAAGAAAGTAATGGCAGTATCAGCA
CTTTGTTTCTTGCAAATATTAGAGCAGAGGAATTTGAGACTAGATGTGAA
TGGGGAAGAAACAGAAGCACCTAGAAAGGCTGAGAGGCTGTCTGGGATCT
CCAGTAGATGCTGGGTGCTGGTTTGCAAGTGACAAGGATCACAGATGACT
TTCTTTCTCTGGGTGTCCTAGACTCCGTCTGCGGGCCTCACTATACCTGT
GTGAGCCCCCAGAGCCGTGGGATTTCTCTCTTGCCTGGTTGTCAGGTGGC
ATTTGGCTCAAATCACACTGCAGCTCTGTCCTCATGCCCATAATGCCCTC
AGAAATAAGAGGTTTGCTCTCCTTCATCCCATAGCAGCTCTTTGAACCAG
CATGGCAAGCCATCACCTTCAGAGCCAGCCCAGAACACCCAGGAAGCAGG
GTGTGCAGTCAAAGTACAACAGCATAGCACCATCTCTTTGCTAAGATACA
AATTACACAGGAGTTTCTTGACCCGTGCGGAAGCAACCTGATCTCCAAAA
CTGAGCCTGTATTTTACCCACTAGCACAGGTCAATCCTCCAGAGAAGCTT
AACCTGCTTGAATCACCTCATACCATGGGATTTCACCCAACAGGTTGCAT
TAGCTCCTCCATATACTGTCCTTATACCACACCTCATCCCAGCAGGCTCC
TGGGGATGC
>apal_00068
CAATATATGCGAAGCCTCTCACATACCTGCCCCCTTCCTTCGCCTGAGGA
CACCTGGTCACCTCCAAAAACGTCCTCCACACAGGACATGTCTCTAGACT
GTCACACACACAGGGGCTTTTGTAAAGAATGAAGAAAATTTGGACCAGTA
AGACAATGCAATGCATCTTTGCTGCTCTAACAGAGGAGATAATCCAGGGC
TCAGACCTCATTCTTGGGGGTTTTTTTTGAAGCAACCTACAAGGATTTTC
ATTCTGAGTAGGCTCTAAGCTTCTAAAAGCCCTAGCTGACTCTGGAAATC
TCTGCCAGGAGAGGTTTTCAAATCCATGTTGACCAACGTTACAACAAGCT
ATTTCCACCATCTACAGAGCTCTGGCTTACACCAGAGCCAGCAGCTCAGG
ACAAAGCCTTGTCCACGCTAGATACAAGAAGCAACCTTAGATGCAGCCAA
AGCGAGAGTTTGCTTGATCCACACGAAGCCTCAGCAATTCTGTGATTCTG
TGAAGCCTCATCAAGTTCCAAGCCAGTACCAGAGATGCCAAAGGTTCACA
TTGCCACAGCTATGCTGAAGGGTTGCCCATTCCGTGCCTTATCACCATGA
AATCAACACTGAAAAAACAATAAATCCCTTAATTCTTCTGAGGCTCCACA
CATGCAGTCACCTACACGCCATGCGTACAATCACTCTCCCCTTTTGCCCC
TTCTCCCTGCCCCTGCTGGGGCACAAAGCTCCAGACGAGCAGTTTCAATT
GCTCAAACAATGATCTTGGAAGGAAAATACTTCCCTCCTTGCCACAAATC
TTTATAAGCAGCGAAATAAACACCACAACGTGCCTTCTTCCAACAGCTGG
AAAATTATGGTCTGACTGAAATGACATCATTGTGTTTTCCTATGGAATTT
CTGTGCTGTGAGACTTCGGGGAGAAACCGTGTGGCGGCTCGAGGAGGGGT
GGGAGACGGCGTTGTGGTGAAGGGGGGAAACGGAAAAAAAAAGGTGAAAC
TTTCTTCAATAGGCCTTACTGTGAAATATTTGCACCAAAACTGGAAAGAT
TGCTTAAAAACAGATTGGTCAGGCTGTTTGGCTTATAACCATTCCAGCCC
TGTCCTAACAGTATTATATTTCTTGACATCTTACCTTGTTCCTCCCCCTC
TGTCTTACTACATCACTGAAAAAAAGACAGAAGGAGGTATGGAGGATATA
ACCCAGTGAGGAAATACCTTTGTCCGAGCAGTGTTACAATTCTATCAGCT
TTTAAATCTAAATCTATACCCCTAATGTCATGCATATGTCATCAGAAGGT
GTGTGACCACGCTGGGCATCCTGCAATCCCCTTTATTGCACAGAGGTCAC
TGGGAAAAGAAAGAGTTGGTCCCAGCAAGTTAGATTCAAGTCTCAAAACA
TCACTCTGGACCAGAAAAGACAGACTGCAAAGCGTTAGACAGTTGGTGAG
AAGAGACATAACCACAAACTTCTAGCAAGAACCTGCAAGTTAAGTTTTTC
ACGGCACAGTATCTAGTCATGCAAGCTTTGGCTAATTCCAGTATCATCAC
AGGTTTGGTCACCTTCATGGAAAGTTTCTCGAGCATAATTCTCAGCAGCC
CTCAGTGCAATTCAGCAGTGCAATTTAGCGCTCTGTAGATAGATCAAAAA
ATAATAATCATAAAAAACAATAAATCCCTGAAGTAAAAAAAAATTCTGAA
TCGACCTTGGTGATCACTGTTACACTATCAGTCACCCACTTACTCCAAAT
CATAGCTGTGGGAAATCACCAGCAGCACTGCTGCTGACTTCAGGCAGTGA
TTAGGCTGAACACGAAAAATCAGAAATGAAAAAGGGCATGTGAACAAGAG
AGAGAAAAAAAAGACACCTTCGTTGAAATTTCTCTTCCAACTCCTATAGA
AGGCCTTGAAAATATTTCTCCACACTCCAAAACCACCATAAACACCTCAA
TAGCTCTGGTTTCTATGCAGTTTATCTTCCTTCTGATTTTTCAGGAGATT
TTTCGTGTGACGGAGCCCTGCTTCCCCTGGAGACGGCTGAACCCCCGCCT
GCCCACGGGGAGCGGTGAATGAATTCCTTGGTTTGCTTTGCTTTACCCAT
GAAACTGTCTTTATCTCACCCCCCTGAGTTTTTTTTACTGGTACTCTTCC
CATTCTCTCCCCCATCCCGCCAGGGGAGAGGGAGCGTGGGGCGTAGTCAC
GGCTGGAGTTAAAGCACAACAGCAGCGTAGCTAAAAAGTCACGGCGTACC
TTAAAACTTAACACTCGCTCACCTGGCAAAAGTTGTTCTGCATTCCTTTT
TCGTTACACAAACGAGAGAACATCACATATTCCAGCCTGAAATTCCATAT
TTCATTTGTTAACTTTTCTTGCTGTTATTTACAAGCAATTCTGTCAAATT
ATTAACTCTCAATCACTGCACTTAGTGGGGTCAAGAAGAAAGAAGAACAA
AGATCTATCTTCAATACTTCCACAATGAAGAAGAAAATTGATGTATAAAT
GCGCATATCGCTTTAATGTACCCAGCCCTATATATAAACATAATTTTGTG
TGATTTATATCCCTAATTAGATTCCCATGGCAACATTCTTCAGCTAACAA
TGTGTATCGTAATCACCTTTTCTTCATACAAATGATTTCCTTAACTTTGC
ATGCATAACTTAGCAGCTTTTATTTTTAAAACTCCTGTTAACAGTTTCTC
TCTTGTTACCAGTAGGGGTGCTATGATAAGAAACTAATTTGCTGTAAAAA
TTACTCATTTGTCAAATAAGCATTAAAATAATTGTTCCCCTTTTGACTGT
TATCCTGCTGTTTCCAGTCATTTTCAAAAACTAAATTATTTACTCATTTG
AAAGTTCAGCTGTGCATATTTTAATTGATATTCCCTCGTAGGACTCATAT
TGTTAATGACAATAATTAACCCGAAATGGCTGCTAAATAATTATGCTGAA
AAGATACAAAGTATTTGTGCAGAAAGTAAAATCAGCATTTGAGAAACCAT
CAAAACGTACAACTTTCCTATTTTACGGCAAAGCATGGTAATAGCTCATA
ATCAAATTAAGGATGAAAAGGAAAAATGTAGATTACATGCTTTGATGCAG
AATACTTTATGTTTCCAATATAGTACGGTATTCTAGCTAACAACGAGTAC
TCAGTCATTTTAATAAATCCCTAGTATCGCTATTCCAGATAGTAATATCA
AGTATTCTCATGAAGTCAGTGCAGTTAGGAATGTAGTAAACTCTCCATTA
ATAATATTTCTCTGCCATCTATCTATTGCATTTCATTCCAAGGAATCAGA
CCCCTGGAATAATTTATAGCTGATGGAATTAATGCTGAAGGCTTTCTCCT
GGCAAGTGGTGCTGAATCAAGGACGATAGCTAAAAGCTATTCAGGCCCAG
CTTCTCTCTCCGGCCACGTGCATTACTGACCTATTGTCCGTGCAAGCATT
TATAACGGCACAAAAAAAAAAATGGAATCATTTTTGATTTAGCTCCTTTG
CTTGTCAATAAACAGCACGAGTGAAGCGAGCGCCGTATGCACGGCTAAAT
AAAGAGACAGGACAGGTTTGTCTACACAAGAAACAAGCCGAGTTAACTAA
GGACGCAAATTTAACGTGGGTTTCTATGCACAACTATATTAAGCCCATGT
GGACTTACTCATTCAGAATTAAACCAGCTCTAATTCACTTTAATCTAATT
CACTTCCAAAGACCACAGAGGGGTTTAAAGTTGTATAATCTACTTGAACA
GCTCATTTGAATCCACATGCCTGACTGTCCCCACAGACAAACAAAAACCC
AATAAAACAGCAGCGAGGTTCAGAGCATGTTGGCACAAAGCTTTACTTCG
TGGCTTTTTTGACGGAAAATTTGATTTTGAATTGCATAGTCTCTTTGAAG
AAGGTGTTGACATCAAGTGCTCCCAAACTTCAGTTGGAAACTCAACTCCC
TTTCTAAAAGGTGCCCCGAAACGCTGCTGCAGTGCTTCTTGGTTGAACAT
CAACAAGAGCATCCGCAGTTTGAAAGGCTGGGGGGCACTTGCAATAAAAC
CAACCACATACACCGTGTATCATCCGTGTGCTAAGCTCTTCTAAGAATAT
GGATTCATCTGAACTCACAGTTTTAGAGTCACCAACTCTTGGCATTTCGC
TCTTGTCAGAGGAAGGGGTGGGCTGGAAGGAGCAACAGAGTCTCTGCTTG
CAGACCCAGGTGGACATTGGC
>apal_00090
TAATAGATTTTTGAAAATGCTATCCTTGCTTTGGCTGACCTGAAATTCTG
CACAGACTGTATTCAGAGCAAACTCCAGTAAGCAGTTTTATTTTCATTTC
TCATTTCTTAATGAAAAAAACCCTGTATCACGATGCAGTTGGCCAAGTGA
CTAATAATTTTACTTGTTTGACTTTCCAGAGAACACAAGAGAACTATAAA
TAAAGGGATTAATCAGTTAGTCAGATAGAAGGATTACACCAGGCAAAGTG
GACAACCCCGGAAAGTACAAATCCCTTCTATTCCTTTTTTCAAGTTTTTA
GCCTTGGAGACAAAGCAAAAAGCAGGCTAGCGAAGCACTGCAGGGAAGAC
TAGCTCTATGCAACTGCAAAATGACTGTATATGCTCAATGCACTTGAGAG
GGCTGAACTATAGGTTTGGGAATGCAATTCCTGGTCACCCTAAGGGGATG
TAAGGGTCACCATGAGACTATCAGATTGCTGGCCATGCTGCATCCAAATG
TATTCCTTTCTATATAGTATCTTCAGAGCCAGAGGCCTTAGGATGGACTC
AAGGAGTAGTGAGAGAAAATAATAATAAACTGGGCCAGGCAGACATTGGC
TGGCCAAACATAACACCCTCTTGGCTCTGTTTTCCTGATTTCACAGCAAT
GGAGATGCTCATTAAACTGTTATTCAGATAGAAGGATTGTACCAGGCAAA
GTGGACAACCCCGGAAAGTACAAAACCCTGCTATTCCTTTTCACTGCCAT
GGCCTAATAACATCTCAACCAGAAGAGACCTCTTTTAAGGGTGACAAGAA
ACACACATCTGACTGTATATGACAATACTTAACCTAATCTAATACCAAAA
TTAACAAGATTGATTAGATTATGTGAGGTGCAGAAAGCAGTTTTCAAGGA
ACTGAGCTAAAACTGATTTGCTTCTCAAGAGACCAAAGAGCAAGAGCATT
CAGCTTTTAACAATCCAGCCAGTATGTGAACCACAGACCAGTGATCAAAG
TTGTCTGATCCGTATCCAAGATTCTGAGCCAGCTAGCTTATAAGAACCAC
ACCACTGAAAAGTAATTTTTATAGTTTAGATAGTTTATCTTTCAGTTCCC
TCAAAAAAGAGAGAGAAAAGTAGTAAGTAGCATAGACGTTTCTGTTCTTT
CTTTCCCCAGTAAAATCCCTAAGAAAGTTTCACCAGGCTAAACAAGCAGA
TGTTTTCTATCCCAAGTCACTTGCTTGTCAAGGAGCATCTGGAATACAAC
TGAGACAAAAACCTAGTGAAGAACTGAACTGCATTTAGGCAAGCACGTCT
GTCTATGCACTGCCTCTGTGTTACCCAGATGCTGTTTTCCTCTTTGCTAT
CACATCAAAGAAACCAGCTCTCCTTTCAGCTCTTCAGTAAAGTGAAAACC
AACCTGGCTAGGCACAGGAAAGAAGCAGAAGCAGGTGGCTAGCAAAGTGC
TCCCAAGGTAAAAAATCTCTTAAATTGAAAAGGAAGTTTCCCTTCCATTT
TATTTCAAAGCAAAGGCATTAGTATTTAAATAATGGGTTTGACTCGACAA
TTTCTACATCTCTGTCAAATATGCTTAAAGAGTTAGCCAGTTATCAACTT
GAAAATAAGTGTTTCAAGCAGAAAGCTTACATGTGACCAGGTGCTACCCC
ACCTAAGAGCCTGTCCTTGTCTGCGCTACCAAGCCTTCTATGCCAAGCCA
CTGCAGCCTTCCTTCCATCACAAAGCCTTCTCCCTATTTCTCAGGCGGGC
ATGCTCTCCACGTTTAAGTCTTCTCTCTGTCCATATTACATACTTCCAGA
GGACTCTAGACTGTGCACACAAGTAGCAGCATACACTGAAACTCCCTGCC
CTCTGTTCTGCACTTTCCTTATAAACACTGATGTTTTCTTGTGGGTTTGT
TTTTTCGGGGAGGGTTTGGTTTTGGGGTTTTTTTCAGTATTTATTCATCT
GCATCATTTCTGATGCTTTGTTTGAGGAGAAAAAAAAGCCCCACACTTTT
TGTGCTAGTTTTGCCTGGGACAGAATTAATGTTCTTCATAGTAGCTAGTA
CTGGGCAGCGTTTTGGATTTGTGACCAAAACAGTGCTGATGACACAGGGA
TGTTTCAGATGTTGCTGAACAGTGCCTGCACAGTGCCAAGGTCTTTTCTG
TTTCTTACTCTGTCCCACCAGAGAGCAGGCTGGGGGTGCACAGTAAGTTA
GGCGGGGACACAGCCGGGACAGCTGATCCCAGCTGACCAAAGGGATATTC
CATAACACACGACGTCACACTCAGCATATAAATCTGGGGGAAGAAGAGGA
AGGGAGAGACACTCAAAGCGATTGTGTCTGTCTTCCCAAGTCACTGTGAT
GCACGATGGAGCCCTGCTCTCCTGCAGATGGCTGAACACCTGCCTGCCCA
TGGGAAATGGTGAATGAATGCCTTGTTTTGCTTATGCTTGCATGCACAGC
TTTGTTTTACCTATGAAACTGTCTTTATCTCAACTCACGAGTTTTCTCAG
GTTTACTCTTCCGATTCTCTCCTCCGTCCCACTACGGGGGAGTGAGCGAG
TGGCTGGGTGGGGCTGAGCTGCTTACTGGGATTAAACCGTGACACCATTA
TATTAAACCAGAAGAATCAGGCAGTACAACAAGACTGTACAGGAAACAAG
TATCACTCAAGTATTTAAAACCAAATCCATAACGTGGATTTAATAGATAT
TGTTAAATAAACACTACCATAATGAAAGAGGTTGCCCACAAGCACTACAG
GCTGTGCTTTCTGACTGCCATGGCTCTATCAACTTCAAAAGCAGAAAACA
CTGCCACTGGAAATCCCCTTATCAAGCAGCAATGGCATTACTTCAGGCTT
GGCTGGAGAAAATACTCATCTTCATTCTATACGCAATTTTGGTTTAGTTT
TTTTTAAGATAATTTACAGATTTTAATGTGGGTGTTTTTTTAAGATTCTT
TGAAAAGTTTAAAAAGCAAGAAAAGTAATTGAAGTTTCGAGATATTAGAT
TAAATGCAACAGTAAAAATGTATAATGGCAAAGTGGAGTCATGCAGAGTC
AGCAAGTACTGGAATGATGTGGAAAACGAAGGAAGGTACTGTAAGGAATA
GGATGATATTCAGGAAAATGGATTTTAAGTTAAATATCAAGTAAAGCTTC
CAGCAATGAAAGAAACTGTTGATCAGTCTTTTAAAAGAAAAGGTGAAATG
ATGTCAACCTTTGGAAACACTTCATACAAATTTTCACATAGCATTAGGAG
GTATATTGCAGGGACGTACTTTTGTGTGTGCATGTTAACTAACTACACAT
GGTTGCTGGAGTTTAGTGGTTCTGTTACTAAAACATTATTTTCTTATTCA
TTAACTGAGATTTAAGAAAAATAATTGTGTTTTATTAATAAATACAACAA
TAAATTATTTTCATTTTCTAATTTATAGAAGTGTATCATGTTAAAGCTCA
CTTGAGTGCTCAAGTGTTGCACATATATGGGTTAAAGTCATATTATTTCA
GTATGAGAAGTATGCAATAAAAAGAAAGATACAGTCCTATTCTATGCATG
AAGGTGAAAAGGAATGATCTATGTCTTTGTATTGCTATGATTAAACCACA
ATTTTTATGTCTGCCTATAGACTAGTGGAGTAGGTGATAAGTCTGCCAGC
TATTTTCATACCTGCATGCCAACCTGAAAGCAATCAGTCATTCCCATAAG
CTCTGCTTTCTCACTTCAGGAGATGGTTTAGTGTTAGGGTGGTGTAAGGT
TGTAGGTTGGACTTGATGATCTTAAAGGTCCTTTCCAACCTTTATGATTC
TATGAAATGTTAGTCTGCTAGCTAGTATAATGTCCTACTAAAGAACAACA
GATGGAGTGAAACAGACCAGGAGTCATTTACTTTTTCAGAAACCTTTAAT
AACAAAACAGTGACATTTCTAGCACAATGATCAAACAGCTCCATTTGGAA
ACTTTTCATATTGTTAAGCAGCTACTGATTTTGGGAGGGGAGCTAACTGT
ATGAGGTGGTTCCGAGTGGACTCATAACAGAGAAATCAAAGCATCTCCCC
CTTTCCAAAATAAGGGAAATGGAGGGTTAGGGCAACAGATCAAAACCATG
GAGTCAGAAATGGGACCCAAGATCCAACAAAGAGTAATTTTCACCAGGTT
AAGTCCTGTACGCAGTGCAAAGAGAACTCTGTGGAGGACTCAAGGATACC
ACATGGACCATCAAGCACCACAATGTCTAAAGACAGGAATGAAGGAGTCC
TGGTGAGCTGACTCACGACCAAGCTCAGTTAGCACAGGGTAGGAGATGAA
GCTGAGCTGAGAAGGCTCCAGCTAGGCATCCCTGAACAAGTGGAGCACAG
GGATCCCACAGCTGCTGCTCTCAGTCACCAGCTTCCTCCACTATTCCCTG
TCCCAGAGCCTCAGCTGGAAGGTGGACATGTGGCTTGTGGCAATCACTGC
TTCGTCCTGCTCTGCAATCTCAAATTCAGGCTCAGAAGAATGATTTTGCT
CTTAACATGCCATTTGCCAAAGCTGACACCTATGTGGAGGGGAATGAGCA
TGAGTCAGGGCATCCTGGACAGTGTCTCTCTCAGCAGAGGGCGA
>apal_00092
CCTAAGTAGGAAAGGATAATCAACCAGTCAAGATCCTAGCATGGTGTGAA
TGCCCCTGTTCCTGCCTCTTCACACAGCACGCCTTATGCTGTAGAACGAA
CTATTTAGATATTACACACTGAGGTCACAAAAGGATGAAGAAATGCATGT
GAACAGAGAGGAAGATAAATGTTTAGTCTGGTGACTTTATTTCATATTTC
TTCTTTAGAATGTCATAGCTCGTGTGCTTCGTGGAATTGTATAAATCTGT
TCGCAGTCTCACTGATGTTAGACTAGTGAGGCCACTTTTCCTTGCAGTTC
TAGAGCATATAATGGAGATAGCGATCTGCTGATTTTCAAGCAAGGAAGTA
CCCAGCAGGTGCCACAACATACAGCCCTGAGAAGTAAAAGCACCACAGCC
ACTGAAGCCACTGTACACAAGAGGCACGTGAAAGCACAGAATGACAAGGC
TGGAACCTTGTGCCTTCCCTTGGGAAGAGCAGAGCTCAAAGGGGAGTCAG
TCCACACCTGCCCCTGATTTTCCACCCCCCAGTGAAACAGCTGGTTTGGC
CCAATCTCAAGCCTGTATGTAAGCAGAGAAGGATCAGAAAGTTTGTGTGT
GGAGTAAATATAATAGTAAGAGCAATAATTATGTTTAAATTTTGTTGCGG
GGAAAGACCGTACTGGAAGTTGGTTTGGCTGAAGAAGGGAAGTGGCACTT
GTATGATACAACACCCTACAGGCAAAAGTTATTTCATCTTTCTTTGAATA
TCTCGACTACAGAATCAAAACTTCTGAGAGCATGACTATCAATCAAAACA
TACCTAAGTAACATACTTTAATTCATACCTACTGAGTTCACATACAAATA
CACTAACAAGCAATCTGAAGATGATCTGTCGTAACCGCATCTCCAGCGAG
TAACCCTACATCCTCTTGCAATGTCATTTTATATCAGTCTCACAGAACGA
GCAAAAAGGGATTACTTTTCCATTTCATTCTTTCCCTTTCCAGTGTACTG
GACTGCCAATGTTGCGAAGCTTACGAGGAGCTGACATTTTTTTAAGGGAT
CCATAAACTATGTCCTCATTGTCTTTGTGAAAACTCTTAAAGGTAACAGA
AATCCTAACATCCCTCCCTTGAACAATCCCATTTATTTCAATGGAAATGT
GTCAATAAAGGCTTGGAAAACTCCTGTGTTTAGAGGACAGGTAGTACCTC
AATGCCCAAAGGCTACAAGACATTGATTAATATGATTCTCTTTGAAGGGA
ATAAGATCACATTAAGCTTCAGATCAAAATATGGAGCCTTTCAGGTCACA
TTCATCAATGATCCATGGTGATATAAATTAAATCCATTACCTCTTTTATT
TGTATACAAATCATAAGTTAAATGAATGTTCTGGTGCCCTACTTAAATGT
AATTATCTATAAACACACACAACACCTTTAGTGTTCCTTCTTCTGACAAT
GTCATTTTTTTGTAGTTACAGGCAGGACAAATGTAAACAGAGAATAACAC
CTATTTATAAAGTTATATCTAAAAAAAAAAATTAAAACAAAAATCAACAT
TTGCTCAAAAAAAGTTCCCTCAAGAGCTGTCAAAATTAGCAGAAGAATCA
AGAAAAAGGATGTAAGAAGAGGTGGCATATTTCACTTCAGAACAGGTTGT
TTAGGTCCTTACGCCACCTCAGCTGTAACAACATTTTCACCGATTTCAAT
AGGCTTTGGATCGAGCTCCGAGTTGGAATGGAAGTTGATAATAGTAGGAG
TGCACAGACTGATGCCAACGAGCTTTGAATTGGTCCATTATTATGAAAGC
TGTTTACAAAGCTGAACACACCACCTCCCCACTCAGATTAATCAGGCTGG
TGGGGCTTACGGACTCCCCACTTTTACCACTTGCACAGCCACTGGAGCTC
CTGGTGAACGTTTGTGCTGGCTTTGCCTGGGGTAGAGTTAATTTTCTTCA
CGGTAGCTGGTACAGGGCTGTGTTTTGCATTTGTGCTGGAAAAGAACTGA
GGGATGTTTGAGCTGTTGCTGAGCGGCGCTTGCACAGCATCGAGGCCTTT
TCTGCTTCTCACCCCACCCCGCCAGCGAGTGGGCTGGGCATGCACAAGAA
GTTGGGAGGGGACACAGCCGGGACAGCCGACCCCAAGTGACCAGAGGGAT
ATTCCAGAGCGTGGGACGTTGTGCTCAGCAATGAAACTGGGGGAAGAAGG
AAGAGGGGGACATTCAGAGTGATGACCACGGTTACACGTGATGGAGCCCT
GCTCTCCTGCAGATGGCCAAACACTCGCCTGCCCATGGGGCACAGGGAAT
GAATCCCCTGTTTTCCTTTGCTTGTGTGCACAGCTTTTTGCTTTACCTCC
TAAACTGTCTTTTTCTCAACCCACGAGTTTTCTCACTTTCACCCTTCCAG
TTCTCTCTCTCATCCCACCAAGGCGGAGCGAGTGAGCAGCTGCATGAGGT
GGAGCTGCCGGCTGGGGTTAAACCACAACAACGTTTTCTAAAACAAATTG
TAAAATCTTTTTAAATGTGAAAATCCAAAGATTTTCATGGGGTTTATTTA
AAAAAAAATAAAAAATAAGGTAGGACCTCTCTTCCTCCCACGCTAGGTTC
TTTTAACCTAACAGCCAAACTAATACTGATGAAACATCTTTACATCAACT
GCTCATGTTTTACAGAATGTTTCTTGCCTAATTAATTGAATCATATACAT
CACAGTCACATTTATTAAATTTTGTTAATTATTAGGTACATTCTCACATA
TACGATTTTAAAGATTTGTTTAATGTCACATCTATATATAGTAGACAACT
AAATCAATATACTCACTGAAGTTACTCATTTAATTCCTTTGCTTGGCAGT
AGGAGACAGAACTATGAATACATATTTCAGTTCACTTTAATTCTAAAAGC
ACACATTGCAAGCAGCAACAAGTGTACGTTTTGTAAGGATCACTGTGAAA
TGTGCTGGACTTAATGTCAGATTCTGAACCCTTCTGTTCCTATAAAAGAT
CTACAGAATAAGAGCCTCCTACCCAGCTATTGTGCTTGCCTCTTAGAACA
AGGATTAAATAAGCAGTTCCATCCACCTTAGCTTTTGCAGTACATGTTTT
TGTAAAATACATGCTTCAGCTGATCATCAGAATGGGCTTCTGCAGAGATG
TATTACTAACATTTCTTGGTTTATGTAATTTAATAGTGGTTCACAATGGT
CTCTCCAGGCCTTAAAGGATATAAATGTATTATGAAAACAGTGCTACTGA
GTAGCAACTATAATATAAACAAGTTTGCTTTCATATCATCATAATGATCA
CATACACGAGCAAATTGTTGGTGCAGACATCTATCCAACATACAATAGAT
GGTGATCACAAACCATTGCATGTGTACTTCAGAACCTTCCCTTGAGGGGG
TCTTGGTCACTGGCATTCATAATTCACAAACCAGCCAGCCTAGGAATTCA
AGTTAGCAGCTGAGAGCAAGTTCTAAAAGATCAGGCTGCTTGTAGTTCAT
GGGAAAAGACAGGCATAGGGACAGTTCAGCCTGCTGAAGATCTTTGGACA
AGGGTCTGTAGAATGGTTCCTAACGCCCAGGTTCAGATGCTGTCTTATCC
CATGTTCCAACTCCATACTGGGTCAAAATCAGGCATGCAGGATCTCATCT
CCCATTCTGACCCAATCCCTGACCTTCTTGGCCAGAGAGGCACCAGAACG
TGCTCTAGCTAGATCCCTAATTTGGACAAATCAAGCTTACAGCTTGGACA
CAGCCACGCTATATAATCAGAGGCTGCTTAGATGCAACCTTTCTCCTTAA
AAGCACAGATAACACTTCAAAATTAAATCCCTTAGGTAAATGCTTGCAAT
TGGTTGGGATGAATCCCATCTCAATAGCTACTTTGTTAATATAGTCACTT
ATTAATAATGAAGATTAAGACATACTCATCACTAATTCTCTGAAATACAA
ACCCTAACTTTGGTACAGTCCAACGCTTTCCTGCCATTCTATGGATGAGA
GTGACAAAACAAAATCCAACCATAATATCAAGCAGCACTATAAATAAGAT
CTATTTTCAGCTACAAAACTCACATGCATTTTTACCACTGCAAATATGGA
TGTATATTCAATTCTTTAGAACTCAGCTTGCATTTTGAACATAAATTTGC
TTCGCCTTACTCACGGGGAGAAGGAAGAAATCTAATCAAATTCTACTGAG
TGTTTTCTTTGCTATAATTTAGTGGTAAAACTGGCAGGCTGCCTAACCAC
GTCAAAAAGGGATACATTTGAAATGCTGTAACTATAAAATAACAAGGAAG
CTTTTAGCCACATTCATGTAGTGGAGACTAGGAAAATGTTTACTTGTAAT
GCGGTTAGCATATGAAAAGATTAATCTAACAGGAAAATACATTTTAAAGT
TGTGAAATTGTCTTGCTTGATGTATAAATATTTTATGTAAATAAAAGCGG
ATTTGAGATTCACATAACATTTATATATAT
>apal_00096
CATAAGACTTGACCATAATGAGGGGCACCTCTGTGGTGTTAAGAACCCAG
GGCATGGTGGAAGAAACAACAGGAGTGAGTAACCTCCCTTTTTGTAGACC
CCTGCTAGATAGCTGCCTGGGCAGTACCGGTCAAGCTCTTCACAAACTTT
GCAAAGCACGAGAACTGGATGTGCCTGAGAGGCAAATGAGTTACAGCTTG
CCTCACCCCAAGTAGTCAAGACCTTCCGTGCCCTTAGCACTTGTGTTGTT
TTGATATAACTGCGCTGAGGGTGGAGAATGTGCAGCGACAGGGAATGGCT
GAACCCAAAGGGCTCTCTGTACCTTACTAAAAATAGCATCATTTAAAAAA
ACACCCACTTTTTCAGTTCTGCTAGGGGAATGATAGGACAACTTGCCCAA
ATGTATTGCAAATGTGAGCCTTGGGATGGCACTGAAAGAACAGAAGAGAC
ATTGTTTCCAGTTGCAGTTGAATCCGTATCAAAATGAACGTTTGACGTAA
GTGATGGGAGATGCCTCTGCATCCCATGTACGTGTTCAACCTTCAGAATA
GTTAGCAGATTGTTGGCTTTCTTATAATAGCACCTTGCCGGAGTGCTGCA
AGATGTGCATGAAATTTGGCAGCAGTGCTGAGAAATACGCAGGAGCATGG
TGAAAACTTTGCAAGACCCAAAAGCCATTGGCAATGTTCCTTGTGAAGGT
ACCTGGAGAACTTTTTTCCCAGTCTCTCCAGTAAGCCTGCAACTACTTTC
ACTGGATATTTTCAGCTGAATTACAGCGTGTCCTCTAGAAAAGCAAATTT
ACTTAGAAAAATATCCAGTCTGATAGAACTCAGATGGTTGTAAGAAGCCA
AAGGCAATGGAGCATGAAGACGACCCCTTTGGACAAAGATATTAGGATAG
GTGATGTTGTGGAGAGGGAGGAGATGTGAAAAAACCGCTCAACTGAGATT
AAAAATGAAGCCAGAAATCAGTTCTCAGCTAAATGAATACAGAGGACAAA
ATTTTGTGTAATTATTTATCTTAATGAGGGACAGAATTGGAGAATGAGTA
TGATTTATAGATATAGGAGGGAAAAGTTATTTTCGTATTAAAAGTTGAGA
AATCAAGCACCAAAATACAGAGCTAAGATCCAATTTAATTACTCTTTTCA
GAACTTGGCATATCTTGGAGAAGTTTATCTCCATTTCTGTGTTCATTTAA
TAATTTATATCCTATAGCCCAAACTAGAGGTGTTTATGGAACCCTCAAAT
ATAGTAAATTATAAGGCAGTGCCAATTTGCCTTGGTTAAATTGAGATGAA
TTCCAGGTACACAAGACTGAAGGGAATCAACTCATTGCTTCTGGCACTGT
GCTGAAATGTTCTGACTGGAGCTGAAACATCTTAGTTGGCTGAAACACAG
CCCTGAATGTTTCATAGGTCCATAAGAGGGTGTTGTGTGTCCAGTTCCAT
TTCCCCCTGTGGCTTTCTATCTTGAAAAAGGTTGAAACTTGGTGCACAGT
ACTAAATAGATGTAGTATCTCTGCACGGTTCGGGAAATTGCCTATATATT
TTCTTATGCATTAGAAGGAAGTTAATTGCATTTCCAGTTGTTTCATCTTA
TCCTTCTTAAAAGATAAACACAGTTCGTTATGGTTCTTACCCGAGAGTAA
ATCAGCATTGTTGATGAATGTGAACAAGATATCTTCTCAGTCACTGAAGA
GTGGATGTTAGTGTCTCTCCTACTCATTGAACAATATGGGTGTATTTCCA
GAGCTCAAAATACAGAAGCCACTATTAAAATCCCTTCCTCTGTGTCATTT
TTTTTTAATCTACCATTTCCCCCCGCATCCCCAACCATAAAAAGGAATAG
AAAATAACAGAGCAGTTCTTTCACAGCGAACCCTTGTCCTTAATGTATGC
ATGACTTAATAGTTATTCTTTCTTCTCCAGCTTAAGTCTTTTAACTTTTA
GTATGTCTACAGCACAAAGTCTGCCCAGATTTCAGTTTCTTGTTCATTCC
TGTGCTGGTTTTGACTGGGATATTTAATTTTCTTCACAGTAGGTAGTACA
GGACTGTGGTTTGGATTTGTGCTAATAACAGGGACGTTTTGGTTATCGCT
GAGCTGGGCTCACACAGAGCTGGGGCCTCTCCTGCTCCTCAGCTCACCCC
ACCAGCGAGGGGGCTGGGGGTGCACAAGGCGTGGGGAGGGGACACAGCCA
GGACAGCTGCCTCCAGCTGACCCAAGGGATGTCCCAGCCCCTGGGCCGTC
ACGCTCAGCACACAGAGCTGAGCACAGTCGGAGGGACGGCGTTGGTCTGC
CCAAGTCAGGGCAGCCCGTGCTGGAGCCCTGCTGCCCTGGGGACGGCTGA
ACACCCGCCTGCCCGTGGGAAGCGGGAACGAATCCCTTGGTTTGCTTTGC
CTGTGTGTGTGGTTTTTGCTTTACCTGTTAAACTGTCTATCTCGACCCAT
GAGTTTTCTTACTTTACTGATTCTCTTCCCATCCCACCAGACGGGAGAGA
TCGAACAGTTGCGTGGTGCTTAGTTGCCAGCTGGGGTTAAACCATGGCAG
TTTCCAAAAGAGTGTGCAATTGCTAGTCATTGCAGACCATATAAGAGCTG
CTGTCAGCTAGAGGGAGAGGTAAAATAGGAATATGCTCTCAGCAAATAGC
CATTTCTCTAAGGTAAGGTTACTTGTCCATGTAAGCAATTGAGGGAACCT
GAATCTGTTTGGTGCTCTAAGTATAGTGGAAAAATTTGGTGTCTTACTGA
AATGGCTGTTAGAAGTATTAAGGCATGTTCAGGAGTTCTGTTGTCTTCTA
AGCAGTTTCCTAGGTAGCTGCACATATGAATTATTTTGACTTTACTTCTC
CTCAGTCCAGCCTACACGCTTAATTTGGTGCATTGCAAGTAGGTGCTAAT
GGTACCGTGTGAGAAATCTTTGCAGGAACAGCTTCCAAGCACTGCAGCTT
AATGGAGTGCCCCAAATTAATTTCATTGTTTTTCTGTATAGAAGAGGTAT
TGCAGCAAGCAGAGTTTTACAGATATCCTTTGGCTTCCTACAGACACATA
GTTACTTTTGGAGAGTTCTTATCTGAAGGTATTAAACAAGTTCTGTACTG
AGATTTGCTTTCTGCATTGAGTAAATATCTCATTTTAATCAGATGCAGAG
TTTTGGGGAAAAGTCTGAGCATTTCCTAGTTAAGATTAAGGATAAACTTT
TCAGGAATACCTAAACAAAGATGCTGTGGGTGTGATTTACAGATGTGTTT
AACTCTTTAAAATTATGGAAGGATGGTTACTGGGAGTTACAGAAATGCAG
AAGTTTTTGCGGAAATGCAAAATGCGTTCTCGTTTTAGTCAGACCTGCTA
GGGTTTTTGTCACTTCCTCTCATTCTCACTAACTGCTGCTCTCAGCTTTG
AGGCATTTAAATACTTTTTGCATAACCAGCCCAAAGATACAGAGACATAG
TCGCAAATTTAGCCAGATAGGCTGCTTCTCCTAAGAACAGCCTCCCACAG
CTTGTCTCTGGCAATATTTACTGAGGGATGTCTCAGTGAGTAGAGTTCTC
AAGTGTAGTTCTGTACTTTGTATAGTTTGCATGTCATTTAGTTTCCTCCT
GATTGTTTGTTTCTGTGAAGGGTTGTTGGGTTTTGGTTTTCACTCTGTTG
GCAACCCCACTTGCCTTGGGAAATCTTCATTGCATAAAGATTTCATTGCA
AAACAAAGTGCATTAGTTCCTATAGTGGTTCCTCATGTGAATATTACTTT
CAGTGCCCTTAAAAGCATTGATGTTTCAAGTAAACATTTTATACAGGTGG
TCTGTATAATCTGACAAGAGTTAATTTCACCCACTAGATAGGACTTCATA
TTTAAAAGTGCTGATCTTTAGAATGCTTCGCATAAAGCAAGCGAGCACAA
GTGGAGAGCTTGAGATAGCAAGGTATATCCATGCCATCTACAGGTAGAAG
GTTGAAGCTGGGAATGTGCAGCTGACATCTCCCACCCTGTCCAGGTTTGC
TCTCTCAGATCCTGCAGCGGTGGCAATCAACTCTATGAGCAGAAGTGACC
ATCAGGAAGGGCGGAGGGCAGCGCTTGGGGTACAGATTTGGTCATTCTGC
CTCTGGCAGGGTTGGTGTAGGCAGCGAGTTTGTGGTACGTGGCTGTGTAG
CAGCTGTGAAGTTTGTGTTCCTCTGGTCACCTCTGTAGGAGATGTAGAGG
GTGCCCAGCTGTGGGTGCCGTGGTGTCCCTCTGTGGCACGGAA
>apal_00107
AAAACGAGCTCCAGATTGAAGGAGCTGATTTATGAGTACTCAGCAAAGAC
GTAGAGAAAATGATATTAAAGAAGCTGAAAAGAGAGTCGGAGCTTGTGTG
CTTGCCTCCTGTGTTACAAATGACCTGGGAGAACGCTGTAAGACCTTACA
GAAACAGAGCCCTGGCCTGTCCCCTTGCCATAACTTTATAGGAGACTCAA
GTTTCATTTCAGCTGCGCATGGGACGGTCTGGGGTCCTCTTCTCATTGAA
TATACCATGGTATTTTTTTTCAAAAGTAGATAAATGAATTTTATATTTCA
GGAATGGGTCAAATTCTTTGCTGAGAAGTGAACAAAAATAAAGGCTATGC
AATCCTAGTCTATTTTAGAAAAAGTGTTTACAATCTCAAGCATGGAAGAA
AAGAACATCCTATTTTGGGACTCCTCCTAAGTACACTGCTGGTAACAGAC
TATGAGTTCAGAAACCGTATTAATATTGAAAGAAGTGATGATTTTAGCTT
ATTCAATATCAAAGACTAACTGAAATAAAATATCAGTTTCATTCCTTTTT
GGTTTCACTTATATCTATCTGTCAATCAAAGACACAGATGAAAATGCACA
AAATGTACTCTATGCTCATATGCTTTTATCATAATGCACATATATGCCTA
GATGTGTAGCTCTGCAATTGAATTCTACCTTATTCAAAATAAAGCAGAGA
ATTTCAGATTGTCACCTATTTATTGTGTCTAGCTATTCCCTAGCTCCAAG
CATTTCCATAGTCACTGTATATATGCATTTACACTGAAGAGCAATAGAAA
TTTTTTTTAGTATTTATAGCAGTCCTACAAAGCACTTCCACTTCATTGAA
TTTGCCTTTTTTTTTTAAATATAAAAAGGATCCTTCAAAAACCAATAAAC
TGATTTTGGCCAGCTCTGTTTAGAATCTTGAACACTTTACCAGAGGACTC
AATTCAGCTCAAGCATGGCATAAGCACTGTGTCCACAGAAGACAAAGCCC
TGGTCACAAATGTCACCTAAGGCAATGATAATGAACAAGCAACTCACCCA
GCTACTTGCATTCATATTCATGGAGTCAAGAATCGTCCTCAGCCCAAACA
AACACAGGGTGTGATCCACTGTGGGGTGAGATTTTTTTTTTAATATCCAG
TGCATTGCAAACTGGAGAGGCGCACAAAAATATCCTGCTACCCTTCTCAT
GGGACCAGCACTCTGCTCAGAAGAAGAACACTCTCCCCATGCAGATACTG
CACTGTCTGTTTGTGCTAGCGATCTTCTTCAGTGACCTTCACACACCCCG
GAGGACAAGGATATAAAGCAATTAAAATGTGCTGCCTGTTCCTTTTGTAA
TGAGAAGAAATAAAGCTCATAGGGTTCCGACTAGCCCCCCCCAAAACATA
CACATCTGCTCCTCTCATCTTCAGCTCATGGGATGGGCAGCTGGAGTATT
TTTGGATCACAGCGGGGATTGTTAGGGTGGGGGGATCAGCCCATGGCAAT
TAATGCAATAGAAACTGCAGGGGAAGGACTAAGGAAAGTCTAGTTGCATT
TATGCTCATTATTTTCTGTAACAATGCAAAAAGCTGATAAAAACAGAAGA
GGCATCGTGTTGTCTCTTGGTCAGGTGCAAAGAAGTCGATGGATTTAGAT
CAGTAATTAATTTAGCCCACAATATTTTGAACAAGTGCTGTCAATTGACT
AAAAGCAGTATGATCCCAAAACGATAAAATGAGCTTAGAATAATGGCATT
TATGGGCCCAAAAAGGGCACGGACTATAAGGACTTATAAAGAAGTTGTTG
TAATTAAGAAAGAAAATTGTGATAGAGGACCACAGAGAATGTAATGAACC
AACAGAATAAAGTGTAATTTTCATGAAGTTTACCCAGATGCAAACCAGGG
ATATTTGGCTTCCATTCTCTAGATTTTCAAAATAGAATGTGCTATAAATT
AATAACTTGTATGTGTAGGTGTCCTAGCCTCAGAAATGGTAAGGAATGTT
TGTGCTGGTTTTGATCAGGTTAGAGTTAATTTCTTCACAGTAGCTACTAT
GGAGCTCTGGTTTAGATTTGTGATGGAAGCAGTGTTGATAACAGGGGAAT
GTTTTTGTCACTGCTGACCAGTGCTCACATGGAGTCAAGGCCTTTTCTGC
CTCTCACACCACCTGACCAGCGAATAGACTTAGGGTGCAGAAAAAGTTGG
GAGAGGACACAGCGGGGACAGCTGACTCCAGCCTACCAAAGGGATATCCC
ATAACATATGACATCATGCTTAGCACATAATGTTGGGGGAAGAAGGAAGA
AGTTGAGGATGTTTGGAGTGATAACATTTGTCTTCCCAAGTCACCATTTA
GCTGTGATGGAGCTCTGCTCTGCTGGAGATGGCCGAGCACCTGCCTGCCT
GTGGGAGGTGGTGAATGAAATCCCTGTTTTGCTTTGCTTTTGTGCATTTT
GCTTTACCTGTTAAAACGGTCTTTATCTCAACCCATGAGTTTTCTCACGT
TTACCCTTCCAGTTCTCTCCCCCATCCCAGTGTGGGGAAGTGAGTGAGCA
GCTGCATGGGGCTGAGTTGACAACTGGGGTTAAACCATAACACTGCTCTC
TGACTATTTTCTTCAAAGTGCTCTGGTTTGTTGAAATAAAAACCTTTTAC
AAATATGTACCAGGTATGATGAATTTTTTACTGCCCAAGGAGAAAGTTTC
CACCGAAGAGAGTTGGTATCCTGATAATACCCATTGCATGTTTCAAGCAA
GTCAGGAACCTACGTTCAACCCTTCACTCTGCTTACACTGAAATCTCACT
TCTTTTTCCAGTGCTCCTCATGAAAACTCTACTTCTCATATTTATTTCTT
ACTCCTCATTGTCTTCACAAAATACTAGAATTCTTCTATTTCTGCACAAA
CTTAGAATGTTTGCCAGCAACATTAATTTGTTGCTAGTGATGCATTAACA
ACATAAAGAAACAGGCAATTATTAGCTGCATATCTCTTGCTCATTAAAAA
AAAAATCTAGAAAATGTTCAGAAAAAATTAATCACTTGCTACTTACAACT
CAAAACCAGTTCTGGTTGATTGCTGGAGTGGCTGCTACTAAGAGCAAAGG
AACCTTCACTGATATATCAGTTAGAAATGATTACTAGGAAGGACACAGTT
TTTTCCACCATAGATGGCAACGTCTTCCAAATACTTATATATTTCAGATT
AGGGTTATGAAAGTGCTAGATGTTAATTTGTTTGGCCATTCCTATTTTTT
ATTAGTGTATGAAATAAATAATGGAAAAAATTAGGGAGATAAAACTATTT
TTTTAAAATGTATTCATCACATGATGAATATGAATTATTAAGTCTACATA
TATGAAGTAAAAAAAGAAATGTCTTCAGCTCTTGTATAGAGATGAGGAGG
GAGTTTTAGGGGTCCTATTTTAACTGTTAAAACTGCTCATTTTCAGGCAT
CTCCATTCAGAAGATATAAATGAACCTGCAGAGTTAATCACACTTCTGTG
CAAAGCAACTCAGAGAGAGACAGATCATAGTCACACTGCTAAACAGAAGA
GAGGCAGGTATTGACCACTGGTCACCTCCATGTGTTGTAGAGCTAGCTCC
TTATGGCTGAGTAGATCAGCTGACAGAGTCCTTGGCTCCGGATGGTGTCC
TCAGAGCCATCTGTGAAGCACCGGCAGCACCTCTGTGCCATTTCTGCACA
TTTATCCAGCCTGGAGTCTCTAGGACACTCAGAAAGCTGTGGTGTGGTCC
ACCACAGGGGTTTCCATATTGCAGGACACTGAGCCAGAGGTGGCATTTCC
TTCTGGGAGATGGGAGTAAGTTCTTGAGAGTGCAAAAGGCTGAAGAGGGC
TCTTGGAAGAGGACTCTGGCAGAGAGCTGAACAGGGCACAGTCGCATCCA
CACAGCCTCCTGGGAGAAGTCCAAGTGGTGTCTTGCCCAGACTATGCTTG
GGTGGAGCCTCAGAGAGAGCTAGCTGATGGCCTTCAGGAAAAGCCAAGGA
AAGAATGGAGGAGCAGAGATCCAATATTTAGGCCTCCTCTTTGGTTTCCT
TTCATTTAGCAACATGTACTTAGGAAGCACAAATGACAAATAGATGACAT
TTTACATTCTCAGCCCTCCATTTTCAAATTTGGTGAAGGGCTGCAGATTG
CACACATGTGAGGATGAAGTAAGGCCTATTATCTTTAGAAACTGAGATCA
TAAATTCATTCACCATATCATTTGGTCCTGCCACAATTTGTGAATTACAT
GAGTGTACTGTCCCAACTGCTTTAAAGGATTAGGTTCATTAAGAGCCGGC
ATTATACTCCTTATTGTAAGGATTTTCAAGATTGTTCATTTTGAATATCC
CAGCTCATTTTCTCTCTCAGAAGAGTGTAAGATTTTACTATAGAGATATA
TAGAAGAAATAAAAAAGTAGAGAAAAAATAAAAAGCAGCTGAAAGAGATC
TGAGAAGTCCTCTGCTTTAAGGCAAAGCCCGCTGTACTTTAATCATTCCT
AACAAACATTTGTGTAACCTTCATTTAAAGGGTCCCATGGTGTAGATACT
GTTTTTTTCCTTCTAGGAAGCTTTCCTATTTAATCCAAATCT
>apal_00110
TAGACTACCCTAACTCAAGGACTTCTGTTACAGAGTAGTCCAGCAATGTT
CTCAGAGCAAGATATAGCTTAGGGTCATTCTAAGTTATTCTACTTGCTCA
CAGCCTCAAGGCATGTTCGAAGCCAGAGACTAGGATTACAGAATTGTACC
AGTGGGTCTAGCTAAGCACAGGCAATTGCCCTTTCTCCCAGAGGTGTCTA
TAAAATGCTTCTTAAAAAAATCAGGAAGCCTTCTAAATATCTTGACTTAA
ATACATTTGATTTTGGATCCTACCTAAGCATTTCCGTTTTTCTTAGCTGA
CAGAAGAGATGGTAAGAAGTGTCCAGGAAGCCACTTGAAAAACTTAGTTT
GGCAGTAGTTTGAGGAAGGAGTATTATAATCTGTGCTATAGCCTACATAT
TTCTTGCATTTAAATTGCCTTCAGGAAATGAAGGACTATTATCAGATTAG
TTGAAGTATTCTAGTTTACCTCTTACAAAAAGGTGAGATAAATAAACCAG
CTATAGGAGGTATCACCTTATCAGGCACTGGCACAGATGAAAATGATGAT
GATTCCAGCCATGTAGGTATTTCAGGGCTATAAAACTTTAGGTGATAAAA
TTGCTGAGGAATATCTTAAAAGGGAGAGGGGAAACAACAAAGAAAAGATA
GCTCAATTTTAGATTTATTTAAGCTGTTAAAAATTATATTTTTTTCCCTT
GATTCTTCATTTCCAGAAAGACACCAGAGTTCTGATAACAGTCACATCTT
CAACATAAACCAGATAGCTCTAGGCACTGGAAGGGTGTACATACTACATT
TAGCACATTGAGCATTATTCCCCCTCAACTTCCCTAAAGCAACAGCCTAC
AGAGCTTGAAAAATGAACATGTTTGCATGGGTGCAAATGACAGGTCTACG
TTATCTGGAGTGAACAAAAAAATACCACCTTTATTTTACTTTTTATTTTA
TAAATGATTATTTATGAAAGAGGCAACAGAAGTTAAAAAAAAAGGAAAAT
AATCAAAGTGATTATATATTAGACTGACAGCAAAAATTCACAATCCACAG
GGTTTCTGTGTTAGGCAACAACACCTCTCCTTGGATTACAGATGCTTAGA
TAGAGAACAGACAACAATTTAAGGAAGTATCATCAACTTATTGGAAGATT
ACATAGTGTTTATACTTTAAAATAATATGAAAGACTTCCAGCACATTTCA
GGCACATTTCAGACCCATCACTACTCCATTTCTTTTGAAAATAACAGCTA
TTCTATACATTAGTATACAGACATAAACCAGCAAACTATTTTTTAAAAAT
CCAAAAAAGACCTAAAGTCTCTGTGACAAAAACTATTCAAACTACCATCA
GTGCCAATGCCTGAGTCCAAGCACAGGGACTTGAATGTCCACAACACAAA
GTTGTTAAAATTGTTCTTGACTTGTCTTTTACTGAATAATTCCTCTGCCA
AACAACAGCATAGACAAGGGAATATTCCCAATAGATTCTATGAATAAAGA
ATCCTCCCATCTTGGAGACAGCTTAGTAATACAGACGTAGTCAAAGTGCC
GATTCTTCTCAGGACTGAAAAACGAACCTGGACATTGTAACTTTGCTAAC
ACAGATATAAGCTGACAACATTTAGAGCTTATCGCCAAGGTAGATTTGTT
TTTAAGTATTCTGTCTAGAAACTGGCTTTATCTTCTATTTATACTGACAT
GCAGAAAAATTAGCTTTCATTCCCTGTGCATATATAAGCAGCATCTGAGA
ATAGCAGTTAAGACAGCTGAGAGTTAAGATGGTGGAGGGAAAAAGATCAT
CTGATCTCGAGGGGGTCTAACATCATCATTAAGCTAATGTCATTTAATTA
TGATGAAAAACAATCCTCATGTGCTGCTTTGGCTGGGATAGAGTTAATTG
TTTTTCATAGTAGCTAGTTTGGGGATATGTTTTGCATTTGTGATGAAAAC
AGTGTTGATAATAGAGGGATGTTTTTGCTATTGCTGAGCAGTGCTCACCC
GGAATCAAGGTCTTTTCGACTTCTCACACCGCCCTGCCAGCAAGGGGGCT
AGGGATGCATATGAAGTTGAGAAGGGGTACAGCCAGGACAGTTGACCCCA
ACTGACCAAAGAGATATCTCAGACCATATGTTTTTATCCTCAGCATATAA
ATGTGGGGGAAGACAAAGGAAGGGGGGGATGTTCGGAATGATGGTGTTTG
TCACTGTTCTGCATGATGGAGCCCTGCTTTCCTGGCGATGGCTGAACACC
TGCCAGCTGCTGGGAAGTGGTGTATGAATTACTTGTTTTGCTTTCTTCAC
GTGCAAATATTTTACTTTACTTAATACTCTGTCTTTATCTCAGCCCATGA
GTTTTCTTGGTTTCACTCTTCTGACTCTCCCCCATCCCACCGTCAGGGAG
TGAGCATGTGGCTGCATGGGACTGAGCTGCCAGCTTGGGTTAAACCACGA
CACCTTGTAATTCTGCAACCTGCAGCAGAATTTCATTTTCAAAAGAAGAA
TCAAGCTGCAGCACATCTGCTATTATGTGCTAAATAATTTTACTTTCTCT
ACTGACTGACAATCACATTATTTTTACAGAACTGATTTCCTAGACAGCCT
AGTGAGAGTTCTGTGATTTCCATTATTCATTACGTTTTGGAGCTGTCAGT
CAGTAACAGAAACTCCCATGGACTGTCTCCTTTTCAAGAAGAAATGAATG
AGAAAAATGATATTTTTCTTTATCCTACACACAAAGCCTGTTTCCCTTGA
GCACAAGGGAACAGGACCTTGCTTTTAGTTTCCTTCAGTTATCTTCTCAG
TCAGTTTTGCACACACAGAACTCCTTTCTTAGAACCAGCTGTATGACTGC
TTTT
>apal_00111
ACACGGGAAAGTTACTTCTCTTGGAAGTGGAGCACTGATACAATGCAAAC
TAACTGAAGTTGAATATTAATGTGACAGCACAACACTTGGCTATGGTGTG
TAATAACGACTACATTGAATACGCAGACCTTCATTCTCTTTTGTTGCAGT
TTTAATTAACCTCTCTTGTTCATTCAGTTTTTGTACTTTCAGTAAACCTT
CCATTAGTCAGTGGTTGGTTTTTTTCAGTGTTTACAGAGAACCTTCAAGT
CTGTGATCATTAAAATCTCTTGGAGGATTTATGAATCTTCCTAATCCTAA
TTTTGAAAGAACTTGTGAAATCTTCATTTTCTTTGTGTAACTTCTTTCAT
TTCTGTTACCGGTTTCAACCAAAGGCTGATTTGTAGACAGAAATTTTTCT
CTGATTTATAACCAAAACCCAGTGAGTTTCCTTAAGGATATTGGGTTTAT
AATAAAAAATAGATTAATATTCATCTGTTGTATGAAAGGACATTTCTCAC
AAAAGAAAAAAAGCAAAAAGATCTCTGTGAATCAAAGTATCTTAGAGGGA
CAGTGGACTCAAAGACTTCGTAGTTAATTTAACAGGCAGCTGGCACTGCA
TAAAAGTGTTGTCCTCAGACTTTAAGTGGTAGGCTGTGTTACTAAACCTT
CATTCTTAACTTCAATCAGATCATGGATGTTGTGTGGTATAAGGAAAAAT
TTTGAAAGTCTGCAGAAGTTTACAACCACTAGCATATTGAAAGCCTTTCT
TCCTATGTGTTTATAGGAGAGGAGACGGAATCTTCCTTGTATTTTTGTTT
CTCCTTCCTCATTCTCTGAAGAATTAGGCATTTGGGCAACTGTTGGAATG
CAGGTCCAAAGGGAAGACTGTCAGAATAGGGGATAGTAAATATATCTTTC
TTTGAGATGAAGGAGAGGCTATAGATTCTTGTTGATATGAAAGGAAAATA
AATGCATTTAGATATCAAAGTTCCGAAGTTAAAATGCAGATGAGTGTAAA
ACAGAATGCTGACACCAGGATACCATGGATTACTGTAGACCACTTAAATT
CTGGCTATGTCGATGTTATTTTATTTACTTCTGACCACTTCCAGATGCTT
ACTTCTAGTGGCAGTTCTCCAGACTCTCCGAGTTCATTCATGTGGCTCTT
AGTACAGGAGGTAGCAGCTCCCATGATAGCAGTCTGTTCTGGAGCCACAG
CAGTTGCAACTCTAACACCTCAGGTGCTGTTTGATGCGAGCATTGCATGT
CGCGTTGCTGAAGAAAGGACAGTATTACTGCTTCATCTGGATTTGTCTCC
TTTTTCTTGAAGATTGAATTGGTGGCAGTGTACCATTTTGAGAAACCACT
TCAGGATCTGTTTTACATGTCTGATTTCCCCTTCCACCCCATCATTTTTT
TCTCAAAGAGAAGTTTAATCCCACTTGGATATTTTACGGCAGCAGAGATG
GCAATTCCAAATAATAATAATGCATTTATGAGTCTAGAACCAATGTTGTG
GCAAAACCTTGTGTCTTGCCTGATTTCATTGTGAATTGGTAGAACTTGCT
GAGTGCAACAATACATATGATTTCCACCCCTGAAATCTGTTTGCCTTCAT
CATACAATCTTGTCTCGTGAACAGCTTTTATTAAGTGTTGAACAAAGCAC
TTGACAGAACGCCTGATTCTTATGCTGCTTCTGCTTGTTGACTCTATGGA
GAGTTTTTGGTTTAGCCTTACTTGTCTAGCTTCTCTGTGGACAGCTACAG
ATGCAAGTCATGGGGCTCTCTAGATAGTTCCTGTTCATGTACATATAAAC
CAAATATTTGTTGAAGGAGATGCTGTCATTCACAGAGATTTGCTTCCTTA
GGACATCAGTATCTTACTGGATGGATGAATTTACTTACCCCAAATGTGAA
ATCTTTTCTACTGCAATATACCATCCATATGAGCATGAACACAGTGTTTT
GTGGTTCATTTTGGGTTTGTTTGTTTGGTTGTTTTTTTCCTGGACCATTA
TGGCTGGGATAGAGTTGATTTTCTTCATAATAGCTAGTATGGGTCTATGG
TTTGGATTTGTGCTGTAAACAGCGTGCATAACCCAGGGATGTTTTTGTTA
TTGCTGAACAGGGCTCACACAGCATCAAGGCTTCTGCTCCTCAGACCACT
GCACCAGCGAGGAGGCTGGGGATGCACAAGAAATTGGGAGGGGGCACAGC
TGGAACAGCTGACCCCAATTGACCAAAGGGGTATCCCAAACCAAATGATG
TTGTATTCTTCGTGTAAAGCTGGGGAAGAAGCAAGGGGGCTATATTTGGA
GTGAAGGTGTTTGTCTTCCCACGTCACCATTACGTGTGATGGAGCCCTGC
TTTCTTTTAGATGGCCGAACACCTGCCTGCCCACAGGAGATGCTGAATTG
ATTCCTTGTTTTGCTTTGCTTGTGTGCACGGCTTTTGCCTTACCTGTTAA
ACTGGTTTTGTTTCAACCCACAAGATCTCTCACTTTGGCCCTTCTGATTT
TCTCCTCCATCCCACTTGTGGGGAGTGAACAGGAGACTGTGTGAGACCAA
GCTGTTGACTGGGGTTAAACCACTACAACCATGATGATCGTCTCACTGAT
GTGAATGTTGTGAATAGAAGTTACTCAGTCCAGATTACTATTCTGCAAGC
ACCCTTTCCTGCTGCTTTCAGGACCTTATTTCACAAACTTTTTTTTTCTA
AATCATATTTAGTTTATGTTTTAATTAATTCAAATGTAATATGAGCTGAT
CTCTTGATGGATTGTGTTTCAGTATTTGTGCATTGAACTGTCACCTCATT
CCACAAGAATCCAGGTGATACACTTCCATCTTTTAAAGGGCACTATCATG
GTAGAAAATGAATTTCAGGTTCACAACTTCTGCAGGAATTTCAGTTGCAC
CTGTGACTATTTACTTCCTGCAATGCTGACTTGTAGTGATATCTTTCACG
GTGGTCCTCATCAAGAAGATGAGCAATATTCCAGCTCTAGTGGTTGGTTG
CTTTACACAGCATCTATAAAAATCCGAAGTTTCTTTCTGAAAGGTGTCTT
AATGTCACCTGTGCAATTACAAGTATTTTAATATCTATGATATTCAACCT
TTGTTCTCACTGACAGATGCTTTTTTGATAGCATTTGACCAAAAACTAGA
ATCATATGCAGTCTTGTTACAGCCACGCAGCTCACTGTTTCTTCTGGATT
GGGGACTATCTGTGTAACCAGTACTGGAATTACTCATACAGGATAGCCAC
TGCCACTGAATAGTTACTCCATTTTTGTATTCCTTTGGATCATTTTCTTA
TTCTGCACAAAAGGTTTTTGCAGATTAGGTTGATCTGTATGGCCCAATAC
TTTATCAATATGCATTGCATTTGATTTTCTCAAAAAACCTATTTTGTTTG
AGTGAGTCTGATGTGTGGGCTTCCTGGCCGTGTTCTGACTGCTACTCTGT
TTAGTCAATGTCCATTGCATACACAACATGCTGTCACGAAATGTGTTCAG
AGTCATTTCCTAATCACAGGAAATGTTGAGTGCTTTTAAATATGGCAACA
GTCCATGCAGGTGCTCTCTTCAAAATAAATAAAATTTGGTGGTATCTTGA
GTTTTAATTCACTTCACGTGTTATTTATTTCTCTATTACAGTTCTGAAAC
CACCCTGGTAGTAATTCATGCTGTGTAAATACATATTATATTGGCTCACT
TTTAGTAGTATTACTTAAAATTGCAAAATCGTCCTTATGGTCTTCATGTG
CATGAGCTATTGTAACTTTACATTAATGATGGTCAATGTGGGTTATTTTG
ATCAGCACTTACTGTTACTTCTGTATATGGTCTAGTTGAGAGTCAAGCTT
TCTGGCGTATGTTGTTACAAATTTTTTTTTGCATGTCTTCAAAATATTAA
CTCATAATTTACCGGAACTGCAATTGTGTAAAATTTTCAGTGTATAGGCT
TGAGGCTTCAGTCTAGCTCTTCTAGAATTTTTAGGAACAAATCATGTGAC
TTTGCCATCACAAGTATTTATTTTTAAAAAATTTCTCAGTGTTAAGGGAA
ACATCTCCACTACTGTTAAAGCACTTCATTTTATTTGTAAGATACGTCAT
TTTAATAATTTCCTAATGTGAAGTATTTATTGTGTATGACAGCTTATTTT
GTTTCCTGGCACTTTTGCTATCCTCAGCTAGTAATAATCTATGTTACTAT
TTTTTTCTTATACTTTAAAAACAGTTTTAAATTTCTTAGCTGCATCAATT
GCAGCTTCTTCTCTGTCTTTTAACTTTCCATGTTATTTTTATGCATCACT
GCATCATAGTTTCTAATTTGTTGTTATCCAATTAAATTTAATTTGTTTTG
AGGTTTATTTGTTTGGGTTTTTTTTCCCTAAAAAAAATACTAGTTGTCTC
TTCATTATGGGATTGTAGCCTTCTATTTGTTGAATAGATTCTTGAACACC
TAATTTTTATTTTGGAAGACATCTAATAGTCTCAAAGTAATCCAGATACT
GTTTAAGCTATAGAAATACTGCTGTAAAGGAAAAATAGGTAACTCTTCCA
CTCCCACTTTGCAAAACAAAATTTGTC
>apal_00133
TTTCTGTTTTAATAATACACCCCCTTGTGCTCTGAATTCTCAGAACAAAT
TCTGATTGATTTGTTTCTCATCTTTCTCCTTTGAAAACAAAATTCTTGCT
CTTTACCATTTTAAAGCATTTTAAGAGGTGATTAAACTGCAGCCACTCAG
CTTGTTTCTCAGATGAATAAAATTTTGCTCACCAGGGGCTTAATTTGTCT
AACTGCATTCAGAAACTATCCTGTTTGCTGTTTTTGTCCTTAAAAGTAGC
ATTCCCTACAACCTACTGCAAGAAGTTTGTCTATTTATTTGTATTTTTAG
AAATACTTCTCCTAGAATAGAAACATCTACTGAAGTTTTATTTTTATGGT
CCATATATCAAAGAGCATAGAGGGTCTTTGAAAGAGAAAAGTTCTAGAAT
TAAAAGTTTTTGTGTAAGATAAGAAGATGGTATCCACCCAGGCTAAAATA
GACAGGATTTTTGTTTAGTGATTTTGAATGCGTATTGCGGAACACCTTAT
GAGTACGAGCACTAAACCAATTGCCTTTCTTAATGCTGAAAATTTCATGA
TTTAGCTTTCAAGAAGCTTAGATAGCTATTTCCAATCCATTTTTATAGAA
GGAAGTGAATAACAGAATTAAGGTTGTATTTCAATTAAAATTCAATTAAA
AAAAAAAAAGGAAGAGGAAGGTGAAAGAAAAAAAAAGTTATTTAGAATGA
TAAACATGTACCATCTCACCATTGGATCTGTCAGCCAAAACAACTTTAGT
CCAAGAGTTATACTGCAAATATAACAGCAGGGGTACAAACACAGCAGTTA
TTGAATATGATTAATGATTTTGATGAGAGTATCCCTTTGGACTCGTGTGT
CCTGTGGATTAAACCTCTCATATCCTCAATCAAAGCTTTTTTTTTTTTTT
CCATTTTTCCTATCAGAAAGCCCTTTTCCCTCTGATCAGTTGTTGCGCAG
GAGACATTTCTTTCCTGTGAATTAATCCTGCATCAGCAGCTGACTACTCG
CATCAGAAATTACAACAGACTCCTCTCATCCCTATATAGGGAGAAACTGA
AGAAAATTTGTGGCCTTCTTTGTCTCTGTATCTTTCTTTTTTTATTATGT
TTGACATTTCTAAAGCAAAGTCTTATTACAGGCTATTACCTTGTGACTGT
TAGCTGAGAAAAGTCCTTATGAAGATCAGAGAACACAGCCATATCTGTAA
CCACAGACACAGAAATTGCGAATCTCGGAAAGCAAGAAAGCTTCTAATAA
AATTTTAGCAATTTGTAAACTACTAAATAAAAGATGAAATAGCAAGTGAA
GGAGGAAAATTAAGTCAGCAACAAAGAGGGGTGAATCTAATGCACCCTAA
CTATTTCTACAATTTTGAACAAAGAGTTAATTCTGAAGAAGTATAAAGGG
AGGCACTTAGTCTCTCTCATTAGCTTTTATTAGCAACCGAGTTTGTGAAA
TCAGTGTAACAAGTTACAAATGATGCATGAAATTAAAAATTTCTGTTTAC
CCTATAGAGTTTTCTTCCACTCTTGGCAATGCCCTGCTGCAATATATGTA
GTATTAGATTGCCAGACCTAGCCAAAATTTCTCAAAAAATATAGTATCTC
AGCCTAAAAGGAACTGTTAAAATGCTGTGACTTTTTTTTTTTTCTTGTGT
TTTGTGGTTGGGTTTTTTTCTTCATACAAACTATTTTTTTCCTTTGTACA
GGAGCAAGTATCTAAAATTCATTTCAAATTTTATCGTGCCTCTCAGTGAC
CTCATGAAACAGGTACAGCTCAGAAATCTGCATGCAGAGTACAGGCTGAA
AGGCACTGGAGAGTTGCAGGCACCAGGCTGATGCTCACATCAAAAAACAA
AACAAAATTTGTGACATACCATCTCACTAGATCACATGTTAATCACGTCC
GTAAACCCAGGGCTTACCAGGTCAACACTCAGCAAAATGATTCTGTGCCT
TCTTGGTAGATGAGAGTGATGTTTAAAAGAAAGATTTCCTTTGATACCTT
TATGCTGGTTTTGATGGGAGAGGTTAATTTTCTTACTAGTACCTAGTATG
GGGCTCGGTTTTGGATCTGTACTGGAAACAATACTGGTAACTGTTTTAGT
TATCACTAAAATTATTAGTTATTTAGGGATGTTTTAATTACTGCTGAGCA
GCACTTACACAGAGTCAAGACATTTTCTGCTTCTCACCTCACCTCACCGG
TGAGGAGTTTGGAGGGGACACAGCTGGGACAGTTGACTCCAAACAACAAA
AGGGACATCCCATACTATATGATGTCATGCTCAGCATTTAAAGTTAAGGG
AAAAAGAAGGAAAGGGGAGGTGTTCTGAGTGATGACATTTTTCTTCCCAA
GTCACCTTTAAGCTTTCCTGGAGCTGGCTAAACACCTGCCTGCCAATGGG
GAGTGGTGAATGAATTCCTTGTTTGCTTTGCTTGCATGCATGGCTTTTGC
TTTATGTATTAATCTGCCTTTATCTCAACCCACGAGTTTTCTCACTTTGA
CCCTTCCGATTCTCTCCCCTGTCCCACTTGGTGGGGAGTGAGTGGACGGC
TGTGTGGACATGAGCTGGCTGCTGGGGTTAAACCACGACAACATTGCATA
GAGTTTCTGGCAGGAAAAACACTTGCAGATCTTTAAGCAGTGCTTTCAGT
GTAACCATACTTCCTAAGACACACAAGATCTGAACTCATTATCCTAAACT
CAGCTGCACTGAAGTTAATTGCTTTCTCTAAGTCCTTACACATGTTTTCA
GGCTGTCATCATGTGAACAGAGCATGTTATGGGTCTTCTATGTCTCCATG
TTCATGTAAGATATTTTATACTTTTTTTTCTTCTCACTGTTTCTTTTTCC
ATCATTCTCCCTCTAAGTATTACTCACAAACAAACTGAGCATTGTAAATT
AAAGATTTTTCAAGCCAGAAAATGTGAAAAACACATTACCTTTTCCTTTA
AGGTTGTCAGGTTGCAGCCTCTTTCCAAATAGCTTCTGTGTTTGGAAACA
TTTTTATCCATAGCTGAAATTTTGCCTTAGAGTTGGAAATAGCTTGCTGT
TCAATCACTATTAGAACAGGATAAGAATGAGATCACAAGGCATTATCTAA
GTTATGAGGTCTTCAGAGGGACAAATGATGCATAAAAAATAAGTATCGAG
TAACTTAAATTTTCCCCACCATTACTCTTAACTATTACTGCTTCTTTCTC
AGGCTTTCTTATACCTGAATTTTATAAACACTTGGAAGCTTAGGCAACAG
TTTCAGTTTTCAGTGCTGGCCCTGACAGCTGTTTCCATAACAAGTTGCAG
TAGCCTCCTATCTCTGCTTTGTTTTGAGGTAGTAGTAGATAAATCAATGA
ATATAAATCCAGTTATGAATAAACATAACTCTTTGGTGTTCAGTGCTGAA
CAGTGAAAACTGCACATATGAGAGGAACTTGTTCATTTGCCTTACACAAA
ACTTCTGGTTATTTTGGATTTTATTATATTTAGTACTTTGCCTTCATTCT
TGTTGAACTGAATCTTGTTAATCTTTAAGAATTCTTTTCAGTTCACTATA
AGTTTCATTAGATTGTCCAGTGTATGTTAACAATGGAGAATAGCACAGGG
TAACAAGTAGTGGAAAAAAACCCCAACCTTTTCTGTGTGTATAAACTGTT
GTCAAAGGCGTACTTTTTTCCCTCCTTCCATGTTTTTTCTGCACAAGACA
TTTTTTATACGTCTTTTGTTTTGTTCTATAAATTCTGGTGCTATACAACA
AAATTTCCTTTCCTCAGTTGAATCAGTATATGTATTCAACCTGTGCTAAG
CACATTATTAAATCCTACCTAATGAAATCTCCTTCCAAAGCAGAGACTAA
ACAAAAGACATTAGTGCATTACTGAAAATATATTAGAACTTCAGTTGGTG
GAATCTTCAGACTCCAGAAGTTGCACTTTTAATACATGCATTGTTCATAA
CAATGAAGTGACATTTTCCATTAAATTTAGTGGAACACATCTGGTATTTT
TATCTTTTACCACAAAAGAGTATAGACATATTTTTAAGGGCAAACACTTG
ATGGATCCCTATTTTACTGAACTGTTGAATAGCCAAAGTGCCTTGTTATT
CTGAGTGTTTCTTCATTTTCTTGGCCAAAGGATAGAGCTATTTTTAAAAT
TACTTTCCTTTGTGTGAGAGATGTAGTACTGTGCAGCCTTTTAGTATTAA
TTTCTCATTTACAATACTTGTTATGAGACAAGAAAGCAAGTAACAAAATG
CATACACTTACTCCTGTAGAAAGCAATAACATATTCCTGGCTGTATTAGA
TCTTTTATAGCTCTAAGTTCTCAAGTTCCTGAAGAGAAATAAATTCCAGT
GCAAGTATGCAAACTCATAAATACTTAGATATACTCAGACAGTAGATAAC
TACATGTTCTGCTTTAGGTAGTTTGTTTCTGTTGGTTATGTTTCAAGGAA
AGTTACATGACCAAAGCAGAATACCCGTTGCAGCAAAAAGCACATAAACC
TCTCAACAATAGTAGTGGAGCTGTGTGGTGTGTTCCTTGGTGATTAGCAT
TAATTGTCAGGTATCATCGCAAAAATAAATGTTGCAACCA
>apal_00144
ATTGGGCCCTACTTCACTGATCAAATCAAATGAAAATTTTCAAATGCAAA
ATAATAGGTAAGAGATCAAATCCTGGGGAAAAAAAAATTAAGCAAGAAGG
AAATACAAGTTGAGATAAAAATTGCTGGTAAAACTATATGCTGTGGATAA
AATTGTGTCAAAGTGTGAAATAATATATGCTAAAATTTAGTATCGCAATA
ACTGGTTGATATTCTGTTCTTAAGCACAAACATTTTATGCTACTTCACTT
GTTTCATCACAATGAGAGTACATTTGACTGGAGTACACATGTTGTTGATC
ACATTTATTTACTGTTTCTGGCAGCTGAAGATATTGGTGACGTTAAACTG
ACAAGTGTAAATTTACAGGACATGTATCACCTTCCAAGCAAATTTACACT
GTAATAGCATAAAATAAAATCCTCTGAAGTCTTAGTTGTTATTTCACTGT
ATTTGCCACAGAGCTTTAATGCAATTTATGGTAAACTTAGAGGTGCAAAA
TTATGTGCAACTGTAGAATAGCAGGTTTACCTTAATTTCCTAACTTACTG
TGCAGATAACTTAGAGCTGTACATCTGGGTCTGCAGCATTTTGGGAACTG
TATGTCACGTAACCTTCAAACAGAAAATATTTGCACAAAGACCTGAAAGG
AATTGAAAATATTATTATTTATTAGTGTATTATCATTAAATTCACTATGC
CAACTTACTCCACTCAAGAAAAATTCAATTTCAAGAAATAAAGGCCTGCA
TGAATGAAAGTATTGTCAATATGTGAAGTTTTGAAAATTCAAAATTATTA
AGAAGAAACATTGACAAATAACTTAGTTTTGCTTTCCAAATTTTTCTTTT
AACTTTCTTAATAGTCAGATATGGAGAAACATGCAGTGGCTATGATGGAA
TATTTATTTATTTATAGGAAAAAAAGGAGTTATGCTGAGATATATATGAA
TTTAGTTTTCCAGTTAAGAAGCTAAATCATTGTAGACCATGGTCTCCTAT
CTGGTTAAGGGAAGTCAGCATTAATCTGCTGAGAGAGGCCAGTAGCTTGG
TCTGTGTATTAATTTGTGTCTTCCAGACAGTTATTTCTTGTTTTGTGTTA
CCCCACATTTAAGAGTAGTCTCCTCTTCTGTAAAAAATATTGTAAAATAT
GAATAGATTCATTCTCCTTCTCCCCTCCCTTTTTTTTTAAATATCCTTCT
ACAAGTAACTGAGAAGGACTAGATACCAAAACTGTCAGAAGAAGCAAGCT
CAAATAGATGCGGATTGGGCAATCATCTAGAGATGCTGACCTTGTGGGTC
CTGAGAAGCTGATCATTTAAAACTCTTTCCTGTGCCCACCTTCTAAGTTT
TTCTTGCAGTCTGCAAGGTATCTGTGTCAGCATCTAACCTCCACTGAACA
CCCTGCAATCTCTTCAGCCAGGTGAAAGGTGCTGGTTTTATTTTTGTGCC
AGCACCATGAATCCTGTATTTGATTAGCTTCTCCCCCACTGGGAGAACTG
AGCTGACAAATGCTGGGAGCTGGCAGTCCTGTCAGCTGCATAAACATGCA
CTGCAGTGAATGCACCCATTCTTTGGAAGGGGAAGCAGGAGGAGAAGGGA
TGCTGCTCAAATAAGCATAGTCAGGATAAAGAAGCAATTCAGTGTGCCAG
CTTCCTCGTAAAGAGTGTTTTCTAAATTTTCTTTCAAGGGATGAATGAGG
TAGGTTTATAGAATTCACAGCTGGAAGACCAGCTCACTTCCAGCATCCAC
TCTGCAATGGAAGCTGGGATGTGTCTCCACAGGGGAGTGGTCTGCAACCC
AATATGTGTGACTAGTCAGATTTCTGAGGATTTGGTCAAAGTTTGAAAAA
AGATGAATCTTCTGGTCACCTCCAAGCAAGCCTGGNNNNNNNNNNNNNNN
NNNNNNNNNNNNNNNNAGTTGTGTGACATGGTGGGACTTGACCGCACATG
GCATCATCTGTACTATATGTTGTGTCTGTAAGCCCCGTCACTCATCCTCC
TGTTCTGGTTTTGGCTAGGATAGAGTTAATTTTCTTGATAGTATCTAGTG
TGGACTATGTTTTGGATCTGTGCTGAAAACAGTGTAGATATTTCAGGGAT
CTTTTAGTTGTTGCTGAGCAGTACTTATGGAGTCAAGGCCTTTTCTGCTT
CTCAAACCACCCTGACCATGAGTAGGCTGGGGGTGCACAAGATGTTAGGA
AGGGACACAGCTGTGACAGCTGACACCAACTGACTAAAGGGATATTTCAG
ACTGTATGGCATCATGCTCAGCAATATAAAGCTGGGAAGAATAAGGGGAG
GGACGGACGGTCAGAGTATGATGTTTTGTTTTCATGGATAATTCTTACAT
TTGATGGAGCCCTGCTTTCCTGGAGATGGCTGAGCACCTGCCTGCTGATG
GGAGTAGTGAACGAATTCTTTATTTTCCTTTGCCTGAATGTGTGCATTTT
TGCTTTACCTATTAAACTGTCTTTATCGCAATCCCAAGAGTTTCTCGTTT
TCACTCCTTTAATTTTCTCCCCAATCCCTCAGTGAGGTGAGTGAGCAGGT
GGCTGTGTGGGGCTTACTTACTGGCTGGTGTTAAACCATGACACCTGTAT
TTGTGCAAGAGGACAGAGCTCTGGTATTTCTCTCCTTCCATTGCTCCCAG
TACAGGGAGAAATTGGAGCGTGAGAAACATCTGCACTGGCCTTTATGAGC
CCCACCGGTTTGCCCTAAAGCATGATGTAGGCAGGGATATGATCCCGACT
TTGTGAAGGAAATCTCTGCCACTATTCTAGCCATGACCCATAATGCTACA
GAACAGGAATATGGCCTTTTAAACATTTTGGGTCTGTTAAATTGACATTT
TCTTACAGAAACTAGACCATTGTTGACTCACTGTAGTCCCTACTGTAAGC
TTGATTTGCTAATGTGTAAAAATAGGTAGGAAATGTGGTATCTGCTGCAA
GTGACTTAGCCTTGATTTTCATACAGTGTACAGTGACTTGAGTTCATCTC
TTAATGTGCTCTGCAGTGCTGAAAAAATGTCAGATGCCTGAATATAGCAT
TACATAAGTTCTGCTGGCAAAACCATGTTGTTATTCTTGTATTTAACCTA
ATACTTCCTCTGTGACAGAAGGTTGCGTTTCCAAGCTGTGAATCCTCCTG
TCTTGGAAGATACAAAAGTACTATTTTTACTAGAACGAGATCTCCAAGAG
CTGCCAATAAATCGATTGGAAATAGTAATTGGATTTTTGTTCTAATATAT
TTGATCAATGAAGTGAGAAAATTCACTAAGGCACCGTTTAGAGTAAATCA
TCTTTTCAAAAGCCTGGTCTTTCTGATGAGGAGATACTTTATCCTATCAA
AACTTTCTGTGTAGGTGCAGTCCAAGTGTTCTCAATCAATTGCATCAATG
TCACATTCCTAACTATTGTCTGAAGATGTTTCTTCCTCTTGTCCTCAGAG
GAAGAAGTTAGCTTCATTATATTTGCATGATTTAATTTTTCAATTTTTGT
TATAGTAACCCTTGACATTTTACTCTGGAATAATCTGGGAACTTTGTTTT
GACTTCTTTGAAGCACAAGACTAGGGTTGAGGAAGTATTTGAAAATGTGT
CAACCGATACGATCTGCCTTGAAGTTTGTCTTTGTTCTAGCAGTCTCTTA
GTCAATTACATAAGACTTTCTAGAGTAGGGTTTCAGCTCGATCTACCATG
TATCTTGAGTTACCATTGCCCTGGGTGTCCTGTGTGTCCTAAACAGCTCC
TTAAGAGCCACCCAGTGATGCAGTATTGCCAACTTTTTCTTATTTTTTTC
TCCCAATTATAGGTTTGCTGCATAGTAATCATAGCTTCTTAGGGAAATTC
TAGCAACTTTGAATAGCAGTAAGCAAATTTCTAGAACTGCCTCGTACAGA
TCACTGGTGTCTATTACCAAATATTTGTCTTTAGAAAGAGAAACTTCACA
TCTATCTTTACTTTTCCAAATATCATTAAAAAAAGCCAACAAAAACCCTA
ACAAACAAAACAGAATGTTAGTTAATGGAAAAGCTATGGCTGATTGTAAA
TCTCTGGAATGTTTAATTATGGTCTGTGGCTTGCTGATAGATTCCTGTAA
AGGACTATATACCCCATGGGCATTCCTTGTAGCACAAAGCCACGTGAGCA
TGGAGTTACACTGCAGATCAAATACCATGGCTGTCACCAAGCATGCTACC
GCGGGTTAGGGTGGCAAAACATCTTTCAGCTTGGAGCAGGTTCTTGTGCT
GATTTAGAGGATAGGTGTGGCTCCAAATAGCTTCAGCATGTGTTTGCTGT
TGAGAAATCTGATTGCAGATTTTTTGTGGTAAGAAAATATGAATGAACAG
AAAAGCAGGTAAAGATGTGCAAAGTGCAGGCAGGTGGTGTATGAGCTATT
TCTACCCCAAATCAAGGAAAAGCCATATTTTGGAGCATTTCAAGGTTATT
CATTGCCAGAAAAACAGACACTATTTGAACTTTAAACCAATTTTTTCCCT
CTGTTCACCAGCCACCCAAATATTGCTGTCAAACCAAGATACCTCAGTGA
TGTAGATGGACAAATAAAACCAAATGAAGGAGAGCAAGTGCAT
>apal_00149
TTACCAATAAGGACAGCAGACATCCTACTCACAAGGTATAAGACCCAAAC
ATCCAGAGTATAATTTTAACCTTTGCTGTATCTCTCATTCCTTCCCCAAG
ATAACAGAGGAACTGCTGTGGACATGTATGTGGTCTCATGGTACTAACCT
CTGGATTGAACACACTGGTTGTGCTGGTATTTCTCTTTCCACAGGGTCAA
ACCAGCTCACCAGTGTCTTCAGAAACTAATGGAGGGTCATAAATACCCCA
TAAACAAGCAAAATGATAACTTTGAGGGAATTTTGGCGTGAAGCAGATTG
ATGTCCCTTTAACTTACAAGTATTTTTTTTTTACTTTTTGTATAACTCAG
TTGCTCAGAGAATAAACAACTCTTCCACATTCGAGATTCACTTTTTTCCT
TAATAATATACTGTTGCCTAGAGATTTTTAGCCGTTCGATTTTGCTGTCC
TAGAGAATAAATTTTTATCCTACTGTTTCTTCTAGGGTCTTAACCATGGA
AAACTTGTAACGATTTGGGGGTAGCTCAACTGTAGCCATTTTTTATCCTG
TTACATCTTTCCAATTTTAGCCATTCTGAACTCCAACTGTAGTTTTCTTT
TCCATCTTTTATGGGACTGCTGTATTCTCACTGATTTAAAACAATGAGAT
ATGGAGGAGCTCCAGAAAAGCTTAAAATATCACTTTTAATAATACCTCTC
TTTCTAATGAATAAAAGTCTAAACTGACTTGATATATGTGATCCTTTGTC
CACTTATGAAATATGAATTTGTGCATAGTTAATATTAATATTTCTCTTCT
TGAAAAGAGACCAACCTTCTGCTGACTCTGAGTAGAGTTTCATTCAAGCA
GCACAAATAAGGTCAAAGACAATCTCTACTTAATTAAAGGGAGCACGTAA
TATTGATTTAATAAAATTTTAACATTACTTAATGACAGCTAGATATTATG
TTCAGAGCAGAATGACTGACATTTTATCGTAATCAATATGTATTTTATTA
AAATCAATGTGCTCCGTGAACTATTCTACAAAGCCTTAATAACATCTAAT
CTGCCACACTGCAGAAATCGAGAGTCTGTCACCTGAAGGTAAGATTGTTT
GACAGAAGAATTGCTATGTGAGTAATTCACAAGTTTCGATTTTTCTTAGA
GACCAATGAATGTGATTTGTATCGTTAAAAGCAGTAAGTGTTTAACCCCA
GTTAATTTCAGGTAGCCAAGAGGACTGAGGACCTGGAGACAACCTAAGTA
ATACTATTGCCAGTAATTGCCTGTCATCTTTAACCTCAGCCCTGCTCAAA
CCTGTGCATAACAGGAGAGAAGTTTCCATCCAAGTCAGCCCTCTGTCCCT
TTGTAATTGACTGCAATGTACTCCCCCAAAACACCCTCCTTGCAAAGAGC
TGTCCTTGTGGCTGACACCTTCTCAGTGTTAATGTGTGCTCCAAGACCTG
AAGGAGGTCTTGACTACACCAATGTTCTCTGAAGGCCAACTCTTCAGTGT
GCAAAGTAGGAACACAGACGTACTTGCACTCCTACTAGCCTTACGCTGTC
AAATAAATCAATAGCTGCACGCTTTGCTCCTTCCCCGGTGCCTGGAACAC
ACAAAGATATTTCACCACTTACTACAGCTGCTGACAGACTGCTTTAGCTC
AAGTGAAGAAGAGATGTGCTTTGGACCTGAAGGGTCAGGTTTTGTCTTTG
TAATAATATGAGGAGGTAAGGTCATTACACCTTCAACTGTTACAGAACCT
AGCTTTCACTGATCACAGTCGAGACCACACTGGCATCAACGTTTTCCTCA
GCAGTGCTTTCATAAAAGGGATGTGATTCTTCTTTGCCTCTTTATTGCTT
TCTTTAACCTATCTCTTAATTATTTTAAAGAATATTTCTTAATCCAAACC
TACTGGGCATATGAACCAAATATGAATTTTATTTTTTACTTTTTGTGCAT
CTATATTCATAGAATAAAAGGAGTGAAGGCTAGCAGTCTTGTTAATCAGT
TGTGCTGGTTTTGTCTGGGATAGAGTTAATTTTCTTCATAGTAGCTGGCA
TGGGATTATGTTTTGGATTTGTGATGAAAACAGTGTTGGTAGCACAGAGT
TGTTTTCATTATTTCTGAGCAGTGCTTGCACAGAGTCCAGGCCTTTTCCA
CTCCTCACTCCACACCACCAGTGAAGAGGCTGGGGGTGCACAAGAATTTG
GGAGCTGACCTCAGCTGATCAAAGGGGTATTTCAGGCTATATGATGTCAT
GCTCAATATATAAAGCAGGGAGAAGAAGAAATGGGAGATGTTCAGAGGGA
TGGCTTTTGTCTTCCCAAGTCACTGTTACATGTGATGGCATCCTACTTTC
CCGGAAATGGCTGAACGTCTGCCTGCAGATGGGAAGTAGTGAATTAATTC
CTTCTTTTGCTTTGCTTATTAACTGTCTTTATCTCAACCTATGAGTTTTC
TCACTTTTACTCTTCTGATTCCCTCCCCCATTCCATGGTAGGAGCAGTGA
GTGAGCAACTGCGTGGGGCTTAGTTGCTGGCTGGGGTTAAACCATGACAC
CAGTGCTTTAACTGTCTCCTTTCAACTTTCTCATTCAGTTCTTTTCTTTA
TCCAATGCACAGCATCAAGAGAGAAGCAAAGCTATTAAAGAGAAAAGGAA
AACAGGTTGGTATGCTGCAGTGGAAAAATATCCAGTTCACCTAGTTTAAG
GATGATTGTGGACAAGGTTTGAGTGAACAGAGAGCAATTTCAGTGTATAT
TGTGACAAAACACAGTACGTGCATTCATTCTCTTCCTTTCAAGTGGGCTT
TGTTTCGTTTGGATCCACACAAAGGGAAGAGTGGATGAAAAGCTGCTGCT
ACCAGGGGAGCTTTGCAGAAAGAGCCTTTCTCACAGGTCTTGCTAAATCC
ATGAACTCAATGCCACTTGGTTTTCAGGCTGTGCTCCCAGTTTTAACAGA
GTTTTATATTCATCAGGTTGTGATTCACCTTGAAGGCTTACTTCTAATTA
CCCGGCACAGAATAAGCACTATTGTCTGTGCCTAGCATGATCACAAATCC
CAGTGAGAATTCATAGAATTATAGATTGGCCTAGGTTGGAAGGATCTGAG
TCTTCCCACCACAACCAAAGAGAGTTTAATATTACCACGTTTTCTGAATA
AGACTGTAGAAAATGCTGGGGTAAAAAATATCAATACAAATTAAGGAACA
GCAGAAAGGTGTTTCCATTATCTACTAATATTTATGACAAAAAGTCAAGA
CAAACTAATAGTGGCAGTAAATTATAGCTAGAATTGTGTCCTAGTTTTCC
TTTAAAAAAAAAAAAGGTTGTTCTGGATGTGAGGCCTGCCCATCCATATG
CATTTTATGCCTCATTTACTCATAACTTTTAACACTTTGGCAAGGACAGC
AAAAATCTGGATTGTGCCTGCGACCTAAGATAACCCCCCATTTAAGATTT
CTACTTAGAAGACTGTACTGTATGGCTCCTCTGTGTTTACAAGATCCACC
TAAACATATGTCTTGTAAAGAACATATTTAGTCTTTAGAACAAGCACTTT
CTGACTCTCTGAGTCTGGCCTAGCTTTTAACTGAAATCCTGTTACACACA
CCTTTATTTCTGAACAAGTGTTTTACTTCACTATAAAGCAAAGTGAAGGA
AAACAAATGTAGGCACAATAAAAACAGAACACTGGGAAAAAAAGAAATAA
TCAGTACAAATTTGTTTTCCAGAAGGAATCTCAGATGATGTAGCCCAAAA
GACTATTATACTAGAGTTAGAAAATGAGTAACATGGGAAAGGCTTTAACT
TAGTTATGGTTTTCTTATTATTTTATTGACACTATCAGATTTTCATGGCT
GAGCCAGCACAACTGCTAAAGCCTTGCCTGTTGTCATTAGTCAATGTTAT
CTTTTATTTATACCAAATTATCAATGTGTGTGTGGCACTCTGCAAACAAA
ACAGAGATGCAGCCTATACTTGTTGGCTAAATTTTATCACTTTTCACATA
GCCTAGAGGGCAGTGTCTTCAAGGTCCTCCCACTGCTGAAGTCTCCTCAG
ACCTACAGAGCTAGTCATAAATTTGTGTCTGTGAGAAACAATAAATTGTT
CACCTTCAATTGCTGAACTTTACCAGCGAGCTATCTCTTCACTGAGGAGC
TGCTCAGCTTTCCAGCATTTAAGCTTTGCAAGCATATAAAGCAGCTTTTT
TGTGCTTTTTGTACTGAGACTGAAACCCATAAAGTTGTCCTTCTGTTTCA
TGTCTTCCTGGAACAAGGTCTACCCGCTCCTTGCTCAGAAGGCAGCCGCA
AGTCACGACACCATAGAGCAGCTTGGCAGCAAGTTGTCAGCTGCCCTGCT
CCATCCCAGAGCAGGACTCAGCAGGCACTGCTGGTCACTGGAGTCATGCC
TCCAGGAAGGCCTGTTGGGTGAGGAAGCCACACACAGGTGATAAAATACT
CTAGAAAGTTTATCCCTTTGGCCCCATTGTGCATATTACAATTGTGTGAT
TCAGATTTTGCATCTTGTTGGGGAAGACACCTTAAAGTTCTGTGTGCCC
>apal_00162
TGGAAAGAGCCTACCAGAGGAGGATAGGTTTTGTAATTTACTTTGTCTGA
AAACTGTTTAATGTGGGCCAGGGTTTAGGGTCCTTGGCTGAGGCTCAGAA
TACACCTAGGGTTAGGGTAAGGATTACAGCAAGATAAGGAAGACACAAAT
ACCTGGGATGCATCTGGAGTGGGGCTGTAGAGGCTCTGTCAAAGGAAGGC
TTAGCTTGCAAAAATAATTTCACCTGAGACCATCATCAGTTGGATCCTTG
ACAAATACTCAGCCCAGGTTAAAGGTTTAAAACCTGTGCTATATATAATG
GCCCTTGGCAATTGCTAAGACCATACCTGGTGTGGTTATGTTTAATATCT
GGGGAAAGAAAAAGCATAGACCTCCACTTGGCTGCAGAAGGGCAATGAAA
GGAAGTCTTCAACTGCTGAAAGAGCTTTTCACTGAGAACTCTTTGTCCTG
AATATGGCTCAAATCTTTGGCAAAAAATAAACCCACTCCTATGCGAGGAT
TTTAGAACAATAGAGTCATCTTCAAGAGCAAATGTTTTTTAAGGTATGGT
CTCATTTTTTTATTCTAATATGTCTACGAGTTGATGCAAAAAATATCCAG
AGTTTGAAAAATTTAAGTAAAGTCTTCAGTTTATATTTTCATATAAAACA
GAGATTTTTTTTTTCAAACAGCTTTTTTTTAAACTCACCAGGACATATAT
TACTTCTTCTATCATCTGGACAACTGGGAGGATTGCTTTTTGCTTTTTCA
TGTCTCTTGCTCTGAGTGCAACATGTGGGAGTTAAGGTGCAGATATCTAT
AAATTTTGCTCCAATACTATGTCTAGCCTGACTGAGAAATATATATAATT
CACCTCCAGTAAATCGATTAATTATGTCTAGGGTTTCAAATTCTTTGTCT
CCTTACTGGTCTGTTTGTGCAAAAGGTCTTTATGCAACTTCATCTCTTTC
CTGGTGTAGACTCGAGCACTCAAAAATCCTACTGACAGACCAAGACCCTG
TAATTATAATGTCCTTTATTCAGAAAAGGAGATTTCAGAGGTCTTTTTAA
AATTACATGAGTCTCAGAGAAGGAATAGAAAAGAGTGAGAGTATTAATCA
GCTAAATCCTAGGCAACTCCACTTTATTTGTATTTTTGAGAGAGGAGAAA
AAATTTAAGATTTCCTTCCACTACAGTTTATTCTGAGCACATTTCAGTGC
AATAGAGAACATTGCTGCAAACCAACCAGGAAGTCTGAGTTTTCTAAATG
TAGAATTGCTGACATTCTGAAAACTGTATATACAGACTATTCACCTGTTA
CTGTAAGTGAAACTATTGTTTCTATTATCCATAACAACTTAATAGTATTT
CTGGTGGAGAATATAATTGGTGGGTTTTTTATGCTACAGCTAAAAAAAGA
AACTAAATAACAACTGCTACATTTCCAGTGCGGGACCATGAAAATATTGA
CTGCCTACTTCTGCAGCAAGAAGGAGAAAAGGCAAAACTGAATTTACGCA
AGATTCACTCTCATTATTATTCTCCTCTACATGTTCTTCATCTAATTTTT
TCTTCTTCAAAAGGTGAAAAAGGAGAAATACTTGCACTTTGGCATTTCTT
TTCTAGTACCATTTAAGAGTCTAATTTTGTTTTCTATAATTCTTTATGGA
CTGTGTTTCTCAACGATCCTTCTACTGAGATGCAGTAGAAGTCTACTGAC
TAAATGAGTGTGACAGAAATAGTTCTTCCCACAAAGAGACAGTGTGCTGC
ATTATGCAAGATACCATGAAAGTTAGTACAGATGGGATACTAACTCCCAG
TCATTTAAATTATTTGGGGTAGTTGGGTAATTGAGTATTGAAGTATGAGG
ATTAAAATGCTATTGTCTTTCTTGTGTAATGACAAGAAAAATAATTTTAA
CATGTCTTGGGTGAGGAATTATAACATCAGAGCTCTTTGCAACCACCCAT
CTCAACTTTAACTAAATGAGCCTTCCTGATAACAAGAAATCTATTCTCTC
TGTGCTGGATTTGACTGGGATGATAGAGTTAATTTTCTTCATTGTAGCTG
GTGTGGGGCTATGTTTGGGATCTGCTCTGAAAACAAAGTTGATAACACAA
GGATGTTTTTGTAATTATTGAGCAGTGCTTGAACAGGGTCAGGGCTTTTT
CTGCTCTTTATCTCACTCTACCAATGAGGGGACTGGGGGATACAGCCGGG
ACAGCTGACCCCAACTGACCAAAGAGATATCCCGTGGTATATGACATCAA
GCTCAGAACATAAGACTGGGGAAAGAAGAAGGAAGTGGGGGATGTTCAGA
GTAATGCCATTTGTCTTCTCAAGTCCCTGTTAAATGTGATGGAGCCCTGC
TCTCCTGGAGTTGGCTGAACACCTGCCTGCCAATGAAAAGTGGTGAATTA
ATTCCTTGTTTTGCTTTGCTTGCATGCACAGCTCCTGTTTTACTTATTAA
ACTGTCTCTATTTCAACCCAGAATTTTTTTAACTTTTACTGTTCTAGTTC
TCTCTCCCATCTCACTGGGAGCTGAGCTCCCATCTGCATGGAGCTGAGCT
GCTGTCCAGGGTTAAACCACAGCACTGGCACTTTGGAACAGGATTAGCAG
TCATGTTGGACTAACTGTTGGACTAACTTGATAATATTAGAGGTCTTCTC
CAACTTACAGGGTTACAACTCTGCTAGAATGGAGAGAGTTTAGACCAAAG
ACGTGTCTCTGGTCTAAAAGAACATTGCAATATTCACCTTAACCAGCTGC
ATCATAGGCTGACGTAGGGAGTAGGCCTGTTATATAAGAATGTTTGAGTA
AATGAGCAATGAAGATAAAGATGGAAAGTACTGGCTAAATGTTATACTGG
GTTATTTACTTAGCCCTTAGAGAAGACTAATGTCATGTCTATAAATGTCC
AAGGCACTGGGGCTTCTAAGCTGAAATAGTGTTGAATTATTAATTGTTTT
CTTCTTGGAATTTATTCTGAATTTCTTCCCATCTCTTCCTGAACAGTAGA
ATTCTCTATATTTCCAAGCCTGAAATAAAAAACTTCTAACAGCTATGATT
CTTAGGGGAACTCCAATAAAGTCACTTGTTTTTTCGATGTTAATGAGTAG
GTTTCTGTGTGGTTTATGATTTCAGAAAATCCCTTCTGTAATCAAAACCA
GCCCATTATGCCATCAATAACCCCTGTCAGAAAGTTATTTTTTACTATCC
TGCACTTGCACAAAAGGAAACGGACTACCTGAGATTGAGTTAATTTTCAC
AGAAATGCCAAAACAGATTAAAAACTTTGGGGGCAGTTTTGTCATCCAGC
ATTCACATGTAATCTAAATTTTGCTTAGAAACTGTGCTGAACTAGTGTAT
ATCAATGCTACAACTAGAAAATATTTAAACAGAGCAGAGAATTCAATGTA
ATCAGGGAGCAATCCAGAGAGATTTTACCCAGAAGATCCTGCACATCTCA
AGAAGGATAGGAAGCTCAACCGGCCACCTCCTAAGATGGTGAACAAATCC
CCTTTGGCCCTTTGACTTCCTTGGCTATTACAGAGAGCTGAAGGATGAGC
ACCACCCTTTCGTTTCTAATGACTTAGTGAGCAAACTAGTCATCAAGAAA
TGTGTCTGTAATAGCTTCTGAGATTGTCTTCCTAGTAGCTACTGGTATTT
ATTTTCTGAGGGTAAGTAACAGTTAATTATTCAACAGTTTAACAGTTTAA
TATAAAAGGGCCACATTTCACAAGTAGATTTTTTTTTTACCAACTCATTG
ATATTTATTGCTGTAATACTGGAAAATAATACAATATATTGCTATAATAC
TGTACTAGGGGTACAACGGAAGACTGGCAAGGAGGACTGTAGGTATGCCC
AAGCGACTTGCACTTGAGGTGCTTGGCCTTGTGTACTTGACAAGCTGCAC
ACCCGCGCTTAGATAACAAAGGTCTGAGATAAATGCGGGGGCATCTCTCA
CAATCCTGTCCTGCAAAGCTGTCGTGTGAGTCCTGGAAACTCAGGCAGAG
CAGAAGTAAAACGTAACAAAGCAGTGGGATAAATACCACACGCTTTCTAG
CAAGGGAAGACCTCCCTGTGCCAGCGCTGCTGCTTGTCGTCTTGCTCATG
CAATCACTGCCTGTGTGCCCGATCTGGGAGCTGCTGCAAAGATTCTTCAG
ATTCTGAGGTAAAGAGAATAAATCTACTCTTTGCATTTCAGCCATGGTTT
GTGGTTGTTCTGTGTCTTGCCTGTTTCGGCCCACACAAGTAATTGTCATC
CAGTTGTGGAAAGTTCATGGTATTTGAAACGTGTTTACAGGTGACAGATC
ATTAATCCAAGCCTCTCATTAGGTTTGACCTCAGTTTCATGCACAGACTT
GTGACTTCTCATCAGGATGTCCCTTTTGCTTGTACAGTTGATCACATCTA
ATAAACTACATGGTAAAAACTTGCCCTTCACCAGTATGATGTAAAACAGG
CAGAAAATAACACTTTCTTTTCAAATAAACTCTACAAATTTGTTGATAAA
AAGAAACATTTTTGTGAATTTAATTGTTTAGGAGTAATAGTGTCTACAGT
TGCCCTTTGTGTATGCTTTGAGTA
>apal_00222
TCCTTTAAACTAATTTTTATGCAAACAGAAAAAAAAGTCAAACTACCTAG
TCATCAAGAAATCTTGTGACACAGAAGTAAGTAGTTGAAACCCAAACTCT
TTTCCATACCTATAGGATTAACTGAGCTACAGCTTTTAATTTTTTGACAG
TTATTTACATTTGCAAGGTTAATATTTGGAAAACCTTTGGATCTACAAGA
GTACTCTTATGAATAATTAAATTTCACAAAGGCTAATAAATCACCAGGAG
GTTACTGGTGAAACGAGTTAAAAAACAGCATCTCTAACTCTTGTTATTTC
AATATATTTTGTACTGCTGCTTAATTAATATATTTTCCTCACTTCCATAG
GATTTTGGTAGAGTCACTACTCTGTTCTTGAGTTATTCCACTCTGTGCTC
TGTTATCTTTTCTGTTCACATAATCATCTTGACTTCCTGAGCATTGAATC
TTCCCACCACTTTTTATTTCGTTGTTGGCTTCATGTCTTTGAACACGGGC
AGATATGGTCTGGTGCCCCTTCCTGTATAAGTTTAAGATACTATGACATC
ACCGGTCGACTTCTGTGCTGGCAGATACCAGTCCACTACTGTATTCTCTT
GTCATATACATAGGCAACAGAATGTGATTTGTATCTGCACTTCAACTGGG
TTGGTATATAATCCAAGACATTTAAGCTACTGGAGGATTCTGGCTTCTTC
TAAATAAGTGTGGTGTTGGCACAAGTTCGAANNNNNNNAATCAGTTGCGC
ACAATAGAATAGTGTAGATAGCTGGAATAACAAAGTTTTTGGAAGCATAA
AGCAGGAGTCACTAGAGTACATAATTCAGAGTTTTCAAATTTTTTTATGT
TGTTTATTAACTTGGAAAGAACCATGCTTTGAATTAGGAAGAACTGTTGC
AAACAGAAGGCTGCCGAACTGAGACGAGCAATTGAGAGAGATGTAGAGCC
AGTTTCCTGTTCATAGAAGGTATTAATTTGATTTCTGAAAGTGTTGAATG
CTGCTCTCAGAAAAAAAAAAAGTTACTTAGTACAAGTAGTAGTAGTCCTA
TAGCCTTGCAGGCATTTATGAGGAACTTGCATGCTTTCTGAACTGTACTT
TTTCAATTTCCCTTAATTTCTTAGAGCACACTTCTGCTTTTGTGTTCTTC
TTGCAGTCAAGTCAATAAGTTAGTCTGCAGGGTCACACCAAGGTTAAAAT
ATATTTCCAGAACAGATTTGAGTTAACATTGTCACAGGAGGTCCCCTGCC
CTCTTTCTCCTGTTGGTGCAAGCGTTTGAATAGCTGCTTTACAAAATGGA
TTTGGAAACTGATCTAGATAAAAGTGATCCAACTAAAAAATATAGATTAG
TTTTAACCTAGATCAGGTCCTTGATCTGCCTCATTATGTAGGTGTGTGGA
AGCCTGTGGTTGCACAGTGGAGGAGGCAGTGCAGGGGCTGAGTTTGAGCA
GCAGGAGAAAAGAGAGAACACTTCTTCCAGCAGTCTTGGCTTGTGGTAGC
TTAAGGTGATCACTCACTGCTGAAATCTTAAAGTTGCTTTAACCCTTGGA
GCAGATGGCAGACACAAAGACTTTCTGGATTTCCTACATTTCTGCTTTGG
GTTTGTCTTTAGCATGTGTTTTATTTGTTATTCATGTATACTTGTGTGTC
CCTGCCCATGGCAGGGTGTTTGGAACTAAGCCTTCAAGTTCCCTTCCAAC
TCTGTGATTCTATGATCTACATCATGTACATTTTCTTGTAGACTATCCTT
TATTACCTGAAAATGCTGTCATGCTAGGATGTCAGTAATTGCAAAAGAAA
ACACGATGGTTAGAGAGCACGACCACCCATTTTCCCCAGTAGCTTCAATC
TCTGTAAGTTCTCTCTTTAAGGTTTCATCCAGTTCTATGTTATAAAGCAA
ATCACCCCCTTTCTCTGTTCCTCCAGTTGCTAAGCAGCAGCTGTTCTCCC
CATTAGCCAGCCATTTATTTGCATGAAAATAATCAAGCTTGAATATATAT
TGTGCTGGGTTTGGCCGGAATAGAGTTGGTTTTGTTCATAGTAGCTGGTA
CAGGGCTATGTTTTGGGGTTCTGCTGAAAACAGGTTTGATAACACAGGGA
TGTTGATGCTCATTGCTGAGCGGTTCTTGTGCAGAGTCAAGACCTTTCTG
CTTCTCACCTCACCCTGCCAGCAAGTGGGCTGGGGGTGCACAAGGAGTTG
GGAGGGGACCCAGCTAGGACAGTTGACATCAACTGACCAAAGGGATATCC
CAGACCACATTACACCATGCTCAGCATATAAATCGGGGGGAAAGAAGAAG
AAAGGGGGGTACGTTTTGGAATGATGGTGTTGCCGAGTCCCTGAGATGGC
TGAACACCTGCCTACCAATGGGAAGTGATGAATTTATTCCTTATTTTGCC
TTGCCTGCATGTGTGGATCTTGCTTTACCTATTAAATTGTCTATATCTCA
ACCCATGAGTTTTCTCACTTTTACTCTTTCAATTCTCTCGCCCATGCCAC
TGGGGAAGGGTGAGTGAGTGGCTGAGTGGGGCTTAGTTGCTGGTGGCAGT
TAAACTACAACAAATATATAACTGCTTCTAATACTGCAGTTAAACAGCTG
TACAGTAAGAATTTGAGTATTAATATTGTTAGTTACCACTAGAACTGATG
AATCTCTTAAAAGTTAGAATTTCTCTACAGAGTGAGATCAGTGTAATTTT
GCCTTTTATTTTTAAGAAAAGGCACATCAGGTTTTGTTTTGTTTTGTTTT
GTTTTTTAACTTTCATTCTTACTACGTACCTACTTAAAAAACCCAAAAGT
TGTCACGAAGTGATATCTGCAGTTCACAAAAAAATTATAAATGCAAATAT
GAGCAGACACAGAATCATCTAGCCACTAAACATAATGGAGGCCAGGGAAA
AAAGTCACATTTTTCAAATAGCTAATTAGGGTAGCAGAATGCAACATAAT
TTGATGATAAAAGTTTAGACTATAAGACAAAGTTGAAATTTCAAATGGTA
CATCTTAACTTCAGAACTGAGTTATGTATCCATGTTTACATTCCTATTGA
TTTCCAGGATATTCAGAATTTCTGAGGTCTGTAGTCTGAACTCTTGAAGT
GTTCTCTCAGTCTGGGGATGCCCTGGGTTTACCCAAACAGTGTTTCAGAA
TGAAGGCTGAGTGTGGCCTCAGGTGTGACCTCTCAGGTCTTGATTTGTCA
AATGACAGAAACATGGTTTCTGCAGTACCATGTGAGAATTAAGTAGGATC
CATAACATAAAGAATTGTTAATGGAAAATGCCAGTGGATTGAAAGGACTA
TAAAACTGGCAGTCTGCTACAGCTAGACTCTGCTCATTTAGTGTGTTTAG
AGTAGTCCTATTTAGCATAGATACAAAAGTTGCTGGTAACTTTAAGTTTG
GAGGAGATCAGGCATATCGTATAGGAAGAATTGTGTGATTTTGATTAGAG
TAATACAAATGTCGTAACATCTTGAATATGAAAGGTGAGATTATGCACTT
TAAAATTGCTCTGCTCTGAACTAGAGTGGCAGAAATGACAAAAAGATCTG
GGAGTCAGAGTAGTATGAATCTACTCCCATGATGGGTCCTAAAAAATAAG
TACGATCCTAAACTGCATGAAGTGAGTTCCTTCTATCAAAGCAAGAGATA
TATCAACATGATTATACAAGACCTCCATCATACCTTATTTGGACTATTTT
TAGGTCATCAGGAGGGATGAATTTAAACTAGAAGAGGTACAGAGTGGAAT
TTTGAAAGTGATCATAGATGTGAACAAGCCTGTTTTATCAAGAAGGTAAA
AGTCACTTGGCTTTGTCTAGAAAAACTAAAGATGAGAGAATATAAGTATA
TTTGTAACTTTGGAGCAAGCAAGAAGAAAAAATACTTATGCCAAAGAACA
GTATTGATGTAGAACGATTAGATACAAACTGGAAATTAACTTGGCATGAA
AGGTTTCTAACCAATGGAGGAATTAATTTCTTCTCTCAGTGGAAGCAGCA
GGGCAGAGAGTTTTATCAAGTTTTAATATGGAAATTGATGAGATTATGAA
AAAGGTGATAAAATGTTTGCTGCTTGTTGCACATCTCAACACCTGATAAT
CAAAATTCTAGAAGAACTGCCTGTAGTTACCCAGACATTTCAATAGTGAG
TTCCTCTAATCAATGCAGGCAATTTAGCCATTAGCGTAAATGAGTTTTTA
TCATTGTTGTGCAAAACACATTGTATAGCATGGATATGGCATAGCTTTCT
GTTTCAGAAAACCTTAACTGTAGCACAAACTGTAACCCTGTTACAGAACC
TGTTGTGGCCTTACGTTCATATCTGTTGATGAGTTGTGTATATGTATTCA
CATACATAATGTTCATGTGAAAATGCAAAGCCATCTTTGATAATTGTTTT
TTTTCTTGGATTATATTTGCATTTAGCAACTTTCAATCAAAACTTTTGCT
GGAAATGTAAGTTACTCAAATTTTTATTTAATTTGAAAGTAACTTTTTTC
TCCTAACATTTTCAGGTTCTGCTGTTGCCTCAAGTCAGAAAAACCTTCCA
GCGGATGTGTGT
>apal_00229
TGATGAGATAGGGCTGTAAGACAATTGCAATTCTCTTTATTGCTCTATAG
AGGTCTTATAAACTGGAAATTGCTTGGAAAGAGGTTGTGACCTGGAGTGT
GTGATGATACATTGAATGGATGTACTGAACCTCCATTCTTGTGTGAAGGT
AAGTGAGCTTCTTCGACCACAAAATTCATTTGGAATAAAAAGGGCCACTT
TGACGGGTTGAAACTGGCTGTAAAAATGGATCAAAGTTTGTACTTAACTA
ACAAAATAAAAGGGTGTATATGGGGGAGATAGTTGGTGTTTTTTTTAAAA
AAAAAAATAAAGATTACTTAGCCCAAAGCTTCAAAAGAAAGTTTTGCCCT
TTTTAAAAATGTGTTACATTTAGAAATTTAATTTTTAGGCATAGATTTAT
TTTTTGGTTTAAAAGTCTGAATTAAAACATTTCTAATAGAAACACAAACT
TGACTTGGCTTGAAGCCCTTTAATGCATCATGAAAATTTTTTTTGTTTTG
TTTCCTTTGGACTTTGGCTTTCAGATACCAAGGCACAATGCGAGTTATTC
TGCTGCTGCTCTTACTGTCCCACAGGCAAAGCATTTAGTGTGGTTTGCTT
AGCGCCTTAGAAAATCAGAGTATAGTTACATTTCATAAAGTAGAGATCCT
GAACTCGTAAGTGAAATCAGTTTTTCTTAAAAGATATTCTCGCAGTCTCA
ACTGTCACGATAATGTAAAATACAGACTAGCAGAAATATCAGTATTTATA
AAATCGATAGAAGAATTAGTTGTGTTTTTTTCCATGCAAAGATTATGAAG
CTGAATCTCACTTTTTTTTCATCTTTTTTTTATTTAACATAAAATTGAAA
GAGTCGGCATTTGCTAGTACAGGCAGGAATTTGGCAGGAAGAGATGGGAT
TGCATAAGCAACTTCGTTCCTCACTGCCCTCCCCTTACCCCCCGCCCAAA
GTAAGTACAGACTCCTTGCTAGCAAAGGACAACTGAAGAAATTGAGGTAA
AATGTGTGCTGTAGGGTAATTGCTTAGGAGATTACTAATACAGAAGCTTC
CAGCCAATTTCACCTGATCAGGTTGAGCCTAGCGACCAAAAATCGTTACC
ACCAGACAGCTGTTCAACAGATCATCTGAAATAAGGTTGTGGTCTGGGGT
GTCCAAAGCTCAACCCCCCTCTGCCTCATTAGAACTGGAATTAATTTGCA
CCTCTCGGAGTTTCAGCAGAGTGCCTGGCCCGCAGAGAAGGCAATACCAG
TGTAGATTCCTCAGGGAACTGAAAAATATTGGAATTATCTTTTTTTCCGA
GCTAAATAGAATGCATGAAATTCCCTTCTGTCATCACAGTTGTAGGTTAT
AGCAAGTAGTTGAATATGTGCTTCATCCCTTACAGTAGAATAAGCTCATC
TGTGAATGTCAGGGAAGTTTCCAGAAGTGTCAATTCTAATGTTCAATATA
TATATATATATATATACCTCTTGTGGTTTGTTTTTGTTTTTCATTTGTTC
AAATACTGATCTTAGTGCATCAGTGTCACACGTTGGCAGAGCCTTCCAGT
ATTTATGGTGAGATCAGGACTGGTCTTCTGACTCTGAATACTTTTCTGTC
AGCCTCAGAGCTCTAGGTAGTTAAAGACAAGGCTAACACATTATTATCTG
AATGTGTTTTATTTTGTGCTGATAAATAAAAATACTTGGGTTATTTTAAA
TATGGAAACAAGCTATTTTGAGATCTTGAAGAGCTGGTGGCAGGGATACA
ACTCTGAATAAAGCTGGTTTGGCACCTTGGTAAATCCAACTTTAGATTTG
TGAGCAACAGAAGACATACTGTGCTTAATTTATTGCCCTTTTAGAATCTC
CAGGGTGAAAGGAGTCAACTGGGAAGAGATTAGAGCAGTTAGCTACCTGT
AGCATTCGGACATGCTACTTCAAGTTAGTAACAACAATAAACAGTAACCG
ATGCACAGGAGTTTCTGTATAATCCGTTTTGTTAGGGGGATATGTAAGTT
TGTGCTGGTTTTGGCTGAGGTAGAGTTAATTCCTTCATAGCAGCTGGTAT
ATGGGGCTGTGTTTTGGGTTTGTGCTGAAATCTGTGTCGGATGTTGGAGT
TGTTGCCGAGCAGCACTGACACAGCCAAGACCTCACCCCACCAGTGAGGA
GCCTGGGGGTGCACAAGGAGTTGGGAGGGGACACGGCTGGGACAGGTGAC
CCCAACTGCCCCGAGGGATGTTCATACCATAGGACATCAAGCTCGGTGTG
TAGAGCTGGAGGAGGAAGGGGGAGATGTTTGGAGCGATGGTGTTTGTCTT
CCCAACTCACGTTTACGTGTGGTGGAGCCCTGCTCTGCTGGAGATGGCTC
AGCACCCCCCTGCGATGGCAAGTACCGACTGAAGTCCTTGTTTTGCTTTG
CTTGCGTATGTGGATTTTGCTTTACTTGTTAACTGTCTATATCTCATGAG
TTTTCGTACTTTTACTCTTTCAATTCTCTCCCCCATCCTACTGGGGGCAC
GTTAGTGAGCAGCTGCAGGTGACTTAGTTGCCAACTGGGGTTAAAACATG
AGAAAGTTATTGTATTTTTTTTTTTTTGCTTTGTTTTTTTTGGTGGTGGC
TCTTCTAGAGCTGCCTTTTTTTCAAGTAAACAGATTTGCTTCTGTAACCT
ACATTGCAACAAGAGCTCTTCTGAGTCCAGGCTGCACTGGAATGCTTGTA
CGGGAGAACTGCAACACCCAAGCTTTGATATAAAGGTTCTGATCAGCATG
AAGTCATTCTAACACTTGGAGATGCTAATGTTTGGACACTCACTAGCACT
TTAAACACAATGCCATAATTCTATTTGGATAAAATGTGCTATAAAATTTT
ATATCAACTTTTATATATAGACTTCTATAGACTTTAATTCAGTTTAAAAT
GAAAAATATCTCCTTGAGTAAATGCAAAGACAAACTCCTCATTCTCCTCA
CCGTAATATTTTTGCAGAAAGTGTTTGGGATGTTTTAGAGGTTTTTTTGG
TAAGTCTTTCTAGGCTGAGGGAGGTTGTGATGGCATTCATATATATATTT
TAGGGTAATAAATGGATGTAAAAAAATGTCGTCAGGTGAAAGGACAGTGC
TGGCACAAGAGCATATATAAATTGGCCTTGAATGATTTAGGTATGCAATT
ATCATTAGGGCAGCTAGTTTTAGCACAGCTGCCCAGTGGGAACAGGAAAA
AAAAAAACAAACTATCAGGCAAAAAAATATCCAAATGACATTACTGCCTT
TAAGTGAGAGATTATTAAATTTCTGGAAAGAGTTTGTAATATTTTGCTCG
CAGCACTGCAGGTTTCGACCCACCGGCGGAGGAGGCTTGTTGTAGTACCT
GTGCATGACCTGAATGAAGTGCAAAGGTAAGAAGGAAATATATCACTGAA
TCATAATATGATGGAAATTACAGGAGGAAAAAACCACCTCTCGTGTCATT
TAGTCCACTCCCTTGACAGCCCAGAACATCAATTCACTTTCACTCTTAGA
GCTTTTTCTAATATACAGGATAAATTACCCTCATCCTTGCTGCATACTAT
TTCTCACATTTATAATCATTGTACTATACTAAACAGGTTTTTTCCTGTTT
ATATTGGCTGCCTTCGATGACTCTCGTACTCTGTCACCCCCGTATTTGTC
ACATACCCAAGCTGTACACACTGAAGTGCTTCAGTCTCCCGTAAGACAAG
CCCCTTCTGTCTCATTAAGGAAAACAGCCAGAGCAGTGGTACTGAAATGT
AAAGACATGCCAGAGCCAGGTAGGGATGGTTAATAATAAGGGATCTCCCT
GCTGCAGTTGGTGCAGCTACCTTGATAAATGTCCTCATTTGAAATTTCAA
GGTTGACAGAACCTTTTTTTTTTTTTCCTTTTTCTCTTTTTTTCTTTTTC
CCTTCCTCAAGTTAGGTCTGTCTTTGGCAGGTATGAATTATTTTCTTTAC
TTGCTCGAATGATCAGCTAGCTCTTTGTAAGAGGAAGGCTGCAACTTTTA
TTTTTTTCTTGAATGATCAAATGATCTTTCCCCTCAGAATGTCGCATTAC
TGCAGTGAGCAGTTAGGATTGCCAGAGTACATGCAGATTCAATCTTTTAT
GTAGGATGTAAGAACTGTTTTTCATCTGGCTGCTTGTAAGATAACTTTGA
GGGCAAGATCCCTGTGCAGTGAAACTCCCAAACTTGCAACAGCTGTGCTG
GTGTGTACCTGCCAGGAGCTTGCTCCTTCGAGAACATTTCATCAAGGGCC
TGGATGCTGCTGAAAAACGACGTCTACGAGTGAAGTCAGTCGCTGTCAAA
CAGCTGAAAATCAAATGCTGTGCTTCTCAAAACAGATCTAGCATTGCATT
TTCAGAGCAGTGTCTGAGTTTTCCCCTTTTGATCACTACTATAAAGAAAT
TAATTCCATTTCAACCTGCTCCTTTTCCCCAGTTTTCTCCTCTATGAAGT
TTTTAGTTTGTCGCATAGTTTGATGTTATGGAAATTACTCGAACATCACC
TTTTAGTCAGGCATCTCTGAGGAGCATGACTTGCAACACAATTTAGTCAG
A
>apal_00231
CTTAATTACGTAAGGTGCCTTTACCAAACATCTTCCACCCCCATGCCTGA
CTTTTGCGGTCTCTAAGTTGAGTTCTGAGCAGCCTTACTGGGTATTCATC
AGGGGATGATTTATCTTCTTTGGTAGGCATACTTGGCTGCAAGACTTGTA
TATGTTTTCAGCTGAGGAAATCATACTGAGAGAAGGGCTTTCTATCTAGA
GAGAAATGTGTCGTCTACAAAGCTCCAAAAGCACAGTAATATTGAACGCC
AGTTTTCATTCCCAGAGGAAGCCTGTGGGTCCCATGGGGTGGTGCAGGAC
AGATTAGGTCAGTCACAGGGGAGTCCATCGGCTCTCACAAGCAGAGAGAA
GCTTTGCCATGAAAGATCTCAGATTTCTGATACTTATCACAATTTATCCT
AAAAAAACCCAAAACAACAAAAAAAAAGCATGCAGTGGTAAAAAGGGCAG
ACTTTGGGATAACTTGCATAGAATAGTCTGTGTTTTCTAAATTAGTAATG
ATTATATGTGTCAGAAAACAGAGCTGAACTTCAATTAACTACTTTATTAT
ACAAAGTGCCCTCCTTTTTTTTATTTAAGTAGTAAGAGATAATGACTCCA
TCTAGCAAACACGCTGTGCTCTGTCAGGTTTAATTGACAGTCTGGTTCTT
GCCCTGCCCCCAGGGCAGTGCAGCTGTGCTCTGTCCTGTAGACTGAAAGT
TTTACTGTAGCCTATTCAATAACTGAATACAGATGAGTTTAACACAAGTT
CTGCTACTGATTTTGCAAACTATGCATGTTTTGCTCTTTAAGAAAATTTA
GTGGGTGACAAAATATCGTCTTTATTATAGGCACCTTTACTATGGATGTC
TCTGCAAAGCATTTTGACCGTAGGACTCCAGGAATACCAGAACATGAGAA
AATAGGGATCCCTGTATTGGGGCAGATCACCTCAAGCAGTTTCCTGCCTT
TGCAAGTGGCCAAGAGGGTACTTAGCGAAAAGTTTTAAACATGGGGGTAA
ATATAAAATGCTACCTCCTTGAACATTTTATTATCTGCCAACAGTTAGCA
GGACAAAATCTTTGTGAGACAACAGTCACATCTTTATGTTCAGTAGACCT
CAATGGATTTTTCTGCCATAAACTTATCCTTCTTTCCTCTGAATCCATAT
AACCTTCCAGTCAGCTCTTGAATCCACATCAGACACCCACAACAACTTGT
GGTGTGGTGCTCCACAGTTCAGTCATAAACCAGCTACAACGGGTTCAGAG
GAGAGCTACAAAAAAGATCAAAGTGCTGGAGCACCTCCCCTGTGAAGATC
AGCTAAGATAGTTGGGGTTGTTCAGCCTGGAGAAGAGAAGGCTCTGGGGA
GATCTTACAGCAGCCTTCCAAGGGGGTCTACAGGAAAGCTGGGGAGGGAC
TGTAGGGATAAGACAAGGGGTGACGGTTTTAAACTAGAGCAGGGAAGATT
TAGATTACAAGAAATTCTTTACAATGAGAGTGGTGAGACACTGGAACAGG
TTGCCCAGAGAGGTGGTGGAAGTACCATCCCTGGAATTTTTTAAGGCCAG
GTACGATGGGGCTCTGAGCAACCTGATCGAGTTAAAGATGTCCCTGCTTA
CTCCAGAGGGGTGGGCTGGATGACCTTTAAAGATTCCTTCTAACCCAATG
CATTCTGTAATTCTATGACCTTAAGAGCTATTTCCTTCTGTACACTTTGA
GCTTACCATTTGCTAGCTTCATTCAATGCCTACTAATCCTTTTCTTGGAA
GAGACAGGGAACAGTAATTACCTACGTACTCTCCTCTGGCCACTCATGGT
TTTATAGACCACTATCATATACCTCTTGAATAGTCCCTGAGGTCTTCTAA
TCTGCTTAATTTTTCCTTGCAGAGAACTTGTTTCGCACCTTTATCGTCCT
TGTTGCCTTTCTCTGAGCCTTTCGCAGTCTTGTTACATCCCCTTTGAGAC
GCAGGAAATAGAACTGTACACCAAGATGTGGTATTTATATAGAGACGTAC
TGTACTGGTTTTGGCTAGGATAGGGTTAATTTTCCTCTTAGCAGCTATTA
TAGGGCTATATTTTGGGTTTATGCTGAAAATAGCATTGATAATATAGGGA
TGTTTTAGCTACTGCTGAGCAACGCTTACACAGTCAAGGATTTTTCTTCT
CCTCACCCCACCAGTTAGTAGGCTCAGGGTGAGCAGGGAACTGGGAGAGG
ACACAGCCAGGATAGCTGGCCCCAACCAACCCAAGGGATATTCCATACCA
TATGATATCATGCTCAGCATATAAAACTGGGGGAAGAAGAAGTAAAGGAG
GACATTCAGAGTGATGGTGTTTTTCTTCCCAAGTCACTGTTACATGTGAT
GGGGCTCTGCTTTCCTGGAGACGGCTGAACATTTGCCTGCCCATGGGATG
TGGTGAATTAATTTCTTGTCCAGCTTTGTTTGTGTGTGCAGCTTTTGCTT
TACCTGTTAAACTCTCTGCATCTCAACCCATAGGTTTTCTCACTTTTCCA
ATTCTCTCACTCATTTCACTGGGGGCAAGCGAGCAAGCAGCTGTGAGGGC
CTTAGTTCCTGGCTGTGGTTAAGCCACAACAAATGCTTATCTACTCTGTT
CATTATTCCTCTTGTAAAATCCCCTGGTATTAGATTTGTTTTTACAAGTG
TGTTGAGCATGGAGACAATTTTTTTTTTCTATTGTACACCAAGATCTTGT
TCCTGAGTGATAAATTTATAGCAATAAATCATTTCATACAGAAAGCTCAG
GATCACTTTTTACCCATGTGTACTACTTATTCACACTGAATTTCCTCTGC
CATTTTATTGCCAAGGCAATCTCTTTTGCAGTTCTTCAAAGTCGGACTTT
GTCTCTGTTATCTTAACTTTGTTTGCTCTTCTTTCCCAGATCATTGATAA
ACATGGTGAGTAGAATGGGCCATAGACCATCTCCTTGTAGATCTCCACTA
GTCATGTCCCTCTGCTGTGACAAATGATTGTTTATTCCTGTCTTGTTTGC
TATCTTTTATCTAATCCTTTGTTACAGAGCTTATGCTGAAATTTTCATGT
CTACATGAACATATTTACAGATTATGGCAGACAGAAGAGTTGATTTTTAT
CACTAATTTTTACCTGATATTGATTTTATATAAAAAGAGTATTAGTTCTC
AGAAGTTACTGTCCAAATGTCATGTAGCCTGACAGATAGCGAGTGAGCAT
TACCCTAAGATAAAGATCACTGTTTCAACACCAGTCTCCCCTCTACCTCC
TTCCATCTTTGGAAGAATCGTTACCACATTATCACAGAATAACTTAGTCT
GGAAGGGGCTTCAGGAGGCCATACAGCCTGCTCAAAGCAGGGTTGTCTTT
GATGTTTGATCAGGTTATTCAGAGCCTTGTTCAGCCAAGTTTTACATACC
TCTAAGGATGAAGAAACCACATATGTTGATCCACATTATATATAAAGAGA
ATATGAGGGTCTCATAAACTGGAGTGTATGCATTTGGAGTTTCTCTAATA
TAAGGCAGAGCTACATTCTCCTTTGGTCTTTGGGGTTAATGTACCTCTCC
CATCTCACATTTGCTATTGTACAGGTGCTTTGAATAATGCATACTAGGAC
ATTGCTGGTGGGATTTTGTTACCTAAAAATAGATAATTGCCATGTGAGGT
GCCCATGGGTATTCCTCCCAGCTTCCACTTCAGGCTTCTGAAAAACACAG
GTGTCTTATATATTCTGTATTACAGTGGTCAGCCCCAGGAGGATGTCTTA
GACACCAAAAGGCATCTCAGATATCAGAGACACGTGTTTTGTCTACTCAG
CCATCTTAACTGAGCACTGTATTCCCTCTCCCCTTTCCATTTTTTAGATT
CAATCTAGGCAAAATCCATCTGAGTTTGGCTCTTCATCTGACGTGGAGGG
AAGACAACTCAACCACATCTCTTTTCAAACAACATCACTACTATCACAGA
TGCTGGCCAAAGATAGATTTCTTTCTCCTTTGCTAGAAGAGCTCAGTTTC
TCCACTGCAGTATGCCCATGTATGTCACTCTCTTTTGCACCATAAAGCAA
TACTTGGAGTGACAGGAGTCAGCAGGAGCATGGTTCCTAGGGCAGTGTGA
GTCTGGTCCCTGGCTCAGGAAGAGCTAAAATACTGCTTGACTTTTCCCTC
TGTAGAGGTATCATTCTCAATGTGCTCTCAAGCCCAAGTCTTAGATACAA
ATAATGTTATAATAAGAGAAACTATGGGAAGTTTCTCCCCTTGCTTATGG
GTTACCTTACAAGCTAAAAATGCAAAATCAAATGGGAAACCCAAAGACTA
CAAAGCAAACTCTTAACATGAAACGAGCTGATGGGTCCAAAATACTTTTG
ACTTTCTTCAGAATTTAAAATTTTTATTGACATCCTCTGCACATAGTGTA
AGCATAGCAGGAGTGTTGCCTTTTCTAAAAATTGTGATAATCCACCTGCA
ACTCTTGTTTTACTTTACAAAAATTAAGCCTTGCTGCAAATGATATGTTA
AACAAAGCCTGCATACTGTGAAAAGGTTGTACTGGCCTCTGGGCAACAGG
GAAATGATTTTGCATCAAACATATTTAATTA
>apal_00247
AAATTGTGAGGGATGTACAAGGTCCAAACAGAAAAGAGAGTGAAATCGCA
GACGCAAGAGACACAGTAAACTTCACTTACCTTCCACATCCTGGTTGTCC
TCTGCTGGTTTAGGTGTGAAAGATCTTCAGTTAGGTCTGTTGTCTATGAT
TGAACAAAAGGTTATCATTGCATTTTTTAAACTCTTTTTGTTTCATGTTC
AGCCCTCTAATGATTGAGACCATAGTGGTAGAATATTTAATATATCTTCT
TATGGCCAAGAGGGCCAATAGGATCCTGGGCTGCATTAAGAAATGTGTGT
CCAGCAGATCTAGAAAAGTTCTCCTGCCCCTCTACTCTGCCCTGGTGAGA
CCACACCTGGAATACTGTGTCCAGTTTTGGGCTCCCCAGTTCAGGAGAGA
CAGGGACCTCTTGGAGAGAGTCCAACAGAGAGCTAGGAGGATGATTAAGG
GACTTGAACATCTCTTCTGTGAAGAGAGACTGAGAGAACTGGGGCTGTTT
AGTCTTGAAAGGAGACGGCTGAGAGGGGATCTTATTAATGTATAGAAATA
AGGGGTGGTGTCAAGGGGAAGGAGACAATCTCTTCACAGTGGTGCCCAGC
AACAGAACAAGAAATAATGGGTTTAAGTTAGAACATAGGAAGTTCCACCT
CAACATGAGGAGAAACTTTTTCACTGTGAGGGTGACAGAGCACTGGCACA
GGCTGCCCAGGGAGGTTGTGGAGTCTCTTTCTCTGGAGACTTTCAAAACC
CGCCTGGACGCGTTCCTGTGTGGCTGCCCTAGGGGATCGTGCTCTGGCAG
GGGGGGTTGAACTAGATGATCTCGAGAGGTCCTTTCCAACCCCTAGCACT
CTACGATTCTATGATTCTGGCATCTTTATATCTGAAACTTTTTGTAGACC
CACACTGAGCACCATCCCTTGCTCAGTGCTCTTTAAGGCCAGGGAGTTAG
AGAAGATGAGGCAATAGCAAATGGCCATTTTTCACTGGTTTACTGTACCC
ATAATGTTCTGAGGGAACACTTATGTCAGGAACAAATTTTGACCCTTTTT
TTTGTACTAAATGTTTTTTCCTCCTTTGGACAGCTGTATCAGAAATACAC
ACTTGATCATGCAGCTTCTTTATAGCAAAAATACACCTCAAATCAAGGGC
AGATTTTCTGAGTGAGAACTACATAGCATGCCCACTGTGTTTGGTCACTG
TGAAATATGAAGCCAAGTGGAGAATGTCATCTGGTTTCATTTCTTCTAAA
ATACTTTCTTCAAAGGACCTTTTAATCCTCTGAATTTGCAGTAAGAAAAA
GAGCAGTCAGACAGAAATGGAGTTAGGAAAAGGCTAGAAGCTCGTTATGT
ATGTGTATGTTATGTGTGTATTTCTCATAAACTGTTCATTAGAGTTGAAT
ACAGCATTTTTCAAACTGCGTGGGCTGCTTTCNNNNNNNNNNNNNNNNNN
NNNNNNNNNNNNNCTGCAGCAGGTGCAAGAAGGGGCATGAGCTAACTTCT
AGACCTGGAGAAGTCCAAGTCTGAGTAGGAGCAAAGGGAGGAGTTCATTG
CAATGTTAAACCCGATGGTTTGGTCACCGGGGAGAGATACTGTGATGGAA
ATAACCTTTAAATTGTTCTAAGTCATTATTTGAGTTGCGCATTATAGGAA
CTACGATATCAGGAACTATCTAAACTAGTAGAGGACAAGTCTTACAAGAA
GCAGTGCAAGTGCAGCAATAACCCAAACTGAGCTGGCTTTGGTGCCCACC
CAACACACGACCTCTCCTGTCCTAAGTGACCATCGTAATAAATGGAGCCC
AAAGTCATGGATTAAATTGACCCGGTGGACATTTATGGACATTTTACAGA
CATTTCACTGGAAGAGTCCATAGACTAAGGTAATTATATCTGTGTATTGT
ATCAAAGGATCAGAAGAGGGGAGTGGTTAATGAGGATGTATCAGATAGCG
TGGAACCCGAGCATGATGTAGATGGTACAGAATAAGGGGTAGAGAATATT
CTGGGTTTGGCTGGGATAGCGTTAATTTGCTTCTTAATAGCTAGTATGAA
GCTATGTTTTGGATTTGTGCTGAAACCAATGTCAATAAGTCAGGGATGTT
TCTGTTACTGCTGAGCAGAGCTTACACAGAGTCAAGGCCTTTTCTGTTCC
TCACCCCATCCCACCAGCAAGGGGACTGGGGGTGCACAAGGAGTTAGAAG
GCGACACAGTTGGGACAGCTGACCCCAAATGACCAAAGGGATATCCCATA
ACATATGACTCAGCATATAAGTCTGGAGGAAGAAGAAGGAAGGGGCAGAT
GTTCAGAGTTGTGGCATTTGTCTTCTCATGTAACTGTTACATGTGATGGA
GCCCTGCTTTCCTGGGGATGGCTGAACACCTGCCCGCCAATGGGAAGGAG
TGAATGAATTCCTTGTTATGCTTTACTTGTGTGCACAGCTTTTGTTTTAC
CTATTAAACTGTCTTTATCTCAGCCCATGAGCTTTCTCAGTTTTACCCTT
CTGACTCTCTCCCCCATCCCAGCCAGGGCAGGTAGTGAGCAGCTGTGCAG
TGCTCAGCTGCTGGCTGGGGTTAAACCATGGCAGCAGCTTAGCCTTATCA
CATGGTCTTGTGCCAGGGCTTGTAAAGGAGATGGAGTTCAGCTAAAAAGG
GTAGAGGGTTAGGAGATTTTGCTTTAATTAGCATATTGATTATTAAAATG
ACAATTTGTCTTATCAGAACCTATACTTTTCAGATTGCTTATTGCTCTGA
ATCAATGAAAAGGATCCAGTTCGTATGCACTTCTAACAACACTTCTTGAT
GTTAAAAAAGATGGTAGAAAACAAAATTTTACGAATCAATGCCTTGTGCA
TATGTGTCTGCTTGGTGGAGCGGTCCAGTTACCTTCTGCTGTGACATTCA
CATTTCAGAGCTGTTGTGGAGGTGCAAAAAAACCAAGTCCTTTTTGCATC
TGTCACCAGCAGGATGATCTCCCTACATAGATCCCTGCCAGAGAGGCACT
CTCATAAAAGGCAGATGTTAGCTCTGCCCATTGCCCAGTCTTTCTCATGA
GCCAGCAGGAGTGAAAGGCTCCTTGTTCCCAGTTTTCTGGCAACTTTCTG
AAGTAACCAATTGGAACAAGGCTTGTAGCAGTTAACCTCCCCACTCAGAA
GAATTTCACAACTCGTGAAGTCATTTCTACAGGCACCGCAGCTCCAGATG
GGAGAATACGGACAGCATAAGAGAGAGAGAGAGAATATGGCGTGGGAAAC
CCACTCGTTTTGTTGTGTTTTTGTCCCCTTGAGCAAATCCTTTACACAAA
GCAGCATTTCTTCTGTGTGCAAGTGTATGGGTAAGGCAAAATGGCATATG
GAGAGTGCAGCACTGCAGCAAAGATTAGTTTACTCCCCTGGCAGCCTGAC
TGGCAGAAGAGCTAACACCAGCTCCTTCAGATTTAGGATCTAACAATAAT
ACTGTCAGCTAGACTAAACCTTCAGAGGAACTGCCTTCATAATTATCAAG
CTAAATGCTTCAACCTGTACATGCTACAGCGTCTCTTTCAATATGAACTG
AATGTGGGCTGTGGGCTGCTTTTCCTCTGAACCATTTTGTCCCAAAGGCA
AATTATGAGCCAAAAAAAAACCAAAAACCACAATGCCTGGATGTGTTGCT
GTTGTTAAAAAAATTACCTTCGCTTGTCCCTCCGCCCCACAGTGTTCATC
TGCCAGGAACAATGGCAGCCATTGTTTTTCTAATCTCTTCTGGACGCACT
GCTGAATTTCTAGCAGAACCGCTGCTGAAAGTCGATCATGAAGGATTTGT
CCCCATCCTCCACTTGAATGCATTAGCTAAGCAATCCAAACACAATAACA
CATGACATAAACTTTTGTGTATACCAAAAGTCCTTTATCTCTCTACATCC
TTGATTTAGCAAAGTATGAGCTTAACTGTAAGCAAAGCGTTTAATGCATG
CTTACTCAAGGCTCACATGTACTTTTCATAAAAGGGAACAGATTACATTT
GTCCCTACCTATAATAGAATACAGACTCTGGCAAATAATACCCCAGCTTG
ACCAAGTAAATTTCCTAAGTATCAAGATATATCAGAGTACCACAGCTCAG
ACTTGCTGTCTGTGGCTTTACTGGCATACTGAAATAGAAAGCTGGAACAA
GTCGCTCTGCCTGAAAGCCATTTTTACACTTTTTCTGAGCTGTGTTGTGC
CTGCTCTGGCTGTGGCCTCAGATCAGGGTTTAAGAGAGATGTTCTGTAAA
GACAGGGGAGAAAGCCTGAACAGGAAGGAGTGGAACCCCACAATCAGAAC
AGAACCAGATTTCTAGCCAAAAATATAGGTAAGATTTGAGGAGATATCTT
GGAGAAAAACTGGAGTAAAGCTGTTTATGGACTTTTAGCTAAGTCACATT
CAGTGTGATTGTTCTTTGTGAATGGTTTTGCAACTGGTACCTGTTCTTGT
TGTTCTCTGGTAGCTGGGCTGTTGGGTCCAAAGAAGTA
>apal_00250
TCTAAGCACTGGGTTAAAAATCTAAAGGCAACAAGAGGTAAACTTTAATT
TTTAGAAAAGCTTAAGAATAAAATTTATCAGGAATTTGATACCACTAATT
AGGTATTTCTTTTACTTTTTAAAAAGTTAATTGTAATTTACCTACAAAAG
TTACAGGGATTTCTAGCAAAACTGATATAGTATCACAGAAATGTAACTAG
GTGTAACAGAAACACAGAATCAACAGAAAATGCTCATGTTGTCACTATGT
TTTTCAACCAGCCTATGCCCCTTTCCACTTGTGCCCTGTGATAGGAAAAA
GGGCACTGGATTCAAGCTAGAGCACAGGAAGTTTCACCTCGACACAAGTA
AGAACTTTACTGTGAGGGTGATAAAGCACTAGAACAGGCTGCCCAGAGAG
GTTATGGAGTCTCCTTCTCTGGAGACTTTCAAGACCCATCTGGATGCATT
CCTGTGTGACCTGCCCTAGATTCTGTGATTCTGCTCTGGCAGTGGGGTTG
GATTTGATGATCTCCAGAGGTCCCTTCCAACCCCTAACATTCTATGATTC
TGTGATGCATGGAGGTTTTTTTAAGAGGTTATGTAGAGTCACAGAATCAC
AGAACGGTTAAGGTTGGAAGGGACCTTGAAGTTCACCTAGTTCCAACCCC
CCTGCTGTGGGCAGGGACACCTCTCTCCCACTAGACCAGGTTGCTCAAAG
CCCCATCCAGCCTGGCCTGGAACACTTCCAGGGATGTGGCAGCCACAACC
TCCTCAGGCAACCTGTTCCAGTGCTTCACTACCCTCACGGTGAAGAATTT
CTTCCTAATATCTAACCTATATCTACCCTCTTGCAGTTTCAGGCTATTGC
CCCTTGTTCTATCACTACAAGCTCTTGTAAAAAGCCTTTCTCCATCTTTT
CTGTAGATACCTTTCATGTGTTAGAAGGCTGCTATTGGTCACCCTGAAGC
CTTCTCTTCTCTAAGCTGAATAACCTCAGCTTCCTCAACCTGTCTTCATA
GCAGAGGTGCTCCAACCCTTTAACTATCTTCATGGCCCTCCTCTGGACCT
GCTCCAGCAGATCCATGTCCTTTTTGTACTGTGGGCTCCAGTACAGGATG
CAGTACCCCAGGTGGAGCCTCACCAGAGCAGAGTAGAGGGGGAGAATCAC
CTCCCTCAACCTGCTGGTCACACTCCTTTTGATGCATGCTTTTTGGGCTG
CAAATACACACTGCCAATTCAGGTTGAGCCTCTCATCAATTAACATGCCC
AAGTACTTTTCCTCAGGGCTGCTTCAAACCTGTTCTCTGCCCAGCTTGTA
TTTGTGCTTGTAGTCAGCAGGTAGGTGACCAAAATGCCATGCTGCTTTTA
CCATCTCACTTACTAGTGTGTACATGCTAAGGAACAAATCCTAATCCAAC
TCGGTATTTCTGTTTATGAATTACAGTATGTTCCCTTCTATTTCGAAAGT
CCAGTTCTTGAATTCTTAGGGCTGCATCTACTTCTCTATTCCTCTTTCTA
CTCCCACATCTTCTTCTTGGCATCAGCTCTGCCTGTGGAGATAACATCCA
GGAAATTATCACCTCCCTTCTCATACCTTGACCACTTTTGGACATCACCC
TGAATACATATGTAGAGGGGAGCTCCATTGCCTTCTAATATCACAGTAAA
GTACACATGGCCTCAGTTTCAACATAGCCTGTGGCAAACCTGGAAGGTAA
CCAGGGCCATATGCTGGCTGCATACGTATTTATTATATCCCCTTTTAAAG
GATCTGTGCTTGCTACACTCTGAAAAACTAAAACAAAGCAACTACTGAGG
TCTGATCTTAGACCTTCCTGAACTTAGTCTTTATCCACCTACAGAAGATT
CAATGGAGAAAAGTATCTTTTTGGGATACAGTCCAAAGTAGAGACTTTAT
CCTACCCCCCACCCAATTTCTTTAATCAAAACACCTGCCCTAGGTGTGCC
ACCTGCACAGGGAGGCACACATTTAGGAACCCAAATAGCTTTACCAGCAC
TGCTGGTTTTAGCTAGGGAAGAGTTAATTTTCTTCAAAGTAGCTGATATG
GGGCTATGGTTTGGATTTGTGCTGAAAAATGTGTTGATAACACAGGAATG
TTTTAGTTATCACTGAGCAGTATTTACACAGAGTCAAGGCCTTTTCTGCT
CCTCATCCCACCCCACCAGTGAGGAGGCTGGAGGTGCACAAGAAGTTGGG
AGGTTACACAGCCAGGACAGGTGACCCTGACTGACCAAAGGGATATGCCA
GATCATATGACATCATGCTCAGCATCTAAAGCTGGGGGAAAAAGAAGGAA
GGGAGGGACATTTGGAGTGATGGTGTTTGTCTTCTCAAGTCACCATTATG
CTGATGGAGCCCTGCTTTCCTGGAGATGCCTGAACACCTGCCCGCCCAAG
GGAAGTGGTGAATGAATTCCTTGTTTTGTTTTGCTTGCATGTGCAGCTTT
TGCTTTGCATATTAAACTGTCTTTATCTCAATCTATGATTTTTCTCACTT
TTACCCTTCCTATTATCTCCCCCATCCCACCAGAGGAGAGGGAGCAAGTG
GCTCTGTGGGGCTTAGCTGACAGCTGAGGTTAAGCCACGACATTCCTTTT
TGTCCCCCAATGTGAGGCTCAAAGGGTTCAAGATAATGATGGGTTTGATT
GGAATACGCTGGATTGAAGTTATAGCTGTTACTGCCATTTAACTATTATT
TGCCTGGTACACTGCTGTCAAAACTCTACACTCCAAGACTCAAACCACTT
CTGAATTGGCTTCAAAACAAGAGACTTCCAAGGAGAAGAAACAGTAAAGG
TAGGGAATCCAAAGACTAATGGAAAAGAAAGAAGCAGCTTACAAGTCACC
CTGAAGGACATCTGACTTGTGTTTTTAAAAATCAATCATAAAAAGTGCTG
AGCAATCTCGAGTACTTTTGACTAAACTGATACAAAGTAATATCAGATGA
ATAAGAAATGTAATGGAGAACAAAGCTCAAAGAACACAAATTTATTACAT
TTAAAGGTGTGGTTTAAAAGATCTGTAGGTTTAAAAGATCTGTAATGTGT
TAATAAACTGTGGTCCAGAAGTGGCTAATAAGAAAAAAAAACTGTGCAGG
AGTATGGACAGCACCGTGGGAATCACTGTCAGCACTAGTCTAAGGCATCA
GCATTTAGAAATCCTGGGACTGAATTATGTTATTCAAGTCACACTTCAGG
TCTATATGAGCTTTTTCTCTTGAAACCTTATTTGTTAACTGCATTTCCTT
TCAGTGTGAATCTGAACACACAAACATGCATTTGGAACTTGTGTGTATCT
CCACTTTTTGACAAAAAATGTGACTTTAGTTGGTAATTACCGTATGTCTT
GTTGCTAATTTACTTCCCTGTACGCACCAACTTTTAGCATTACTCTTTAA
AAATTATCTTCTGCACTTTGATCTGTTCAGCACTGCTCCACCTTGTCTGT
TTTTGCCAAGACAGCTCACAAGGTGCTGAGTGTATTACTGATTTTATTCC
AGTTTAGGAGGTATAGCCTCCTTTCAAAAAATTTTCTTCTATTTTTTTTA
ATGTATCTGCCATGTATTTGCCCTTCTCTGCAACAGTCAGCATTCCTGAC
ATAAATGCTTAATCGTGACTTTCTTTTGTTTGTGATGACGTATTTCCTGC
GTTTCCCTGTGTGAGGTTTCAGAAATATCTGGGTGGATTCCCAGTTGCAC
TGAAGCCAGTAGTATTATCATCCTTGATGACAAGCCTGTCTGGATTTTAC
TATCTCCCTTTCCACTGCTTCTAGCGTCTAACCATTTGGCTCTTGTAATA
TTCTTACACTCTCATAAGTTTTATGACTTTTCATCCACAATTTTCAATCA
CTCATTCTTTTCACTTAGGGAACTCTGTGCTCTTAAGACTTTCTCCTGAA
CTGTTTGTGTTTGCAAATCAGGATATTTCACCTTATTGTTGATTCATCCT
TATAATGGACAGGACTGTGAGAGCTGAATTTATGTTCTCTTCCTAACAAA
TCCGTTCACCCTCCTCTCCCCTGCTCTTCTCTCCCCTCTTTCTTCCTCAC
CTACCTTCCAATTTGTGCTATGTTCCATACTCCAGAGAAACAAAAACTGT
CCAGATGTTGTTTACATACATACACCTGCCACTTAGTGAGTTAATACACG
ATATTTGTTTTTATAGTGATACAAATGCTCTTTAGTTGCCCCAAATATTT
GTTGCTATCAAAGACTGCGCTATTCTTAAGGCAAACAAAATTGAATTATA
ATAATGAAAAATAAAAAATGCATTTTGAAGGTTACAAAGTTAGCTATAAC
AGAGTAAGGAAATCCTAGAACTGTAGGCCTTTAATGAAGGTAAGTATGAT
ATAGTTCCATTTATTTTTCATCATAACTTTCCCAAATTCTGTCCACATAA
CCCTGTACAGGGAATACAGCATTCTTAGAAAATTTGTGATGTTGCTCAGG
GCATACAGCTGAGTACCTTACTATTATTGTCAAATCAGACCCAAGCTCTC
CAGCTGAGCCTACAGAAAATGAAGGACTAACAGATAATTAGCCAATAAGC
AGTATCATGTTATACAACTTATCACAGAAAGGAATGGAATAC
>apal_00286
ACTTGTTCCTCCTTTTTTGTTCTGTTTTGTTCAGTTCAATTTGCTGGGCT
TCCAGAATATCTGGGTAAATTTTCTGTCATGGAGTCCTGTAACATCCCTT
TGTTCCCTCTTCAGTGAATTTTTTAGATCTGCATGATCGACAGATGTAGA
GGATTTAAGTACCTCAAGCCACACAGGGATGTTTACTTACACACTTTTTG
TAGTGTATTCTGACCATACTGTGAGCCCAAAAGAAACCATACAGTGTTAT
GACATTGCAGAGCCTAAGGTATCACACTGCATTTCTTGCTGGGTTAATTG
CAGCCATGTGGTTTCATGGCTCAGCGCACAAGCAGAATGAACTTCTCCCT
GTCTGAACCTGGTAATGTTTATGTGGGCACATCCCAGAGAGTGGCAGCTT
CTCTCCATTTAAGCTCTAGGGAAAGCGTGAGATGGAGGGAACTAAATGTT
GTGAAAGGTAAGACAAAGAAGGCTGAGCAACTTACACATACACAAATCCA
TTAAGATCAAATCTGAATTAAAGAAAAAACCAAATCTATCTGACGCATGC
CTCTCTCTGTCCAGATCAAGCAGCTCAGTATTTCTGTTGCTGCTGTCAAC
CTCTCTCTAAAAAAAAAAAAAAAATCTTAAATCTGCATGATATCAGAATC
TAAGAGGTTGAGCCAATGAACGTCAGACTTTGTTCGGACACTATGCTGAT
GACAAATTACAGCCTGGCAAGCGTAAGTGAATCAGAAAAGAAACCTACCA
TATCAGAAGACTGTTACACAAACCATAGGCTATTGACAACAACTCTTAAG
TGAAGTTCAGAAAACTCAGCTGCCAAGGTATTAACTTAAACTTTTGGAAT
TAAATTACTTCTATCAACAGGGAATGAATAATCAATACTTTATTTCAGAA
AATATTATTTAAATTACTTCAGCCAGCTACTGCTTACATCATCTCACATC
AAATGTTTGATGTGTCAAGGCTACATTGATGAAGATTGTCAACTATGTTA
TAAAGACAAAGATGTAATTTAATTATCAACTGTTCGATTTAGAAAACGTG
TTACTTCTACTGCTTTATTTAGTAAATAAAAGAAGAAACCAACCTCTTCT
ATTCATCTTCTCTGTGCTAACTTATTTGCCTGTCAGTGCTGGTAATTCCT
ACTAGCTATGTAATTTTTAAGAAATAAAGGAACTGGCTGCACTTCCAGGT
TACACTGACTGCAAATTAACTTGCTTTTCATAAATAAATATGTAACACAT
TTTCTATTACAGCTTTATTAGTGCTTGGAGTAATTTTTACTTAAGCAGTT
CTTAAGTAGGAAATAAAATGAGCACTAAACGGTTGAACGTCTTCTCTCAG
AAAGATTTAGGATTCAACTATAATATGAGTCTTGATGACTGAGTCGAGGA
AATACTATTTAATTCCTTCCCCTTGTGAATCTGCTCATCTGAATTGTATT
TTTTTTTAATGAAACTAGAAGGTCTAAAATATAATTTCAGTGTGCAGCAA
AAATTGAAAGAGGAACACATTTTCATACATTTATCTTTTTGAGTGACTTT
GGGAAAAAAACATGGCAGAGATCTCATAGAAAATTTCCCTTTTGAGGAAC
ATAAAATAAAATTAATAGAAGATGAATTATCTGCAAGCTGAATCTAAAAA
AAAATATTACCATAGTCTTAAGTTTAATACTATGGTTTTACATGGCCCAT
ATATATGTAATCTTATTACTAACCTAGTTTAATGCTGGACATGATTCTAA
AAAATATGAAGCAGGAAAACCTCTGACTGAGAAAATGCCAAGAAATATTC
CAAACCTCTATGAAGACTGGTTTCCAGAAGAGTGGACTCTCACATTTTAT
GAAAAAGTAACTTTTAAGTAGGTTATTGCAGGGGTCTTGAATTCCAGTTT
AGTTTTGCAGATTAGCTTTTCTTGCGTGCTTTTCAGCATGAATGTAATAT
TCTCAACAACATTCTGCTTAACTGACTGTTCTATTGTGACAGTAAATTGC
TGTGTTAGTTTTGGCTGGAGTAGAGTTAATTTTCTTCACAGTAACTAGTA
TGGGGCCATAGATTGGATTTATGCTGAAAAGAGCACTGATAATCCAGCGA
TGTTTTTGTTACTGCTGAGCACTGCTTACACAGAGCCAAGGCCTTTCGGT
TCCTCACACCCTCCCACCAGTGAGGAGGCTGAGGATGCATAAAATTTGGG
AGGGGACACAGCTGGGACAGCTGACCAAAGGGATATTTCAGACCGCATGA
CATCATGCTCAGCAAGAAAACTGCAGGGGAAAGCTGGCCAGCAGCAACTG
CTGGGGAACTGGCTGAAGAGTGGTCAGCGGTTGGGAATCAATTGCATTAA
GCATCTCGTTTTGTATATTTATTACTAGTACTAGTACTTTTACTACTACA
TTATTGTTATTTCCCCCTTCCTCTTCTGTCCTATTAAACTGTATTTATCT
CAACACATGAATTTTACTTTTTTTTCCAGTCTCTCCCTCATCCCGCTGAG
TAGGGGAAGTGTGGTGTTTAACTCCCTGCTGGTTTAAACCATGACAGCCA
CCTGTTGATGCAGTAAAAATTCAAATCTGAAGTACCTTTCACCCTGGATT
TGTCTTTAAATATCATCCAAAGTATTTCCCAATACCACATGCTGAAGTAA
AACCAGGAATGTAAGCAACAGAGGAGTATTGGAATAGGCAGCAAAGTGGA
GAACGTGAGAGCTGCTGAAGACTTTGACACTGCCCAAACTCCCTGAAAAC
TGTAACACCTGTTTGAAGATGTGCAACGATTTTTATTGTTTGATATAGGA
AATTGCAGCTGCTGGAAAAAAATCTTGAAAAAATATAGCCATATTTTACT
TAATATTGCTGGGTCATGAATAATGAAGTAGTTTGAGCTACAATTAACTG
AAGGAAAGCAGGCAACATGAAATACAATAAAAAATAATCCTCTGAAGAAT
GTAAATCTTGGAAGGTGCTGCAGTACCACACACACACAAAAAAAAAAATA
GGAAGAAAAACTGCTGTAATGTAGTATAAATATGCTGATGGAACAGTTGC
ATACGTGGATTGATATGAATGCTGTTCTACTTGTACATTCTCAGAAGAAT
CAGACAACTACTGCTTATTATTCTGACTACCCAGGCATAGCATTTTTTGA
GAATACTATGTAGCTACTGTATAAAAACTTGCCTCTCATTGGGTATGTTA
ATGGTATGAATACACCACAACTTTTATTTTTAAGATTTTTTTTTCAAGAA
AACATAATTTTATTCTATGTTTCAATCCAACAGTTTTGTGGAAATGGTAT
CAAAATTATTTAATCGATGCTGAAAAATATCAATGACCCAATTTAGATCC
CTATTTGACAGTCTCAACTTACAGGGCAAGGCATTTAAAAATTGAAGTAG
TGATCGTTAAAACAGAATGTTTAGAATCAGGCTATATGATTGTGTCTCCA
TTATTGCTGATCTTATCAATAGCAGAAACCTCTTAAGATACCATGAGGAA
AAAAGAAAAAAAAAATACTTAAACAAATCCCACATAGCTAAACCTTTGGC
AAGAGCAAATAGTGTAAATTTACAGTTTGAAAGTTTGGACACAAAAGATA
AAGGTATTTTGTGAAGTCTCACCTTACTCTTACAGCGTGATCACAGGATA
AAGAGAATCATACCAGACAATACAGGATCTCTGCTCAGTTTCACCTCAAT
ATGTAGCCTTGTAACCCAGTGAATGTGGTGTTGCCACCACCTGGAACAAG
CCACAGGCTTTGGCTTAAGAGAACAACTGAAACTTTGAGAATTTTAGACT
TGTCTTGGCTCACCCAGAGATTTTTTTAGCTTGTTTAACTGTTACAGAAG
TTATCTACAAAAAAAAGTACAATTGTGTTCTAATGCTGATTCTCACATAC
CCTTATTCCAATAAAAAGTACTAAAATGCAGTTGTTCTGTATTGAATGAA
TACTCTACAATGCTATGAACAAAAATGCAGTATACAGGGGTATGAGCGCA
GGACAACATACCAGACCCCCCAAGGCTAAGAGCAACTCTTCAGTGACCAC
TTAGACTCATCAAAGGGGTACAAACCTGGGAGCAGGGCAAATCTAGGGTT
AAGGACAATAAAGATAACAAAAAATGAGTATCCTGTTTAGATAAAATAAA
CCACATACAGTGACTCTGGATACAACCTGGAAAAACAAACCAAGGATGAA
AGAACAAGCCTGGCAAGCTGCATTAGCAAACATACTAAAGTGTACTAAAG
AATAAACAGGAAGAAAACACAAATGTTAGCATACCCCAAACCGATCATAA
TTAAAGTTACAGGATGCTAATGACTCCCTGTAATTAAGTCTCTTCCCTCT
CCCAAACTTCCCAAGCCACTGACCTCAGGACATAAAAGAGCTAAGGAAGG
CTGAGTGCAACACAGAGAAAGGGGCAGATACCGAAAAATTGTTAGTTTTA
ATTGGCATTATCAGGAATAAGCTGTAAAAACTCAGTAGTTTGTACTGAGT
GCTAGCATCATTGTAACTGGCCTAATAATTCTCCATTTAGACTCTT
>apal_00315
ACTCAATTCCACTAAATCCGCATTAGCGGAGGATTGTCACCCAGATGGTT
TTCAACCAAGGCAGCTCAGTTGGGAAGGGGGAATGTTTCTTGAATTTTGG
TGTAGTTTTACTTATCTTGGGGAAAAAAAAAATCTGCAAATACTATTTTA
CTTACATGAAAGAAGAGATCCAGCTTCTCAAAAGTAACAGCCCTTAACAT
CTTGAACCGTGATTATCAGGATTTTACTAGAAAAGTAGCCAACCGTCACA
TTGTTTAAGAGCATCATATGAAATGTTATGGAGTACTGAGGGGGCTAGCT
GAATCCATACTTCAGGCTGCGGTTAATTTCCCTTTTAATGCTTAATGGAA
ACAGCATTCTTCAAACAACATATGTCGTCAAATGTCTTTAAAATTAATAG
GCCAGAGCAGGGACTTTGTGGGGAAACCAGACAGGACGTTTTGTGAACTG
TATTTTATTTATTTATTTATTTATTGAAGATTGTGTATGTCATTTCACAT
ATTTTACAGAGTGCCGGGGAGAAGGGAGCACGAAAGGGAAGTGTGCTGAG
GGCAGGGGCTTCCCTTCCTACGCTACAGTGCAGGGTACAGAAAATGAAGG
TGTGTAACTCAGGAGGTGGCTGTTGTGACCCACTCCACTGTAATTTCCTC
TGTTTTCCTCTTCATGCCCTTCACGCCCCTGTCCTGCTCTGCGGGGCCCA
GATGCCCTTGGTGCTTGGTGGCTTTACCATGACGGAAAAGGTTTCTTGTG
GATTGTCGGGGCACAGGCAGCACAACTGTCCTGCATGCAGCTCTTTACAA
TAGCTGAGGACATGCAAAGCTGAACCTGGAGGAACGCTGCACTTTCACCC
ATGTTTAGCTCAAATTAGGCTTATGTGAGTTGCATAAGATGTCCCTGCCC
CTTTGGTCCCCCAGTCCACGTCTTGCACGCCTGCCCAGTGCTACCAGCCT
CTCTGTTTCTCCGACTTCCCAGCTGTGGGAAGAGCTTGCCCCTCAGAGCT
CACGTGTTAGCAGAGATTATCTGTAGTATTTTATCAGGTGTTCCCAAGAA
AATAGTCTCTTAAATTCTCATCTGTCCTTTAAATGAATTGTCACTACACG
GTAGTGGCCCTTGGAAGACCTGCTAAGGGAGTCGGCTGAAATTACAAAGG
GACGTGCAGTAGACTGGGTGTGCAAGGCTTCTGCATCCATCTCTGGCAAT
CAAAGCTGTTTACATGTTAGCAGCTTCAAGCAGTAGCGAGAACATGGACC
TCCAACAACAATAGCTCCATTGTCAGAAACAGTAAATGCGACCTTTGGTC
CTCCGGGACGAAGGACGAGCACTGGCCCCCACGTCACCCCGCAGATTTTG
GCTGTTGGCATTGCAACACAGCTTTTCTCTCAGGAGGCAGAACTCCTGCT
GCCCTGTCCCTGGCTCTCCCACACACTTCCTATCTTAACTGCAGACAACA
CACTTTATGCTCTAGTTTCCCTTTGTTTTTTAAAATCAGGGCAATACATT
TCTACCTGCCTAAAATAGCATGTGGATACATTAATTAATGTTTGTGTGAT
GCTTGTAATTATTGTGGTGGGCGTTGCACATTGACACAGATTTATAGATG
CAAGTATTTCAGTGGAAAGGGAGAGTTTGGATTCTTATGACTGCAGAGCA
CCTGTAGGACAATGCAGTAACACATATCTTAGCTCCGTAGAAAAGAATAG
GATCGCAAGCACTAGTGATGGTAAAAATTTCTCTAAGAGCTGTCCACTCA
CCTCTTCATCCGAGCAAAATATGATGTGTTATTGAAACCGTTAGTGGCAA
TAAAAGAAAGCTAAAAACATTTTTCATTAAAATAATTAGACATTGATTTA
TGATATAAATTGTAAATCGGTAACCTCTAACACATACTAATTGTTTTTCT
TTCTCTTGAAAGGTGTGTTTTTGTAAAAGATGTGATCAAGCATATGCATT
CGTTCACGTCACCCTCCAGTGGCTCACGCTACTATACAAGGCTTAATAAG
GCTGGTTTTGGCCAGGATAGAGTTAATTTTCTTTGCAGTAGCTGCTATGG
GGCCATGTTTTGGATTTGTGCTGAACACAGCATTAATAACAGGGAAGCTT
TAGTGATTGCTGAGCTACATTTGCACAGCATCAAGGCCATTTCTGCTCCT
CACCCCATGCCACCAGCGAGCAGGCTGGAGGTGCATAAGAAGCTGGTGGC
GGAGGGGCATAGCCAGGACAGCTGACCCCAACTGACCAAAGGGATATCTC
GTAACATATGATGTTGTGCTCAGCACATAAAGTTGGGGGAAGGAGGAGGA
AGGGGAGGATGATCAGAGCGGTGGCATTTGTCTTCCGAAGTCACCACTAC
ATGTGATGGAGCCCTGCAGGTGGCTGAACACCCGCCTGCCGATGGGAAGT
GCTGAATGAATTCCTTGTTTTGTTTTGCTTGTGCACACAGCTCTTGCTTT
ACCTGTTAAACTGTCATTATTTCAACTCACAAGTTTTCTCACTTTTCCTC
TCCTGATTCTCTCCCCCATCCCCCTGGGTGCAAGTGAGCGCGCACTGGGG
GGGACTGAGCTGGCAGCCGGGTTTCAGCCACCACAGGTGTATAATCAGGT
GGCTGCCATTGATTGTAACCCAGAAAGGATACTTGTTCTTATGCAGAAGC
AGGAGGGCCACTTTGGGAGATTTAATTATAGATAGACCTTTACATTTTTG
CTGGACATGAATTTTTATGAAATACTTAGACATTGTGCTCTGATAGGCAG
AACCAGAATTTATAAAATAGATATAAATTTAAATATTTAATGTGTATAAT
CAATACACAGCCAAGACCAGCTGTACCAGCTCCACAAAATACCTCCACAG
TGCAATTAGTATCTTTCTCCTGTTTTCTCTCCCCACGGAAAAACAGACCT
TCCCCTTCTAATTTAACAGGTGTGTGTCTCGTTGTGCTTTGCTGTAAGTT
CCTCATCAGTAAAGGCTGGGTGCAAATGCATCCTGCATGTTGAGTTGAAG
ATGGTCATATCTGATCCTACTTGATAGCATGTTTCTTGGACACAAAGTGG
TGAGACCATAAAAATAGAAAGGATAAGAGAAGGAAAACCAAATGAATAAA
TATAGCCCGGGGACAGAAAAAGTACAGTTGGTAAATGCCTCTAGGAACCT
CAGTTCATCAGTGCACTAAGAGAATGGCTGAAATGTCGTCAGTTTTGATA
GGAATCTTAATGATTATTCCAAATACACATCATAGCAGAGCAGTCGGACC
CCAGAGCACTGTGATGCACATTATGGGAGCGTCTTATTGCCATTCCGCAA
AACGCATTGCAGAAAGTGTTGATCCAAAGTAGCTGTTCTTGATATGCAGT
AGCCACTTTTAAAAGCTCATGGTCCCAGCACTTTCACTCTTGGGCTTTGC
TTTATATTTCCCTTTGAAAACACAAAACAGATTAAGTCACATCATAAAGA
AATTGCTTACAAAATGGTCTGCAAATGCATAGCTGTGGGGAACAGGAGGC
TATCAGAAAATAATAAAAAATGCTTAATGCAGTCTGCTTTTTTTGCCCTG
CCACTGCCACTTTGAGAGTGCCGATTGGCATTGCCTCCACCAGCCTTCAG
TGACACGGGGTTGCTGGGAGAGGATGGGAGTGGAGGGACAGGTGGTGGCT
TGACCCTCTCTCCAGAGACCTCTCTCCTGGCAGCTCCCTCAGGAGGGAGG
AACGGGAGCGGAGGGACAGGTAGAAAGCCTCCCTCCGAGCTGGCCATGTC
TGCAGGGCATTCCCCCAGGGCACAGCTCAAGGTTTCAGGGCCTTCTCTTT
TTTTCACAGCATGAGGGAAATGCCCTCTCTCTGCTGCAGGGAGCCCTCAT
CTTTCTTGCTAAGGCAGGGAAAATAACTGTAAATGTTGAACCTCAGGTAT
ATTAAGCTACTCCATTCTACGTAGCATGGTGTTCATATCTGTAGTCCATC
GTTGGCACCGACCCTGCAGGCAAGCGGGCGGCTGGGTCGGGAGCAGTGGG
ATGTGGCTGTGGGGGGCACAGGTGATGCTGGGGTGGGAACTGCAGAGAAG
GGCCCCACGCTTTGCCTCCAGCTCTCAGCCACCCCGGGCTGCCACTGCCT
CCCAGCGTCATTCCTCTTGGCCTCTGAGATGTTCATCTCAAACTCCCTGT
ATTTACACATACTCAAATGTGATCTTGGCAGACCTTTATTAGTGTTATTG
CTGTAATAGACTTCTCCTCCATAACCTCTAACTTTTTGCAACAGTCTGGC
TTGAACTGCTAAGCTTTGGCACTTCATTAGATAAGAAAATTATGTAAAAA
CCCTTCTATGGTGGACGCATATACAGAAAATAATTCTGTCAGATGTTATT
TTCAGAGGTAGCACAGCTATTTGGTTCCATTTTAGTGACGTGAGATGTCA
GGAGGTCTCCCGATTTGGGGTTTTTCCACAATTACAAAGGCAACTGCCCA
TCTTTCCCAGCCTAAAGTGATAATAATAATAATAATAAGGTCAAAGTGCA
TTCTCTGGCACAATCGAAAAATTCAAGTGCTTATCTTTTATGCACAGTCC
AGTAGTCTTGGCAGCGGGTTTATAAAAAGTCTTAA
>apal_00347
TCTGTAACGATATTCAGATGAACCCCCTTCCTCTGCTCTTTCAGCACAAG
GATCCTCGATGCAAGCACACCGTTCCCAGAGCACAGCAGCAACATCTCTA
ATCACACGCTAGCTTCTTGCTTCTTTCCTCGCTGGCCATCCAAAAAAACA
CCTTCCAATTTTCCCAAATTCGTTTTGACACCTGACCTGCTCTCCAGAAG
CAGTTCCATAAGAAATGAGTCTCTATGGCAGCTGCTACACCCTACAAGTG
CCCAGCTGCTGGAGCGCTACCTGATTTCATGCTCTGTTCCTTCCCATCTC
CCACGGAGTCCCTTCAGCTTTCTCAGTGTCAGCCTGTCCCCAAGTGCTCA
GCCCACAGCAGCTTTACACCTCTTCCCTGTCGCTTCTTTGCTGTGCTGGC
CAAGGAATGAGGCTCAGTTGTGTCGGCCCACACCAGTACTCTAATGACCT
TCTTTGGCCTGGGAAAATACAGAACAGGTGAAGCTCTTGACCAAGAGAAA
TCCTGCTTTTTGACATTTCAAGTCAAGGGAGCAGTTCAAAAAAAAAATCA
GTGCAAATAGATGCAACTGAAGTCAAAAGAGCTATTGCTGCTCATGCCAA
ACCAGGTGGCTCTGCACAGTGACAGAGCTCTGGCACTTGAAATTCTCTGG
GTCAAGTGGGACTTCAGAGAGATTTCTAAAAAAGAAAAGGGAGACATTTG
GTGGAAACTTAACAAAAACCTGTGTCAGGCATTAGAAACTGGCACAAAAG
GCCAGAGAAAGTAAAGAACAGTCAGGAAAAAAAAGACAAGAGAGACAGAA
ATGCTTGAGTGATCATAAGGAAATGTTTTGTTATGTGATCCAAAGCCCTC
TGCCACGGGTGCCATATAAATAATTATTAATTATGTTGTTGATTATCTCT
GTGAGCAATAGAGCTAATGAGCTCGTTCTTACAGGAGATAAATACAGCTT
CTAAAGAGCAGGGCAGCCACTCTGCCAAAGGCAAGTAATTAGAAGCATTT
CTTCTCTGTTGAAAGTTTGCCTTTTTTTTTTTTTTCTTAACCTGAGGACA
ACCAATAACACACTGTAGATATTTGCTATTAAAAACCCACTGTAGATATA
AACTGAATTTCCCTTAATGACTGGGCCCAATTAACTGGAACCTGGAGCTC
CACCACGTAAGCAGCAGGGTTCCTTTTTCGAGGCTTGGCCCCGATGGGCA
AAAGACATCCAAAGGTTGAGGATTAAAGCTGCTTTGTTTCACTAAGCGTG
TACACCATATTGCAGGACGGTTGGCATGGGAACACAGCTATGGAGGAGCC
TGTAGTGCACAATAAACAGCCTCCATAAAATACGAAAGCAAATAACTGGG
GAGATGAAGGGTAAACCCTTCACCTATCACTGGGAGAGCTCAGCAGACAG
AGGAAGAAGGAGCAGCCCTTTCAATTCACAGCTCTCCATCTACACCCCAA
AAACGCCTGCTTCTAGGATTTTGACTTTAACATTACTGCTTTAAGCTTTC
AGGCACACATTTATACTCAAGACATTTCACCACCCAGTGTCTGAACCATT
AGGATCTGAAAAAAAGTTCGACTGTAGCTGCTGTCATCATTAATAGCCTT
GTGCTGGTTTTGGCTGGTAAACAGTTAATTTTCTTCACAGTAGCCAGTAT
GGGGCTGCAGTCTGGATCTGTGCTGGAAACAGTGTTGGTAACACCAGGAT
GTGTCAGGAGTTACTGCTGAGCAGGGCTTGCATGGCATCAAAGCCTTTTC
TGCTCCTCACTCCACCCCACCAGCGAGTGGTCTGTGGGTACACAAGTAGT
TGGGAGGTGACACAGCTGGGACAACTGACCCCCACTGACCAAAGGGATAG
TCCAGACCATATGGTGTCATATTTGGCATGGCATTTGTCTTGTTATGTCA
CACGTGATGGAGCCCAGCTTTCCTGGTGAGCTAGGATTTAAAGTAAAAGT
TATGGAAAGTACATTCATCTGTTTTTTTAAAATTTTTTTTAATTCTGGAT
TGTGCTGGGTTTAGTTGGATAGAATTAATTTTCTTCATAGTAGCTGGTAT
GGGGTTATATTTTGAATTTGTGCTGAGAACAGCATTGGTAACACAGGGAT
GTTTTTGTTACTGCTGAGCAGTGCTTATGCTGAGCCTTTTCTGCTCCCCA
TCACATCAGTGTGTAAGCTGGGGGTGCACAAGGACCTGGGAGGGGACAAA
GCTGACACAGCTGACTCCAGCTGACCAAAGGGATATTCGGGACCGTATGA
CATCATGCTCAGCATATAAAGCTGGGGGAAGAAGAAGAAAGTGGTGAGAC
ATTTCAGAGTGATGGTGTTTGTATACCCAAGAAACCTTTATGTGTGATGG
AGCCCAGCTTTCCTGGAGATGGCTGAACACCTGCCTGCCATGGGAAGTGA
AGGAGTTCCTGGTTTTGCTTTGCTAGTGTGCTCGGCTTTTGCTTTACCTA
TTAAACTATATATTTCTATCAACTCATGAGTTTTCTCACTTTTACGCTTC
CAATTCTCTCCTCCATCCCACCCAGGGTGGAGGTGGAGGGGTTGAGCAAG
CAGTGCAAGGGGCTAAAGGGCCAGTTGGGGTTAAACCATGACAAGCCTGG
AATCACAATTCCTGGCTGCACAGACAGCCACCGCCACCTCTCCAAAGGCT
GCAAAGAGGCTCCAGGAAGGCAGCAGGAGAGCGGGTCCAGCCCCAGCAGC
CAGCACATCCTGCTCCCCCCAGCCACTGCTTTGAATTTTCAGCTGGATTT
CTGACCAAGTTTGCACAGGGAATTTGACTTACAAGCTTCACTGAAAAGTG
GCAATAACCCCTTTGAGTTCAAAATAGACTGAGAGTCCTTCCCCTCATAG
AACCCCAAAAAAATGATGCTCATTCAGCCCTCCTGTTACGTCCTTAATAC
AACTGCATAATGATTTAAGATAAAATACATATTCTACATGGGGAGGGGGT
TGGCTAATTTACATATTTAATGTTATCACTATATAGGAAATATTAAAAAC
AGTGTTGTCCTAATAACTAGGGAAGTGACCCAGGTGCTGGTTTGCTGGTG
CAAGACCAATGCTCCACCCCATCTACCTTTCTAGCAGAAAACTCAAGTTT
CCCTTTACTTCCCAGACATCTCTGAACATCTAATAATAAAAAGGGTATAT
TTCCTCTACAGAGAAATACTCTGTTTCTCAGTTTTAGATATAAAAGTAGT
TGGTCCCCATATCACTTAAATTTTCCCTGCCAGAAAGTACAGTAGGAAAT
TGGGAATAAAACTTATAACCCTACTTATGCCTAAGAGGGGAAATGGGGGA
AAAGAAAGAGGAAGATGATCAAAAAACTTAGGAAACCCACAACTTTTCTC
CTGACACTTTGTTTTGCCTCTTCTTTTACAGTAACAAGATTTGCAGATGA
AATACCACAAACATTTTGTGGAAGTTCCTTTTTTTCCTGATCTAATCCAG
TGCTGCTGTTCCAGCATGCTGACCTTCAATCTGTAGAATTGTTCTGATCC
TAACCGAAGCAACAGATAAAACTTATAAATCATCAGCTCTGGGGATTTGC
GTAAGAGATAGGAATGCAAAGATTCAGGTAGGCAAAGCTGGAATATCTGG
GCTTGCTGGCAGTCTGGCTGCAGGATGGACACTGGTCTTCTGCAAAGGCA
AGGAAAAGTCACTCTTTGGTACAGGCAAGACAGACCAGAATAGACAGGAC
TGCCTGTAGACCCAAAACTATGAACTCTAAATACCAGTCAGGTTTTTTTT
CCCCTCTAGCAAACGCAGAAAGGCATCTTATGCCAATCTCGCCCAAAGGC
CTTCTGATGCAGCTTCATCCATGGTTTTGAAGTTTGCAGGAAGGAATTAG
TACATTTTCAGGCCTTCAGGGAACATATTTTTCTTAGTTTAAAGAGGAAA
GCTAATAGTGCACTGAAATAGGAACTTTGAAAATGTAGCTTTAAAAAAAA
TTAAAAAAAAATGGTACCCTGAGCACTGACCTACACAAGCTGCTTTACTC
AGCCAGGCCACCCGCTGCTTTGTTAGATGTGACTCAGAGCACCCCACATC
CCCCTACATTTTAAAGGGGTCACACAAGAGTTCCCAAACAGGCTCAGAGC
TGCCAGAAGGACCTTGCTTTTTCCTCCCCTTTTTGTTCTTCAGGAGACAC
GCGCTGGGAGCGCCGCTCTGCATCCTGAGGTTATTACACATTTCTCTAAT
GGATCCCTATGCATAATAAATTAGCTCATTAGTGAATTGATTTGAAGAAA
GAGTTCACTGCAGGGGCCAGGAACCCAAAGACACATGCCTACAACCGAAC
AAGTCAGTCACTTCTGCAATACCACACTGCGCCCTGCGCGTAAAGGTCCC
GTTAAATCACCTCGTACTGCTGCTTGCTCTTCATCCTCACCATTATAAAA
GATATATGGGCACTGCTTTTGCCTTCACAAGTACTTATTTGTGGAGGTCT
GGCCTCACTCCTCATGAGCCTTTTCACCTGAGAAAGTCACAGCTGTTGTT
CCCATTCAGGGACTTAGTGATTCCAGCACTAACTTTTGCAGTGTTTGAAC
TATTTGGATTGCAGCTCATTTGGATTGTGACTGCAGGTCCACC
>apal_00355
TAAAGATCAGCTAGTCTTGAACAACTACTTCAATTCACTCTCAGCTAATA
AGCTCTCATTCAATATAACATTCATTATCTTCCTTTCTTCAGTTTCTTTT
CTCTCCCTACTTCCGCCGCTCCTCCCCTATTACATGCTGTAGCCCCTATT
CACCCTGCCCTCAAAGCAGAATACTCAAGAACAGAACATTCCCCACACGC
AGTTCTCTGTCCCTCTTCACTGTGTGCCCTGGCAGAATAGAAGGCATCCC
TTCATAAACATGACAGGTGACGTACAATACATAATGCTAAGTAAAACCCT
AGGCAAATAGTCAACTTCAGGAGAAAACTATCTGCCTCTGCCCTCCAAAA
AAAAAAATTTGTCTTCAAAGATAAAAGTTTAATGTCATCTGAGGTTTTCA
ATAAGTGAAAAAAAAAAAATCAAGAAAAGCAGACACCTTTAAATTACGAT
TTCCATACGATCTGTAACCTAATGTCAGTAAAAGAAAGGCATGAGAATTT
TGATCGTATCTATCTGAACACATAAACTACATTTTGACCCGATTCGCCAC
ATCACACAGTCAAACCACTTGCCACTTGTCTCTTCTGTGCTAAAGCTGTC
CAACCTGCTATGCACAGCGGTGATAAACACTTCTTTCTAGAGTGGGCAAC
TCCTTAACAGTAGTGCTACGGTAACTTTTGATTTCTTCATGAGATAAATG
CCTAACGTCTCAAGCAGGGAAAAATCTGAACTTCAGCACCACTGGGGTGA
GTTCTTCTGCACAATTGCAATCTCCACTCTCTTGTGGCTCCTGTTAGGAT
GCTTCAAGAAATTCAGGCTAGCCATAGCCTTGTTTAGAGCAAGCCAAAGC
CAGGGCCATTTTTCAGGCATTCAGGTAAATATGAAGCATTCTGGCTCTAC
TAATATTCTTAGATACAGACTATTTCCAGATTTCTTCTCCAGTTCTCTAG
TGCTCTATTTCAGTCAAACACAGAGCACAAGTGAAATACATGCAGCTTGG
ACTGGTAACACGTGCCTCGCCTGCTCTACATGGCTGCTGCAACTGTCGGT
GCTCATGGTAGCATTTACTGCCATAGAAAAATGAGCATTGTGCTCTCTAA
ACATATGAATATTGCCAAATCCAGAGTAATATAATCACAGATTCAAGATT
AAAAACAAATAGCAAAACTGTAAAATCTATAAGCAAGGTAAACAATCTTT
ACAGGCAGCATTACGCCAGAAGCCTATTTTATATAAATGTGTAGGCACTT
AACACAAGAAAGGCTGACAGTTCACCTAAAAAATAAAACCTAAATCATGC
AAAAACATCTGGAAAATCTTCAGCCTAAACAAGGTACAACAGGTACTAGA
AAACTTAAATACTGCTTTTATTTCTTCTTCCTAAACAAGGTTATTTTCAA
GAGTTACATCTTCTTTCCCCCACCCTCAGAAAAACAAACAGAAAAGTACA
TATACTGAAATATATTCTGAAGAATAGAAGGAATGCTTTCCTGGCCTTTT
GATTGTTAATGTAACTCACTAAGTAGCTTTCATCAATCCACACATACATT
CTGTACCTATAGATACCTTTTCTTAAAAAAAGTCATAATACTTTCCAATA
TCCCAAGTCTCTTACCTTAAACTTTCAAAAAATCCCAGACAGAACCCAAA
ACTAAAACTCTGCCACGAACCGGATCATAAGAGAATTCATTCTCACCAAC
TGGCTGTAGGATACAAATATTCCTTCTCTGTCTTCAGAACCTTCTTTTTA
TTCTTTGTATAAATCTCGTTTTCATCAGTGGTTCTCAAAATCTTACAAGA
TACCCACCTATTCTCCAGAACCCTACCTCTCCAAACTCCCATAGCTGAAA
CTGATACCTGGAAACTGCTCTCACTAACTTTATACTAATTAAAATTAAAA
AAGCTTGCATTCATTTAACCCACTAACAGAACCCACTGTCAATGTCTTTA
TAATAATAGAATTATTTGAAAAATAAAAGCAAGTGCTTCATCTAAAACTA
TGTGCTGGTGTTAGCTGGGATACAGCTAATTTTGTTCACAGTAGCCAGTA
TGGGGCTCTGTTCTGGATTTGTGATGAGAACAGTGTCAATAACACCAGGA
TGTTTTCCTTACTGCCGAGCAGTGCTTGCACAGAGTCAAGCCCTTTTCTG
CTCCTCGCCCCACTCCATCAGCAAGTGGGCTGGGGGTCCACAAGGCATTG
GGAGGGGACACAGCTGGGACAGCTGACCCCTACTGACCAAAGGAAAGTCC
CACACCACACAGCATCATGCTCAGCAGTAAAATTAGGGGGAAGGCTGGCC
AGGGGCTGCTGCTCAGGGACTGTCTGAGCATCGGCCGGTTGGCGGTTAGC
AATTGCTTTCATTTGCATCACTTGTCTTTCTTGGGTTTTATTCCTCTCTC
TTTGTTATTTTCCTTTTCATTACAATCTATTATTATCATCACTATTACTA
CTTTATTTCAATTATTTAAACTGGTCTTATCTTAACCCACAAGATTTTGC
ACTTCTGCCCTTCCCATTCTCTTCCTCTATCGCACTGCAGGGTTGTGCAC
AAGAGGCTGTGTGGGGCTTATTTGTCACCTGGGGCTAAATCATGACAAGC
TATTAACTCTTAAAACATNNNNNNNNNNNNNNNGGAGGGGAAGTCAATCA
GCAACTGTTTTCCTTACCGTTAAAGGAAGCTATTTTTGTCCAAGCAGTAA
ATCTCACAAGGGACTTTGCTTAAAAGATACTCATCAGCTTTTTATCACGT
CCTTCTATTTTAAGCCAGTAGTGGCTTAAAATTATTTAATTAGGATACAG
ATTTACATTACCCACCACCATGCTCATTGTACCTCTTCAGAGTGTTCTTA
CTCAGTCAAATCATCAAGTTCTTCTTCCGTAGTTATTAAAACAAATTAAA
ATAAATTTCCAGGTTTATATCAAATGATCAACCCATTCAAAGGAGCTTCT
ATAGCCTCTGCACTAAAAGAAACCTGGTAGAGACTTTGACGACACCAGGT
CCCGATTTAGGTCAGAGAGGCTTTTGAGTCATGAACTACTTCACGCTTCT
AGCTCCAATGTACTTTCACACATTTAAGTATTGTTGATTTCACTAGGAGT
TGAACATGTAGTTAATTACTGAATTTTATACTGTTGGCACTGTTATTTGC
TTCATTTCCAGTCAACAGAATAATTATCACAAACCTAGTCTCACAGATTC
TTCTAAACATATCTTCCGTAAATGTACAATCTTCCGAGTTCAGAAATTTC
ATCAAGGTGCTTTGGAAATCTTTAATCACAAATATTCACAATTCTTAAAA
GCAGCTTTAAGTACAACTTGGTATTATCAGAAGTCACTTCCTAGTCATTG
TATATCCATACAATGTTTAAACACTGATACCTTACCAGCATCAAAAGTTT
CCATAATGTGGTACATCCAGATCGGTGCAAACAGCCAAGAACATGAGGAA
TTCATGTACCTGGATGGTCTCATCTGGTTTAACAGAGCTACTTGTGCATG
ACATAGGATATAGGATGGGAAACCAACATGACTTTTCCCTTCTCCACATT
TGATTTGTTGCACTATTTTTCTTCAACAGTTACAGATCCTTCCTAGTTGA
CGGTTCATTTTATAGGAGATGGTGCACAACTGTATTCAATGCTCCTTCAC
ATCACTCAGATACTAAGTTGTGATACACTGACATAACTACTTGAAAATCC
TGCCGAGAGCACTAAAATACCCCTTTTCTGCCACTTTACCAGCAGAGCTG
GTAATCATTATTTCCTACCTACTCATTATTTCAGGTCACGGTTTGTATTT
TCTATGACCATGCTGGTGCACTTCCATAAAGACCTATAACATAGGTAAAC
ATTGCCTCATTTTTTATTACTGTTATGGTTAAGAATTTTTCTTTTTCAGT
TTAACTGAAATTTCCCACCTGAGTCTGTCAGACTGAAAAGGTAAGCAAGC
TTCTTAAATAAAAAATAAATAAATTTAAAAAACAACCAACAATCAAAAAA
ACACCCCTCACAAAAACATGAACTAAGCAAAAAAAACCCACAAAACAATT
CAGGCTCTTCCTGGTACCAGCAAATACAGAGGAAAGGAAAAAAAACACCT
TTTCTATCTACTCAAATCATGTAAGAGTATTAACCAATTGACTTAAACAT
GCACACACAAAAACATTGGTGCAAATAGCAGCTATAAAAGAAACTACCCC
AAAATTCTTGATTCCACCGTCACTAAAAATTTGACATCACAGATTGAAGT
TGTCCAAAAAATAACAAAAAAAAAAAAAAGGAAGACCAATCTTCCTAGAA
GTTAAAATATTACACTGAATTTGCACATGCTTTGAATGTTCTTAAACAAC
CAGTTGCAAAGTTCTCATTCCATCGTCTTTAGTAATCAGCAGAAGAGAAG
GAAAGAAAAGTATTACTTTTGGAGCTTGTTTTACTTTTATTTGCTTTCCA
AAAAAAATTCTAGAGAAAAGGTTACTTCTGGTTACATCTTTTAAGCACTG
TATCACTAGGCAAACAGTATTTAGAGAATACATATATTTAGCAGAAGTAC
ATCGTCATTCACTGGCAACTTGACAAGTTTTCAGCAGTTCATAATAG
>apal_00357
CTCTTTTCTTGGCCTGCTTCTGTTGAACTTGCTGGTGACTGTTGTCAAGG
AAAGAAAGCCAAAGGGAGGCTGCAACACAGTTCCGAGACCAAAAAATCTG
CCCTGAGCATCTCTGACATTAGTCAATTCACCGAAAGCCAGGCATCAATT
AAACAAAGGAATCNTCCTGCTGACTTTGAAAATTAACTTCCAGGCTAGTT
CTAGGTGATTCCAGACAAACAAACAGAAAAGGCAGTGAATACAGCAAACA
CGGTGTGACTGTGTTTTTTCTAAAATTCTCAATCAGGAAAATGTGTTGAG
AAACACTGGTAGTGTGGCCGTTAATGCCTGAGCTCGTTCATGGGGACCAT
GTTCCATTGAAGTCTTCGTGTCTGCTCCATGAGGAAGGGTGGGTGTTGGT
GAAGTTATGTGAAGAAGAGAATTGGGTGTTCGCTATTGCCAGCCAGGAGA
AATGCAAGGTACAGGGCCTGGGATGTAGTTTTGTCTTTGTAAATATGATC
AAATTGGTTGAAATTTGCATGTCTCTTTAAAGCATCAAACGTGTCTGTGT
TTGTAACTCTTCTTGACAGCTGTGTCTGCTCTGGGAGCACTTAAGTTCTT
GCCAACATGAATAGAGGTACACAGGGAAAGGATTCTGTGTGGAGAAAGAT
ATCGGAAAACCCCTTTACTGCACCAGGAAAACTGCCTCAGTGGGGGTGCA
GTCTGTCTCTACAGTTTTCCATTTTGTTTTTGAAACTATATCAGTGAAGA
ATGACAATAATTACTGACATTGCTTTTGGTAAAAATCCATGATGTGTAGT
AGAAGCACCCAAGTCCTTCTTGCTCCTCTGGATTGCCGTGTCCAAGAACC
ACTTTTGCTGTTGAATTTGGTGACATAGATGCTCAAAGAGCAGGAATTAT
TCTCAGGTTTATTATTTGTTGGTATATATATTACACTATCTGTGAATTGA
GTAGGTAGCTGCACCATTTTTCATGGTAGCCTTACAGGTTGGTATTTTTT
TTCTTCTCTGGTAAAATGATAGTGTAAGAATATTGGCAAGAAATGCCTAG
CATCAAAAATCCTAGCCCAGGATTGGAGTTTTAAAAAAATCGTATAAATA
GTGTCTCAGAATTAATCTCCATTTATGTCTATGGTAGAACAGGCAATTCC
CTCTGCATCTGACAATCAAACCTTATTGTGCAACCCATACAGGTGTTTAT
AATGAGAATAGTATTAGAAAATTTTAATATACTTTGCAGCTCTCGGTGCC
ACTTGGCAGCAAGAAACAAAAGGACCCATTTATTTCTTTTTACAGGCTGT
CCTCTGTATTAAAGATAATTTGCAATTAGGCTGGGGACAGCTTTTCAAAT
TAAATTTGAGTGACCCACAGAGATGTTCTTTTCTGTACAATGTTCTATAT
AAAAAAAATCTGCAAAGTTTTTTTTTTTACTATGGGAGAGCACTGCTCAT
TTTTACTGTACTAATATCAGAGACCTGGAGATACACATTGTAATCAGCTT
TATGCTTTAATTGAAGGTGCAAGGACATTGAATTTTACTGTGTGATGTAG
TGAATGGGAAGAATTTCAGTTATGTCTGTAAGGATAATATTCTGAACATG
CAGTGTGACCTAAAATTGCCTTTCTAAATTAAGTAAGGTGGACTTAATTT
TAAGTAATGTGGACTCAGGGAAATAGCACCAACCTGATTTTAGCCTTCAG
ACTCTCTGCTCGCTCTTGCAGTTTACCAGTGTTAATACAACTTTCTTTTG
TTTTGTGCCTCTGTGCCCAAGACAGTATTTTTTTCCCCTCTTACTAGCTG
TTTGCAAGCCTGATGGATTTTAAATGGTAATTTTTTTTATAACATTTGAA
GAACAATCTTTGCAGGGATGTTGTTGGCGCTCAGGCCAACTAAGTGCTCC
TTTAGTGAGCCAAAAGTGGGTGGCCAGCATCATCCTACAAAGACTTGGCA
CCGTAAAACTTATTAGGGTTTGTGCTCATTCTGGCTGGGGTAGAGTTAAT
GGGCTGTGGTTTGGATTTTTGATAATTCAGGGATGGTTTAGTTATTTCTG
AGCAAGGCTTGCACAGAGTTGAGACCCTTTCTGCTCCTCACCCCACAACC
CAGAAGTTTGTGCATACCTTTCTTGATTAAATATATTGATAAAAAAGATA
CAATTTACAGATAAAGTATACAGTGTGTCTAAAATATATCTTCGAATTGT
AAGTACTTCCCTCAGGATACATCAGAAATTACCAGAGATGCCGCGTGTCT
TATTTATGCGCTTTTTCGCCAGGCTCTTCAATTCAGGAGAAATGTTAGTC
AGGGTTCTTGACTCTAGAAGTGTGTTAAGCAGAAAGCTGGCTGTTTCAAA
AACTGACTTACAGTCATTTGTAGTGCACCACTCCTTAGAAACATCTCAAG
GACACAAGTGAAAATACAATAAAAATATTATATTTCTCTTCGCATTCCCA
GTGCGGTGGGGCTGTTGCATCATTGCAGCAAGTTGTGAAATCTTATATGT
TTTCCTCTCCTCAAAGTATCCATAATTGTGTTTTAACTTCTCTGCTCTTT
GTGTATCGGGCTGGTTTTAGTCTGAAAACGTGCTCATGTGCTTCTCCCCC
CTTGGGATCCTGCCTGCCTTCTCGCTGCCTGCCTGTTCAAGACAGCGTTT
GGGCTTCGTTCACAGCGAAGCGCCAGCAGTGGTGGGACACAGAGGCTCAG
AAAATGTTGGGTGTGAGGGCCTGGCCTTCGACAAGGGGTATATTCAACCA
GTTTTCATTTGGTCACATCTGTCACTGGCTCCATGTGAACCTGTCTGACC
TACACAAGCAGAAAGAACAGAACCGACTCGGGTTCATGGCGCCTGAAAAG
GAGGCTGAATTTTTCGGCAGTGAAACCAAAAGCACTCGGAGGGTAGCTGC
AGATCAAAATACATGTTATTCACAAATGCTTAAACTTACAGATTTCGTAG
GCCAAATTTGTCTTGTGGACGCTTGCAGCCCCTTTTTGGAGCCTGTAAAT
GAGCTGCCTTCTGTCAGAATTGAAAATCAGCCAGCGGCTTCTAGGAGCAC
CAGAGCTGTGCGGTCTTGTTCTTTATACACGTGAGCCAGATGGCTCCTCA
AAGAGTCCAAAATACAGCTTGTATGTTTTCTTTGTAGAGGAGACAGCAAG
GTAATTGCATCTGGCAGTAGTTCATGGTATTTTATGGCTTTGTAATTATT
CTTTGGTTTCAGTGTAGAGTCTGTATGCAGAATCTAAACAAAATAATCAA
TTTGGTTATCGTCAGTCACCTTGTTAAGCATGGCTGTTTACCCATTTCTT
ATTGTTACTCATTACTTGATACAGTAATAAGGCATAGGATGGGAAGTTAA
TTCATTTCTAACTACCTAAAGTAATTAATTAGCAATTGGTTTTCCCCAGG
TGTACCTGAATGAACTCTCTCATGTCATCTGGGTTTCTACTGCAATACTT
TTGGAAACTGTTCTTCACCAAAATTATATTATACAGCTTGGAAGGTTTGG
GGTTTTTTTCATGCATTTACATTTTGATGAGCTCATAGTGTTATTAAACA
TTCTATATTTTGGAAATAGGAAGGTGTGGTAGGTTATTTAGAGTTAACAT
TTTTTTCTTGGTGCTGTTTGAGGGTACTAGTAGAAATGCAGGTGTTTCGT
GCTTACAGCTAAGCACTGAAGGTGGAATTATAGTAAAGGTCGTTAGTAGC
ATACAACCTATGGTAGAAAGAACTACGCAGAGAGTGTTTTTACAAGAAAG
CTGGATGTTTAAAGTGAAGAGTGTTACAATGTTAAAGGGACTGATAGAGG
TCACTCAGCCCTACCTCCTCTGAGCTACTGGCAACTGAACACTCAGAAGT
GTTGAGGAGTCCAGCACTTGGAAGCCATGGATGGGCTTTACTTTGGCATT
TGCTCCATTTGAAATCACTGAGAACTGCACTTTTTTATGGCTGTCAACAG
AGGCCTTGCTGCTGCTTCTGTGTGTGCTTTTAGTCGTTCCTTTTCACTTC
TCTGGCCCGGGAGACTCAGAATTCTCTTACCAGTTCTGCTGGGTTAGTGT
TGATGCTGGACGTCTTGTGGAGGCACTCCCAGGTTCGATGGTGAGATGTG
CA
>apal_00368
ATACATACCACTTTGTGTCCTTTTTCAACTTTGCTTCTCCCTAAATTATG
AGGGGGTTTTGTGATTTTTTTTTCCCTCTCTCTGTTTGACAACAATAGAT
GTCATGGGTATTCCCTCAGCAGTCATGATGGGCACAGTATTCTGTGCAAC
TTCATAACGATAGGATTGTTAGTAAGAAAAATCAATCAGTCAGGGATTTA
GACAAATATTTTGCTTTCTTACGCTGATCTTTCAAAGCTGGCTCTGTAGT
AGCAAGTGCAAGAGAAGCAAAATAAAGTGAAACACATATTTACTTTTTAT
GTTTTAACAGCATCTTAGCTGTTGTGTGAACTTTATTCCACCGAGGGATG
TAAAGTGCAGCTTGAGTACAGAAAGCTGCCACCAGTGCCTTAGATATATG
AGTGTTGCAACGACACCCATTGAGCAGTTCTACTTTTATACTCAAATGTT
GGGTCTATGTGTGAGCCATTAGATGAATACATGTTAGTTACTGTCTCATG
GCTCATATCACAAGGATATAATACTGCACTGTATCCAGAGAGCACTGTGT
CATTCCTGGGGAAGCCTCCGTTGGCTTTTCTAGACAGTAGCACTAAACAT
ACCTCAATAATCTTGCTGGCAGTCAGGAACTTTCCCTAACAGCAAACAGC
CACCACTAGCTTGTAACTTGAACAGTTGATCTGCTAGCCCATCACATTCT
GAAATAGCCAAATGTCCCTTTTCTGTCTCAATTCTGAACACAAGGGCTCT
TCAACTGTGCATCGGAAAGAATCAGCTGACATAGGAATTAGGAGAAGGAA
GGTTTCTGACTGACTTGATAAGGATGTAAACATGCTTCCCAAAGGCTTGT
GTCCATCCCAGCAACTTCCTGCTCTTCTACCTGACTGATGATAACAGCTT
TCCAAATACTGAATCTCATTAGTGTCCCTCCAAACTCTGGTGGTAGCTCT
GGTTTCTTCTACTCATCCTCTCAGTGTCCCCTGAGCTGGGGTCCCTTTCT
GTAGCCCTGAAGATAATAAGTGACCTGGCATTCCCAGCCCAAATACCATG
ACATCAGAAGGAAGGCAGATCACACACTCCATTTACAAAAACTTCTTTCT
GTGTGTAATTTCTGCAATGCAGTCTGTTGTCTTGATGAAATGCAGAGGAT
CACGAAGAAGAAGTAAATATGTTTAAGATGCCCTCTGACTACAGTGACAG
CTTCTCTGTGATATCTCAAAAGTTGGATGTGTCCTTCACCCCATCAAATT
AGAACTGTAAAATGTGACATGCCTGCTGGTCTGAAGTTGCAGTCGATGGA
CAAGCAAATTACTTGAAAAATCATAAAATCTATTAAATGGTGTTACTCAT
TTTACTCATTAAATATATTTCACTCAGGGCCATAGCTGAAGTGAATTAAC
AAGATTCAGAAAGATGAGCAATAGTTTATTGCAGGCTAATGCCACAGAAA
CCCAGATCCTATTCAGGTGCAAAAGCACATATAAAGACTTGTGATAAAGA
GCACTAGCTCATCAATGGTAGTAAAATTTGTAAATTAAAGACACTGATAT
GTCTAAATTCAAGGTACAAACAATTTCTTATAGTGTAGCAGTATTTGCTT
TTCTCTGTAAATATCCCAAAATTATGCCACAAGAACTTCCCCTTGCCTCA
GATTAGCCTAAATACTAGGGATAAGCAGTGATCTCAATGACTGTTTGTGG
TTTCCTTTAACATTTTCATATGAAGCCCACATTCAATGTTTAAATAACCT
ACTCCCATTCACAAGCAGCAGTTACTTAATCTCACACATTCGGTAGGAGG
TCGTTTTTAACACCACAACACTTTATTTAGGTAAATTAGGTATGTTAGGG
GAAACCCAGGAAGGCTGCATTATTCACACATACTGAAGTGAGAATGTATT
ACTGCACCAAGATTATAGCATACTACAAAAAACCCCAAACAAACAAACAA
AAAAAAAACCCCAAAATTATCCTTCTTAATATTTGAAGGGAAGACCCTGG
TGTGCTGATTTTGGTTGGGATAATTTTCTTATTTTCTTTGTAGTAGCTAG
TAAGGAGTGATGTTTTGGATTTGTGCTGGAAACAGTGTTGACACACAGTC
AAGACCTTTTCTGCTCCTTAATCCACCTCACCAGTGGGGAAGCTGGGGGT
GCACAAGAAACTGGGAGTGGACACAGCTAAGGGAGTTGACCCCAAGTGAG
CAAAGGGATATTCCATACCAAATGACATCATGCTAACCCTATAAAGCCAA
AGGAAGAAAAAGCAAGGGAGGGACATTTGGAGTGATGGCATTTGTGGTCC
CAAGTGACTCTAATATGTGATGGAACCCTGAGCACCTACCTGCCAGTGGG
AAGTGGTGAATTAATTCCTTGTTTTGCTTTGCTTGTGTTTATAGATTTTG
CTTTACCCATTAAAATGTCTTTATCTCAACCCATGAATTTTCTCACTTTT
CTTATTGACTCCCCCATCACACACGGGGAGGGAGTGAGGGGCTTTTGGGG
GCTTGGTTGCCATACACGGTTAAACCACGACACTTATGCAAAAAGGGAAA
GGTTGGCTGGCAAAAGTGTCAAACTCGTTAGGAGTACCCCCTGTTAAATT
CTAAGCAGTTCCAGGCCTCTGCCTTTCTTACTGTGCTTTCACTTAGTAGC
TGCAGGTCTGACTTTGTAGGTTTGGAAATTTCCAAGTCCATTTTTTGTCC
AGAAAGAATTTGCCAGTCCAGCCATAAATTGTCTCATTCACCTGTTGTGT
GACCTTCATATTCCCCAAACCAATAAATAAGTTTTAAGGAATAATCTCCC
ACTCCCTATTCTGGCCTTGTACCTGGAGCCACACCTGCTAATAATTCTTG
CACAGCTGTAGCAACATCTCTGAGTTTCTCAGCAGGTTTTATAACATAGG
ACCTCACACTTTGTCTCTCCGTGTACAACCAGCATTTGTATATGGACTTC
GCTACAGTAGCTGCAATTCCAGTACAGCATTTCATATGATGTATCTGCTT
TGATGTGTTGGTGTTTTCTTTTCTTTGTATGTGGTGGGTCATTAGAATCA
GAAACATTTGAATGACCTTTTCACTACATGCTCTACAGTTGCTCTTTGAA
GAAGAAATTCTAACAATGTTAAGAAGAGTCACCTAAGTGTTATTAAACCT
TTGAAGAAGCCTTCTCCCCTTTCAAAGCACTGACTGAACATCCCAATGTA
ACCTTTTCCTCTTCCTTTGAGATGTTAGAGGTACCTGAAAAGGCAGTTGG
GAAAGTGCATATGCAGAATGGGAAAGAAAAAAAAACATAAAAATTAGGAT
TCTGTCTCTTTTAGTCCATGTTGATTCATCTTAGGTAATACAGCAAAAAA
GTTTGCTGGAACAGCTGCAGCACATTCCTTGGATCAGGAAACCTACTCTC
ATTACAATTAATCTCATAATGAATGATATTAGGAATAATGTAAGACAGTG
AGATGAATAACTGTCATGTGGTGATATTGGGAGTCTTCTATATGCAGTCT
TGCCTATGAGTTCTATATCCTGTTAATAATATATTGATTTTGCTCAATAG
AAGGTCACTGGAAAAAAAATCAAGCAGTAAAGCAACAGCTGGATGTGGAT
AAATTGCTTCCAAATGAACACAGTGGAAAGAGAAGGAGAAGAGGGAAGGA
TCCATGGCAACAGCTTCTTTCTATGCTGCATCTCCCAAAATTAGAAAACT
ATTTTGCCAGTGCTGCACGTGGATGAATCAAAAGCTATGAAAAAATATTT
ATAAAGCATTTTCATCTCTGGAAAAAGAAGATGATGTAAATATTTGGTTT
ACCGTAAAATATAATTGCCTTTATCCCCAAGGTAAGGGGGCTGATCCTGA
GCTAAAAGAACACACTGCTGTGTCCAGCTCTCAGAGATGATCTATTGGAA
AGCTAGACCTATCAAGATGATCATGAGTAGACAGCAACTGGGCTAAACAT
GTGAGTAGACAGCTTATTGCATAAAGATTGATTTTCGTTGAAAAGCCTTG
GTTCTAAACAAATAACACTTGACTTTAAGAAGGCCGTCTGGTCAGTTTAT
TAACAACATGCTACTTCTTCTGGAAAGAACAGAAGTGCAAAACAGCACTT
AGACCTGCTGAGACAATCTCAATTAGTGCTGGGCCATTGCAGCCCAGCGC
TGTGTATCTGAGTGGGAGAAACACAGTGTTCCCCTCTGAGGAAAAACAAT
AGACCACGCACCCAGACCTTTGAGAAGAGATCAACCAGTACCAGGGGTGC
ATTGAGATTATTAATTATAATAGCAATTGCTTGCATCCTAATGTTTTGGT
TAAAAAAATACAGTGGCTTTCTGTCTAATGTGATAATATAATAATCTCTC
AATAGGTTCAAAATGAGCCAATACTAACAAAGGAAATGCAAAGTAACAAT
GAATTTTCTAGTAGAAGTAAAAAGAGCAAAATTAAGGAAAGGTCTGCTCA
ATTATTCAGAGGGAGAAACAATAGCTGATAATGCAGGGAATGTTGAAGCA
TTTAGTGCTATTTAATGGAGTCTTCATTCAAA
>apal_00379
GTGCGGCTTTCAGCAGCTGTTAAATAACTCTGAAGGCTGGAGGTGACGGT
GGTGAGTAGCTGCACCATGTGAGACTTCTAGAGGGGACAATGCTCAGTCA
ACATCTTTGTAGTCTCTGCTTAAATTTGCCTTTTTGCCAGTGGCTGATAA
TGCGCGTTGTCATTGCTGCTTGCTTTGGGAGAGAAAGAAATTATTTCATA
CCTTTTTGTGAAGCAGATAGTGGCTGTGACAACACATGAAAGGTCAAAGG
CATCAGGTTATAAAGAGACTATTGGACTCTTTAAATATAGACCAGTAAAA
TACACTCATGAGTGCTCACTGGGGGTTGCCTGTTGAAGTCACCAGCTAAC
TTAGTTTTCTAAGTGTTTTGCAGAACAAAAATTTGCATAATTTTCAGTGT
CATTCATATTAATCAAGAGAATAGACCAAAGTCAACTAAGGTGAAGGAAA
CACTTTTCATATTTCTTTTCATGACATCCTTTAGAGCAGACTTGGTTAAT
TAGCATCCAGGTAAAAGAAAAACTTCTTAGCCTGTCAAGAAAAGAAAAGA
CAGTGCTACTTGTTTGAGATGTGAACATTATCTTTTATTTCCCATTCATG
TGGACTTCTGTGCATTCTGTTCTTTCTTCTGCTTTGGGAAATAAGAAGAA
TGTTAAAATGACAAAGCAAAAGGAACCAGTTGTAGGAAAGTTACAAGAAA
AAATGGGTCATCTCTGGAAGAAACGGAGAGGGACAATCTTCCTCTGCAAG
ACCCCACAGCCCTGTGCAGAAGGCAGGTGGTTCCTACATAGTGCCAATGT
CCTAACACCCTGAAAAGATTCCGCTCGACGACCTGTACAAGGATGGAGCT
TACACAAGTGCTAGAAGGTGCAGAAATTCATAGCACTGTCAAAGGAATAT
CCTTAGCCCATATTGTACCATTGTAACCTGAAAGTTAGACCTTTCCATCC
TGTATTTCAATAAACAAAATCTCCAAACAATAGCATTTGGAATTATTTCA
AGATCTATACTGGAATGTATTTGGGTATTAACTGATGTCTGTTTTTTAGT
TTTAATTCCAACAGGAAGTGTAGCTTAATGCAAAGCTGAGGCAGATCAAG
ACTGGAAGATCTGGTCTTCAGCCAGGTATCTAATATTTAAAGCCTATTTT
TTATCACCTTCTGTAGCTACAGGCTCTGAGGTCTAGAAACAAAGAAGTCT
CACAAACAAAACCAAGTTATTTCCAAGGGTGGAAACAATGAACCTTTTCT
CCTACAGGTTTATGTCCTATGCTTCATTCTTCCCCTCCTCGCTCTGTCAC
TGCAGCAATCTCAGCTGCCACCTCCTGCAATGACAGGTACTCAGGCCTCT
CCCGGCCAACCCCCGTCCCATGCTGTCCAGCCGCTGGGTGAGGCAGGAGC
AAGGTGAGCTGTACTTGGCTTTGAGGTGTTTGCTGGCTGGGCAAACAGAA
CAGGTAAGACCATGCTGCAGCCAACTTTTGATACAAATTCCTAATTTAAA
CCTCTACCTTCTACTCAGACTAGGATATTCTTCAGTATGATAGCTGCTGA
ATTTGGCTGTCATCGCCCCATAGGTTCGAAATCATTAACTGAGAACTGGC
AGACAGAGACTCAAACTCCTATTTCTCTTAGAGACCAAGATAAAAACAGA
AAACTTACCTAATCAAAGTAGCAACAATCTCCTCCTTCCCGGGTCTGAGC
TCTGTTCTAATTGAGTAGACAGTCTTCTAGGTGCAGGGCACAGGAAACAC
TCTCATTGACTGCTCTCATTTGGTATCGCTGAAGATAAACGAAACCAAGA
TCTGCAATATGACCATCAGCTTTGCCAACTTCTTGTATGCCACGTGTTGC
ATATTTTAGGGCCTGAGCGTGGCCCCTCAAAGGCAGGCAGGATCTCAGTC
AGTTACATTTGATGTCACTCCTTGAAATAACTGCGATCACACAGAAGCTT
TTAATCAGTAAGAAGTTTTGCCATTTCAGCCATCTTTCTTCATAATACAT
TGTGCTGGTTTTGGTTGAAATAGAGTTAATTTTCTTCATAGTAGCAAAGA
AGGGGTTATGTTCTGGATTTGTGCTGGACATGGTGTTGATAACACAGGGG
TGTTTAAGCTGTTGCTGAGCAGTGCTTACACAGAGTCAAGGCCTTTTCTG
CTCCTTGCCCCACCCCACCAGTGAGCAGGCTGGGGGTGCACAAGAAATTG
GGAAGGGGCAAAGCTGGGGCAGTTGACCCCAACTGACCAAAGGGATATTC
CACACCATCACTGCTGGGCGTGATGGAGCTCTGCTTTCCTGGAGATGGCT
GAACACCTGCCTGCCTATGAGAAGTGGTGAACGAATTCCTTGTTCTGCTT
TGCTTGTGTGTGCTGCTTTTGATTTACCTATTAAACTGTCTTTATCTCAA
CCCATGAGTTTTCTCACTTTTACCCTTCTAATTCTCTCCACCACTCCACC
GGGAGGTGAGTGAGTGACTGGCTGCCTGGGGCTGAACTGCTGGCTGGGGT
TAAACCATGACAGACCTAGCAGAGCAGAAAACATTACCTGAAAAAATACT
CTGTTCAGTTAAGTTTTACTTCCAAAAATGCTGAAAAGCTCTTGGAAAGT
TCTCTGTCAGTGACATTAGGAAAATATTTCTACCTATAATCACGGCAAAC
CAGCCACCCTTATCCCACAAAAACTCTTTAACTCGAAGAAAATTTAGAAG
TAAGCAGGGCAAGGATGCACAAGACTTCATGGCATCCACACCTGTGCTGT
TACAGATGACCACATCACTGTTACAAAATTAGAAAGCTCCAATTCAAAAG
ACAGTTATTATATTTTGAGTAACATTAATACATTTATTTAATTGCAATTT
ACTTTTCATTCATAAAAAGGACAAAGCACCGTCCTGCTCTACTCATTTGA
AAAAAAAAAAGATAAAAAGTAACTAAAAAAACAGTTCAATATTCATCAGT
ATCAAATAATAGTAATATCAATTTTCCTGAAATATAAAGAAACAACAAAT
ATGTCTATCTATATAAACTTTAATTAAGAACCTTGCGTTTTAAAGCAGAT
GATACATTATTAGTTTTTCTAGACAACAATTTGAAACTGAAGGTCCTGGT
CAAATTTACACAGTTATGTGAAACAGAAAAATCTCCAACTATCTGATCAG
TATGTGAGACCTACCTTATCTGTGCTGCAGATTTAAAAAAAGAAGTGGCT
TTCCTTCCCAGGTTGTTTCCATGCAAAAACTGAACAGTTTTGCTTTTTAC
ACCATGTATTAGAAAAGTAAAAGGCAATCATGCATTTGGCAAAAGATTTA
GTTGTGGATGTAGATTATGTAAAAATGAGTCATACTGCAAAAGAACCAAA
CCAAATGAAACACATTAAACCACATATTTTTTTGTACAGAAGGCTTACAG
CGTATTAGTTTCTTACGTATGAAGACAGCTCATTTCTCTTTCAAATAATT
ATACATTTTATGAAACTCAGTAGTGTTTGACACTTTGACATTCCTCTATA
GGGAAGTTATCACTTTCGCCTATTTAAAAAATTTTCACCTTGTAACAAAT
AGTTAAAATTAAACTAAAACAGTATTATTGATATTTCTTAATGAAGACTC
TACACTTTTACATGTAAATATATAGTACAAAATTATACAAATAAAAGAAA
GAGGTGTAAATTATTAATAGACCTATTCTTGCTTCATGTAAATATTATTA
TTATGGACCTCTACAGTATCAGTTCTAAAAAGATAAAATCTATTTCTAAG
TAGCTAGCAAGGTTGTGCTAATAAAATATGATTCAAAGCTTATAGTTCTT
GAAGCATCAGACATTGCACTATTACTTGAGCCAGCTGATTCAATATCACT
GTGTTTCTTCAACATTCACACTCAAACTAATTCCCAGCACACCATGGAAA
ATGAAAGGAATGTACATTTCTTTGACAACTTAAAAAAAAAACCCAAACAA
ACCAACAAAAAACCCAACACTGAAACACTCTAGACACAGTCAGAACAAAA
ACATTCTCTATCTCTAGTAGAGTTCCCATTTTGCAAAGGCCATAGTAAAC
ATTTAGTTTTGACTAACAGTTGGGATCTGACTTTCATGTACTAACACACA
GTTGGATCATTCAGTACGCTATCAAATAGGGAAACCGGTCTCAGAACTTT
AAAACTCTTATTTACAACACTATGAACATCAGAATAATATCAAGTTCTTG
AAAAAGCATATAATTCTCCCAAATGTACGCCTTCATTACAGGAAGGTAAC
ATCTGGCATCTGCAGCATAAAAATGTAAATATAATAATTTTCTTTACTGT
GCTACTCTGTTTTCGCCATTTATTGTATATCTTTTTTTTAAAATATTTTA
AATCTTTCCACTTTAAAAAATAACATATGCTTCCTACCATTTCATGGTCC
ACTTGGCTGATCTTAACATGGACTCCATCTCCAAACTCCTGTTATATTGC
TACCT
>apal_00476
GTCTATCAAAGGCAAGCCAGCCTGGAGAGGGCAGGGGGTGAGGGCTGGGA
AGAGAAGAGTCTACACGTTTCAGATTAACGCTTCTCTTGAATGGTTTCTT
TTATTTCATTTCCCCTACTTTTTAAATTAGCAAATACAGTGGATCCAGAA
GGGAAATGCGCAAGAGGGAGGGGGAAAGAGGGGAGGGAAAGGGAAAAAGC
AAGAGCAGCCAAAACTCTCCAACTTGTTCATTAGGGGTTTTGTGTCTGAA
CATCTGAATGAATCATGTGTCTGTTTTTCATTATTCTCCATATGTGCTTG
TTCCCTGCTTTGTTCCATGATTTCTGGCCTTTTTGTCATGACTGTGCTTA
TTTCGTTTTATATATTGTTCTATTACAGGGTGATTGTTGCCTCTCCTCTG
CCTCGCTTAGCAGTTATGCCACCAACAAAGAGCAATCTGAAAATGAGGGG
TTATGTCAAAAGGCTTCCCTAGTGAACTCCCTTGCAGCATATATGATTAC
TTTAGATCCGACTGCTTAATTCATACCAGGGAGAAATCCTCAGATAACAC
TATTCCTTAGCATGACAGGAATGTAGTAAGTATCTTTTTAAAAATCTGAG
GAATACTGGAAAATGACTTAAAGTCCACTGCAGGGTGTTTTCCTCACTTT
TCCAAGAGCAAACCTAACACTTCTTGCTAAGCAGTAACCCGTTTTAACCA
GATCTGCTTTTATACAGGGTATTTGAAGTAATTTCCTTACTATATCAACT
ATCTTCCACTTTCAGCTCTACTCTATATCTTGGTCAACAAGCAAATGAAT
GGATGCAGGCCCCAGTGTATTAGAATTTCATCTACTGGAAAAAACTTGAG
AGCAAATAGTCATACAAACCCATTCACCGACCCTCAAAGGTAACAGGTGA
TTAGTACCATGCAGCATGAATTTAGCAGGAGTAAATAATGTGACATCATG
TGTCACATGAGGAATGGCTGAGGGATCTGGGTCTCTTTAGCCTGGGGAAG
AGGAGACTAAGCAGAGACCTTGTTGCTCTCTACAACTACCTGAAGGGAGG
TTGTAGCGAGGCAGGGGTTGGTTTGTTCTCCCTAATGGTGAGTCATAGGA
CAAGGAGAAATGCCCTTAAGTTGTGCCAGGGGAGGTTCAGGTTGGATATT
AGGAAGAATTTCTTTACTGAAAGGGTTGTCAGGCATTGGAACAGGCTGCC
CAGGGAGGTGGTTGAGTCGCCATCCCTGGAGGTGTTTAAGAGACAGGTAG
ATGTTATGTTGAGGGACATGGTTTAGTGCTGTTGATAGGGCTGGGACAAA
GGTTGGACTTGATCTTTAGGGTGTCCTCCAACTGAAACTGTTCTAATCTA
TGACTCTATCTAGAAGTAGGCAACTAGTCTTATGGACAGGTAAATACTGT
ATATTTCAGTTAAACCTTAGTTGTCTCTCATAATTTGCACAGATAGGAGA
AATATGATCTAGCTAAAACTCTTGAGATACAGGTGTCAAACTGATTAGCA
GATCCAATTTAAAAAATAAGTTCTCAATGGCTCGGTGTTGCACTTTTGGT
ATACTGAAATGGTTTCCACAGAAGTCTTCCTCAGGCCTGTTATTATTCAG
TCTTTTCCAAATTATCTTGTCCAGTGAATTAGAGAAATCATTTATTAACT
GAAGAGGATACTAAAGAGGTAAGTGCTGCAAGCACTCTGGAGACTTAAGA
TTTGAGAATAATCTTAGCAAATTAAGGAGTAGCTGGGAAAAAAAGACAGG
ATAAAATTCAATACCGACAAATGAAAAGTACTAGCCTTAGGAGGGAATAA
TCAACAGCACAGAGCAGAGTACACAATAAGGAATGCCTGGCTGGCAGCAG
CACTGGAGAAAAGAATAACAGAACCAGGGGCTGCAGAGAATCTCTTAGCA
TAAATCAGCACTGTTGTTCTCATGCAACACGCTGTGTCTCAGAAATATAT
CTGTATTTTAAATACACACTTATTTACATGGATACATCCACTAAGAGGAA
TGTGCTAGTCTTGGCTGGGATAGAGTTAATTCTCTTCATAGTAGCTGGTG
CGGGTTTATGTTTTGGATTTGTGCAGAAAACAGTGTTGATAACAGAGGGA
TGTTTTAGTTACTGCTGAGCAGTGCCTTCACCCCACCAGTGAGGAGGCCA
GGGGTGCACAAGAAGCTGGGAGGGGACACAGCCAGGACAGCTGACCCCAA
TTGACCAACGGGATATCCCAGACCTGATGGCATCATGCTCAGTGAATAAA
GCTGGGGGAAAGAAGAAGGAAGGGGGGACGTTCCAAGTGATTGTGTTTGT
GTTCCCAAGTCACTGTTACACTTGATGGAGCCCTGTTGTCCTGCAGATGC
CTAAACACTTGCCTGCTCATGGGAGGAGGTCAATGAGTTCCTTGGTTTGC
TTTGCTTGTGAGTGCAGCTTTTGCTCTGCTTCTTAAAATCTATCTCAACC
CACGAGTTTTCCCTTGTACCCTTCCAATTCTCTCCACCATCCCATCAGGG
TGAGGAGTGAGCGAGCAGCTGGATGGGGCCGAGCTGCCGGCTGGGGTTAA
GCCATGACAAGGTGAGTCACATAATCACAGAGAAGACAAATGACGCAACC
TCTCCACGCTATGTAAAATGGCAACATTTAGGCTGCCTGATACCCTGTGC
CCAGCTCTAAGGTCTTCAAGTAAGAAGTGAGCTAATTAGACAGACCAGGA
AAGTGCAATATAATCAGAAACTTAAACCAAATTGCCTTTAAGGGAAAAGT
GAAAGGACCAGTGTTTAGTCTAAGGAAAAGATAAGGCAGACAAATAGCAG
TCTTCAAATATGTATGTTTGCTGCAAAGAGGAAAGGAGTAAATTGTTCTG
CGTGTCCACTGGGTATAAGAAAAGAAGCAATAGGCTTAAGTTGCATCAAG
GTTAGATATTAGGAAGCACTTCATTATACTGAAGATAGGGAACACAATCA
TAGACTGCCTGAGGGGCTCAAGGAATCTCCACTGCTGGAGGCCTTTGAGC
AAAGGTTACAGAAACACCCCTCAGCAGTGGGTTAGAGCTGATCCTGCCCC
AAGGCAGGTCCTGACCTCTTTAGGTTTCTTCCATTTCGGATTCCTGGGAA
GCTTTTTTATTTTTTGACAGCCTTGCTGAAGAGGAAGGAAATTGTAGTCA
GCATTTAAAGCAGGAAAACGTCTACTCTATTTATGCCACAAAGCATACTG
TTAATAAATCCAATTATGTTTACGATCTTTTAATGGCACCACTTATGTCA
TAAAGATCCATCTTTGAAAGTACAAATAAATATCTCTGCCCTACAGTATA
ACACAACAGTGTGAAAGCAACCTTTTACAAAATTCCAACTCACTGTTATT
GGCCCTAACTACAATAATCTCAAAGCTAACTATAATATAAAGAACACCAA
ACCCAGATGTTTTTCTTTATCAAAATTCTACCATTTGTATTCTTTATAAT
CTTTTCACATTTTGTGTTTCACAAGCATCCATACCTACAGGAAGGCTGGA
GAGGGACTTTTTACAAGAACATTCAGTGACAGGACAAAGTGAAATGGATT
TAAATCGTAGGAGAACAGGTTTAGATTGGATCTTAGAAAGAAATTATTCA
TCACAAAGGTGGCAAGACTCTGGAATAGATTGCCCAGAGACGTTGTGGAT
GCCCCCTCCCTGGAGATGTTCCAGGCTAGATGAGGCCTTGAGCAACCTGG
TCTAGTCAAGGGCATCCCTGCCCATGGCAGGGAGGTTGGATTAGATGATC
TCTAAGATCCCTTCCAACTTAAGACATTCCATGATTCTACGATTCCTTTC
CTTGTTTACTGCTAGCAACAGGAACAGAGGGAAGTTCTGATGACACAGTA
GCACATTTGTGGAGCGGTTACCAGAAAAAGATGCATTTAAAAATGGAACA
ATCATTCAGCATGCTTCCTCCAGACTCTTTCTACCAACCTTTAAGCAGCC
AGTTGAAGCATCTACACTGACAACACAGTGGTCTCGGACAACCAAGATCA
GCAGAGACAAACACATTTCTCTCTCCCATGGATTTCACCTTATTATTAAA
CATACAACCCAGTTCAAATCCAACTCCATCTGCTTGATTTGTGTTGCCAC
TTCAGACGGACAGATTTCAGATGAAAAAAAGATGGAGTTGACACATGAGA
GAACAGAGAACACCTCAGTCTTGTACGGTAGTGGGAAGACAGTCAAAGGT
CTACATGTCCCCATTCCCAAAGGAAGGTCTTAGTTGGAGTGTAAGACAGT
GGAGAGTGGCCCCAGAGAAATCCTCATCTACCTTGTCACAGACTTCCTAT
TTCCCATCTCTCACATCAGCATTTCAGGCCCCTCCAGGTCTCCCAAGTCT
AGGATCCAGAGCTCTATCTGCAAATGCTCCTACCCCAAAGCCTTTCCCAT
CCCACCACAGCATTCATCCTCCTTGTTAAACCAGCTCAGAGCCCATTTGA
TCCACTCAGACCCTTTGTAGTCCCATCCTGCTGCAAGTCCCCCTCTCCAT
ACAGCTCCCAACATTGCTCCTTGTCTCCAAAGCTCGAATCTCTTGATCAT
GCAGTAGCC
>apal_00517
AAAGAATCATTTAGCAAGAGAAAATGCTTCTGTCTCATTGAGATTTGTAC
CTTATACCTATTAATTGATTGTATAGTTGAACTCTACAACCTATTTATCT
TCCTGAAAGAAAAGGAAATGACTTTGTCACAAGCTGCAGAATATATGCAG
GACTGCACCATGCTCAGTCCCTACTGCATTCTGAACAGTGATATATTTTA
GCATCTAATATTTATGTTCATTTCAACTTGTATTCTCATTTTTCATCTGC
AGTGCCCTTGGTGATGATAGAAATTAGTTTTATTATGGCTTCTTTAAAGG
ACATCTAGGCTTAGAGGAAAAACAGGGAGGGGAAAAGTCATCTGGAGGCA
TGGGCGCCAAATTGATATGTCAGGAAGGTATATCCATGAATTTCCAGTTG
AAGTGTAGTGATCCATAATCCTCTATTGTATTATACACTTATAAATTACC
TTCTTTTATGGTATGTCATTTAACTACACAGGTCTTTGTATCAAAACTAC
TGTTTCAAGCCCAGGCTGGAACTTTCAGTGCTGTGGAGGTCACCCTGGAA
AAACAAAATGGATAGTAGTCTCGATGAGCAAACACTTCACTTTCATCAGA
CACGGGCACAGATGTGGCTGCTCCAAGTCAGTGGAAAGTCCTCGTGGCGG
CATTTGTTCCTATTACGTGGGACAAGGCCAACGCAGCCGTCTGTCACTTA
TGCTGTTGCACAGGTTTCACGCTTATGCTGCATCTCACTTTTTTTCCGCT
GCGATGGCCTCCCTTTAGACTGCTGCAGTTTAAATCTCAGCAGTCAGGTG
CTATTTTTCCTGTGTCTAACCTGTCAGCCCGGATCTTTATGAAATCCTCC
AGCAGGCCCTTTTCTCCTCCCCGCTTCCAGAAGCGAGGCATTTTAAGTAA
GCCAAGGTTCAGTATCTGACAGGAAGCAGATGAAATAATAAAGCGTCCTT
CCATGCCAGATGAAGTTCTGGTAAAGGTGTAGTGAAGGAAAGGGTAATTA
CAGGGGAAAAAAATATGTTCTGCATTACCTAATCTTCTTCTTCAACATTC
AACTTTCTAAACCAAGTCACTGAAATTGCACTATAGCTGCAATATTTTTG
TACTACTGGCCCTAATTATCTGACACTTACTTGGTCAAATTGAAAAAAAA
TCTATTAAATATATATGGAAACGTTTTGCAATATACGGATAATCTTGCCC
TTTAGACCTCTGGTTACAGAGATAATGATCCAGGGCTTGCTAAACATTTT
ACATGTTTCAAACTTCTGCAAGCTGCTTTTCTTCTGAGAAGGAGCTCACA
AGCTTCAGTAGTGTCTCTAGATCTCATTACAGGGTAGGAAAACATGCAGG
CAGGCACAAAGTATGTAATGTGAAGCTATTTAAAGAGAAGGTGAATGGGG
GAGTTAGCTGAGTGACTGACAGAAATTGCAGGGCTTCCAATAAACTGACA
GAAATGCAAGCTTGCAGGCTGAAGATAAATGTGTTATTCAGAGTCTTCTG
GAGTTCAAAACTTGAACCTGACACCGCTTCCCCCCATGGCCTTCAAGGAC
TGTGCTAGTTTTGGCTGGGGTAGAGTTAATTTTCTTCATAGTGTGGGGCA
ATGTTTTGGGTTTGTGCTGGAGACAGTGTTGATAACACAGGGATGTTTTT
GTTACTGCTGAGCAGAGGTTACACAGAGTCAAAACCTTTTATGCAACTCA
AACCACCCCACCAGCAAGGAGGCTGGGGGGTGCACAAGGAGTTGGGGGGA
ACACAGCCGAGACAGCTGACCCCAATGGACCAAAGGGATATTCCGGACCA
TATGATGTCATGCACAGCATGTAAAGGGACGAGGGAGAAGTAGGAAGGGG
AGGATATTCAGAGTGATGGCGCTTGTCTTCCCAAGTCACTGTTACGTGTG
ATGGAGGCTTGCTGTCCTGGGGATGGCTGAACACCTGCCTGGGAGGTGGT
GAATGAATGCCTTGTTTTGCTTTGCTTGTACACATGACTTTTGCTTTAGA
TGTTAAACTACGTCTTTATCTCAACCCACGAGTTTTCTCACTTTCACCTT
TCTGATTCTCTCCCCCATCCCACAGGGCAGGGACTGAGAAAGTGGCTGTG
GAGGTCTTAGTTTCTGGGATTAAATCAGGACAACAACCTGCCTAATTTCC
TGGTTTTTCCTATATGCAAGTTTGAAACTAATACTTACAGGAGTCATGCT
ATCTCAAGTAATTTACAAAGGCCCATTTACATGTAATGTGTGTTTTAACA
AGAGCCTTTAACTAGTGGGATACTTACATGATCACAAAGCATCTTCCAAA
GAACTACATGTCATAACCTCCCAAAAAGAGAGGGTGCTAGATGATAGTCA
CTGCACTGCATGTGGTTTTTGCACCAGTTTTCTTTTTGCCTTCCCCCCAC
CTAGGGTTTTTGTCAGCTGGATGAGATCAGTCCATGCCCCTAGGAGTTGC
ATTAACTCGGTGAGGAGTATGCAGTCTAGATGACATATAGATGCAGGACC
AAGCTGTAAAGGTGATAAACCCAAGAATATTTTAAGCCAGCTTTGTTGCT
AAAGGACACTTTACACTTGAAGCTGTGCACTAAATCTCCAGAGCCTTTGT
TTAATCTGTGTTGCAAGTTATTTTCTCTCCTTTTCCTTCCACCATACTGG
ATACATAAGGGTCATTTTGGAAGCAAAAATTATTGATGTGTATAATATAA
CTGCTCTATTTGAGGAGGACTGGCAAAAAATTCTGATGTTTCAGTGTATT
AAAAGCAAGTCATTTGTCTGTTCCAGCACTGATTAGTAGGAAAGTCCACA
GGTGACCCTGCTTGGTCTCCAGAACTAGATGGTTTATCAGTGGGTCCTTC
AGTTCTGTCTAGGCTTTCTAAATCATGATACTCAGACAGAACTGATGTAG
GGCCTGTCAGTGGTGCTTCTTACAAACTGACTGTTTGCAAAAGAACCATA
GTAGAAACTGAAAGACCAAAAAGTAGGTAAGAAACTAGAAAAATGCCATT
AGTAGCAATTCCCTGTGAGGGGGTAGGGGTGAGTAGCACTGGGCAGGAAC
CCACCCAGCCAAGTGTTTGGTACAGTGAGTGAATAGGACACAATTTATAT
TAGAACTGCCAGCATTTTCTCTATTGCAGAAAAAAGCCCAAACTTGCACT
GTCAGGCTGGCTAACGAAAGCTGTGTAAGGGCAAGGGGGTCTTTGTGGGA
CCAGCGTGGGTTTGGGGGTACTGATGAATTATTGATGTATAAAGGGAAAT
TAGGAATGCTGCCAGGAGGCTAGTGAGAGTCCCAGGTAGTTGCTTTCAGT
ACAGGCAGGACATGATTGACTGCAGACTTATTTTTCCAACTTAACGGCAC
ACTATGAAATACTTCTTTGTGTATACCTCAGCTATCACTGCTTCTGAAAC
ATCCAGGCAGAAAGAACTGCAGTGCTTTGTGATTGCCACAGTGTGATTCT
GCTGGTTCCCAGCTGCTGCAGGGAGAAGAAAAAGCTCTCAGGTGCTGCCC
TGCCCTGCAGGCAGAGGCTCTGGAGAGGGCTGAGTTCAGTCAGGTGCCAG
TGCAAAGGTCGAGCCGCGAAAACTCTGCACATACTGGTAAAATCTTAAGA
GCAGTAGACCCTCCTTGTTTGTTCCAAATGGTTCAGCTGGAAGGAGTGTT
TCCCAAGCCCATGGGGAGACTGGAGTGAAAGCTGCCGTCCTCTTAGAAGG
TATACCAGAGTGTAGTCTGCTAGATTTGAAAATATGAAGTGCAGTGTTTT
AGGGCGGGCCTTTAGCAAAATGAAAATGAGATGTTCAAGAGGTGTGGAGC
ACCTGTCTCTTTAGCGAGCACCGTGATACCATGCATTGCATCTCTGATGG
GGAAAAAATGGCAGTCCGTGTAACGTGTCTGACCGTCTTCATCTTTGCAT
CATTCTTAATTTTTTTTCAGTGAGTCTTCAGATAATATTTTATTTTTGCA
TATATGATATT
>apal_00518
GCTGACAGAGAAGTGCTCTGAGTGGAAACAGATGTGCTTGATTGGGAGCA
ACACCAATCTCTATTTTGCTACTTAAAAGCCTCAGTTAGAAGAGGGTTAA
AAATGTGCTAGAGCCTCTACTGATATGCTCTATATGAACAGGGCATCGGA
ACCTGCACCTGGGGATGAAGTAAGGAGTGAAACGCAGGGTGGTACCGCTA
TCGATTTGGTGTTTGATGTCCTCAAGTAAGACTGTCAATCATCAAAGCTA
GTCTTATTCTTTGATCAAACTTTTTTTTTTTTTGGTGTAAGGGCTGTCTG
TTTGCTATGTACACAAATTGTTTGAAAAAACTAAGGCCCTATATTTTTTG
TACTACTATAATTTTATCTGTCCCTATCATTTATATGATTTTCTTTTATT
TATATAATAATCTCTTCACATACCAACCAGTCTCCCAAATACTCCTTTTC
AGAAAAAAATCAAAGAAAGTTATTTCTTGCTGGTTTTTGCTCTGGTTATA
ATGATGTGATGGTGATTGCACTAGAGAGTTTATATTCTAAGCCTGAAACA
AGAAATGCCAGCAAGTCATAGAAAATCACAAGATGCCAGCAATGTAAACA
TTATTTTCTTCAGCAGCATTGCAGTTAAAAAAGGCGAATGAATCTTTGGT
CAATGAATGAATTATTCTGAAAAAGCAGAATAGAAAAGAGGAGCTTATCA
CCTTTCCAAGGGAATCTACAATCAGGAATGGACGGCTCCTTCATTTAAGC
AAGTTGTTCTTTGCCTGTTGTTGCTATATCACAGAAAGAGTGAAAGGAAT
AGGTCTGTGCAGGTAGAACTGGGAGAAGAGTTTGGCTGCAAAGCCTTGAT
GAGTGGTGAGGGCACAGAGAAGGGCAGGAACCTGTGGTGTATTTGCATAA
CTGACAGTTGAAAAAAACAGCGCAAGAAACACTGAGATAGTGGTTCCTTT
AATCCTACACTTTCAGTCACATGATGGCACAGGACCACACTTTGAGGCAA
TCTGATTTTATTCCCATAGATTTAGGATTCTGACACAATTCCCTAATTGC
TGTGGAATGTTGATAATAAAAGCAGGGCATTATCACTCCATCTGAATTGT
ACAGTACTAGAATAGTTTGCATTTCTTTAGTCTCATTAACCATGGGGAAT
TTGGATATAACCTGACTGGTGAACCTACATGACTAATATTTCCTTTTTAG
GGGTGCATAACTTGAGACAAATGGTGCTGGTGTTTTTTCCTACACGCTGT
ACAGACTAGGAAAGCCTGAGATTGGAACAGAGTTTTCAAATTCTTAAACA
GTTAATCGCTTTAACCTCAAAACTGTATATATAAGCAAAAATCTTCATTT
TACCTTTAGTGTCTTGGGCATACTCTGAAGAATTTCGTAGTTGAAACCTC
TTTAACATGGAACAAATTTTTTCAGACTTTCAAAATATATTGCATTCTTA
AGAAATATATAAGAATTTGTATGAATACTGAGAACATACGTAAGCTCCTA
TTCCTGATACCTGCTTTGTGAATGCTCCTATGGCTGTTTGAGCAGTCAGT
TCACATCTCTACCATTCCTTCCAGGATGTACTTCCGTAGCACACAGAATT
CACACGCTACTTGGCTGATGGTTGTGGCTATACTCTAAGACAGCAACAGA
TTGGAACCAATTCTAACTTTTAATGCTATTAAATCCGCACAGGTTATTTC
TAGATACCGTTTTGTTTTGAGCAAAATATGGTAAGATCTTTACAACAAAA
TGTAGGGTTTCAGTTTCTCAGATTGAGATTTGAGAAAGGTCTTCGTTTTT
CCACTCCTCTGAGAGTTGGGATTTGCAATTTAAGTGAAAATGTGTCATGC
TGACTACTTTTAAATGCTTTATTGTTTACATCTTTTTCTCCACTCACAAC
AGAGAAATACCTGTGATACAACAGAGCAGTCTAGATGATGATTACCGGAC
AGTGGCAGAGAAAAAAAATGAATTTATGCAAGACAAGAGGACCATGTGCA
TGTGCTGATTTTGGCTGGGATAGAGTTATTTTTCTTCACAGTAGCCGATA
CGGGGCTATGGTTTGGATTTGTGCTGAAAACAGTGTTAAGAACACAGAGT
TTTTTTGTTTTTTGTTTGTTTTTTTTTTTAGTTACTGCTGAGCAGTGCTT
ACACAGAGTCAAGGCTTCTGCTCCTCACCCCACCAGCAAGTAGGCTGAGG
GTGCACAAGGAGCTGGGGGGGGACACAACTGGGACAACTGACCCTGGCTG
ACCAAAGGGATGTTCCAGACCATAGGATGTCACGCTCAGCACATAGAGCT
GGTGAGGAAGAAGGAAGGGGCAGGCATTTGGAGTGATGATGTTTGTCTCC
CTAGGTGCCTGCTACATGTGGTGGAGCCCAGCTTTCCTGGACATGGCTGA
ACACCTGCCTGCCCATGGGAAGTGATGGATGAATTCCTTAGTTTGCTGTG
CTTGCACACACAGACTCATCTGTTAAACTATTTTTATCTTAGCCCAAGAG
TTTTCTCTCCTCCACCCCACCAGGGGGGAGTCAGTGAGCAGTTGCTGGCT
GAGGTTAAACCATGACAGCGTGGCTTGAACTGTCTGAGAAACGCTCTCAC
CCTGTTAAGATGCAAGATACACAAAGCAAAAGGTCAGTCTCTCCCTCACA
TGCAAGCATGCAGACAACTACATACCCTGTATTTAGCAGGAGGAGAAAAT
GTCATCGTTGTATGGGTATCCTGCTTCTCCAGAGCACAGCAGCCACTACT
TTCAGCAGTGCATTGTACACTGCGGCCCTAAAAATGTAAAATCAGATTCA
CGCTGAGCTGGTGAGAGCTCAGGTCTCTGGACATGCCTGCTTGGTATTCC
CCTCTCCCTTCATTGTCCCTGTGAAGGACGTGCACTGACGTCTCCCAGCG
CCTATCGGCTAGCTGTTGAGCGACTGCGGCTGACCTGGCCCAGGCTGGAA
GGGTGTTTGGCCATTTCGCTGTGGGAGATATCGTTGGCCCAAGTTCTTGG
CCATACTTCATCAGTTTCTATGCTAGTGCATGTAGGCACGATGAAGCTAT
CACAGCTGTGGTTTAATAGGCATAGACAATTAAGCAATTATAAATCAATG
AGCTCTGTAACTCTGGTATTATAATAATTACATTTTAAAAAGCACTACTT
AGTTACAACTCGGGGATTATTTACAGGCCATAATTAAGGTCAAACTGACT
TCCTCCTGTTCCACAGAGTATTTGTATGAGCAGCATGCCAAACAATAATT
AATTTAAGGCAAACCTAATTGCCTACTGTTCTGAAGCGTGTCATTATCCT
GGAGAATGTACTCTTATGTTGAAGATTAGCTATATTTTTAAAGAGAAATT
ATGTCTTTTTTTTTTTGAAACTAAAAATGTGAATTCTCTTGATATGCTAC
TTTTCGGTTAGAATGGTATCATTTCCTTCATTTCCTTCAGGGTTGGTTTT
GGTTTTTGTTTTATTCAGCCCACAGGAAAGAGAATAAAGTAACAGGAAAA
AGAGTATGGCACTTTCCATGTATGAAGCAATCCTATGAAGAAAGAATAGA
TGGGAAAAATTAGTGCAATAATTTTACAGGATTATTCCCCACAGTATGTT
TCCCAGTGCTTTGTCTGGTCTAGTTTGCAAAGATGCAAATGATGTAATTT
TTATTGCTTCCCTTAGGGGAGATTATTCCAGTCTAATAACACTCACAGTT
AGGAAATTTTACTGATGTTCAAACTGTTTTTCTTTACCTGACTTTACCCC
ATTGCTCCTAGTTGTAAACTCCCATAGGCAATTCGGAATAGTTCCTCTCC
TTCCTGGGTGTTCCGAGCCAAGCAATACACAAGTATGTCTTTTAATCTCT
CATAGAAGTCTGCCTAAATGATGGACATTTAGGCCTTGGAGAGGTCTGGC
CCACATTCCAGGCAAGTGTGAATTCTGCTTGCTGGCCATGCTGTACAGGG
CTTTGCACACTCGGGCCTTGAAGGTCCTCAAGGTCATGCCTTCCCCAGAC
CTTCTTGGTGGCCTGTTTAAACACTCCATTTTTCTCACTGAAATATTGTT
TTCTTTATACCCAGTCAGAATCTAATCTTGTACTCAGTCGTCTTCTGGGA
TTCATTTTATGTTTGATGTACCCTTCTCAGCAGAAACAGCTGTGAAAGAT
GGCAGCGTGGAAAGGGTCTCGTGAGCCTTGAAGAGCAGCACAGACTTGTC
CAGTTTCAGGTTGTATGAACATTGTCAAGTTACCT
>apal_00573
AGAGGGGCAGATGATGTCATCATGCAAAAGAAGTAGGATATGTTTGTCAG
CTATGGTCAGTTGACTATTTTCTGAGTTAATGATGGCCTGGGATACCCAC
CACAATGGGAGAGCATGGGATGCAGCTGAAAACACAATGCAGAAACATCT
TAACAAATAATTAAGAGGTAGCCATAAATAAATGTCTGACTCATTTCCTG
AAGACATAGTGACAGAAGTGAGTCTTGAAATCTGGTAAGAGTGGAAAGAT
AGAACCTAGGTAGACTAGCTTGACGTAAGGTAGTAAAAAGAGTAGAGGTA
GTTGCTAGAAGAGTAAATGAATCAAGCTTATGGAGGCAGGCTAGCTAAGG
ATATGAAATATATTGAAGAGAAAGAAGAGTGATTTAAAGAAGAGGTAGTA
TATTGGGAGAATAAAAATGAGGATAAAAAGAGGCCAAAAAAAACAAATGT
AAAAAAATAGCTAGATGTTAGCACAACGGCTATCTTAATATTTGTGGCAC
CTTTCATTAAATAGGTAGCAGACTGGAAATGTGGAAGAGGAAGCCATCAA
GACGGGAGGTGAGGTAATGAAAGTTAGTGGATTTTGGTATCAAAAAAACA
GGTTAAACCAGATATTATGAGTAATTATACATGAAAAAAGTGGCAAAATC
TCAGTGCTGGGTGGAGCAGAGATTGCAGCTCTGTATCATGGAAACGACTT
AGATATGGTGACAGAAGGCAAGGCAGTGATAATATTTTGAGAGAAATTAA
GTAATTCAGTGTAGACTGGTGAAACAATATTTAAGAAATAGTGAGAATAA
AGGCAGACATGTGAAATTGGTGAAAGATTATGGAGAAATAGCGTCTATAC
ATGAAGATAAACAACAAGGCTAGCAGCCGTCTAAAATTGCATAGACAACT
GAGAAATACTTTAATATGGCAGTTAGCAGTGCTGCTGATTTTCAAAGATT
TTTGCAATAATTCAGCATACTTTTCTTTAACTAAGTATCTTTTTAGATAA
ACCAGACCTTGTTAATGACTGTAAGATTTTAAGAAGCTGCAGGTGAATGG
GGAAAGTGATGATAGATATAAGTCAATTATAAAATGAAAATAATATTTGA
ATGCCACATTTTCAAGACAACTCTTTTCTACCATGAACAAATGCTGCAAG
TGTGGGAGTTAATAAGCTGCTTCTTCATAGAAAAATACTGCACTGGGTCT
AAGTGAGTTAACAAGCAGCTAATGTTATTCCAGAAGCTGCATGTATATGG
TAACAGGGTTATGAAAAAGCTAATGAAACCTCCCTCCCATTTTCCTTGTT
CTGTGAGTGCAGTTCTGCTCTACCATAGTCAAATAGCTTTCAGATCAAAG
CTCTCATGCTCTTCTGCTTGAAACACTGCACAAACTGGCAAACCACTGTA
TGCACCTAAGCACGTAGCCATGCTAAACAAATGGAAATGTAGCAGAAAGG
GGAGGACAGGCCTCAGGACTGCCCAGAGAGGTTGCATGATATTTCAAAAG
CCAGCCCAACTACCAGTTTTAAGCAGAAGAACTTGATGAATAATATCGGA
TTAATAAAAGGCTGAGGACTTCAGTGTAGAGACAGACCGGACTTCAGTCC
TGGCTTGGAGAGCTGTGTGTGGGCAGGACTGTGTGCAGCAGAGAAAGGAG
GTGTAGATTAACAGCAATTATTATGAGCAGCCTGATGGGGAGAGAGGGAG
AGGAAGCAGGAACTGGGGACCATGAAAGGTCTGTATTTAGTGGATCCTAG
ATTAAGCAGTGGGGTAGAGGGAAGATGGAACAGGGTGAAAGATGTTGCTT
TCACAGCTCCTGTGCACTGACCCGCATGAAGCAGGACCTTCGTCTCAGGG
CCTGAGAGATCTGGGCACCACAGAAGTGAGGACCGGTGCTGCAGCACAGA
GGATGGCCGAGCGGGCTCACCCTGTGTGCCGTGAGGCACAAGAAGGACTC
TCTACCTTTCCCTCTATGAACTAGAATGGCTCCTTTTTTTGCTTTCTCTG
TGTACTGGTTTTGGCTGGAATAGAGCTATTTTTCTTCATAATAGCTGATA
CGGGGCTATGTTTTGGATTTGTGCTTGAAACAGTGTAGCTAATACAGGGA
TATTTTATTTATTGCTGAACGGTACTCACATTGGGCCTTTTCTGCTTCTC
ATACAGCTCCACCAGCAAGCAGAGTGAGGGTGCACAAGAAGTTTGAAGAG
GACACAATGGAGACAGCTGACCCCAGATGACCATTCCATAGTATATGATG
TAATGATCAGAAATAAAACTAGAGGCAAGACTCAGGGTGGACACTGCTCG
GGACTGGCTGCACATCGATCTGTTGGTTCCGAGTAATTGTTTTCATTTGC
ATCACTTGCCTTTTTTTTTATTATTTCTCTGTGTTATTCACCTTTATATT
AGATCTTTATTATTATTATTATTACTAGTAGTAGTAGTAATTGTAGCAGT
AGTAGTCATCCCCAACTATTAAACTGTGCTTATTTCAACCCATGAATTTT
CTCTCTTTTACCCTTCCAGTTCTCTTGCCCTTATCCTNNNNNNNNNNNNN
NNNNNNNNNNNNNNNNNNGGGGACTGAGCAAGTGGCTGTGTGGTGCTTAG
TTGCTGCTGAGGTTAGACGACGACATTCTACCTTCATTTTTCTTGTGCTT
GTCAAGCTTAATACATGAGCAGTCCTGTGAGCTACTGGACCACTTTCTAC
TCTTTGACTTGCATGTCTTCCCTTCTCTCTGGCATGAAAAAAAACTTTGC
TGACACAATAAAATATGCCTTCCTACTGATATGAAATGTAGCAGTGATAC
AAAATGAGATCTTACTCATCTTTAGGGCAAACAGAGCAAGGCTCCTGAAG
CACTAAAACCTATAATCTAACACAGAGGAACTGTGCTAAGCAGCAATATA
ATTCTTAAACCCCAGATTTCTGCTTGTCTCACAAGTATCTACATTTAATA
TAGTACTCTGTCACTGAGGGTTATTTAAATTACTTTGATATACATCATTA
GTCAGCCTAAATTTTGTTATCCATAGTGGCAGAACAGGATGAAGCAGGTG
TTTCAAACATTCATTTAGGCCCTCAGGTATATTAGCTGTCTGCAAAACAA
TTTCTTTATAAACAGCGATGAATAGCGTTCAGATGGCAAAGTTCCATGGA
ACTCTAAAGATGTGTTCTTCCTTCCTTGGCAAACAATTTATGCACTGCCC
TGAGCATGTGCAATAATCTCTTTGTCACGGCGAAATGTGACTTTCCCACA
GGAGATGCACAGAAAAACTGCTCAGTATAAGGCTCGTGTTGCACTAGCAG
CAGTGCAAAACCCCAAAATACCATCAGACAGCTTGGACAACAAAGATGCT
TAGCTTCAACACATACAGGCCATAGTGCATGATTCAGGTACAAAAATACA
TTCTCCAGGCCATATACTCCACTTGGAAGAACTAGCGATGCGCAAAAGAA
AAGAGCTTCATTCAAATCTACTCTTTCATAAACTCCCAAACCTTTTTTTC
ATGTTTGTTAGCATGCGAATCATAATCAGCTGATTTCCTGAGGTGTTACA
GAACAGTGTAGGAGGCATAGCAACAGTAATTAACTGTTGAGCAACATGAA
ACACTCCCTACTGACTGCCACAAAACATGAGAACTTGATATTCTTACTAT
ACACCTACTGTTTAGTGTATCTTTTATCATGGCAAATATGGGCTCCCCAA
ACTGCTGTGTTCCTTGTGCACTGTTGACACAGCGTATCTACAGAAAACGG
GAGAAACGTATGAACACAGTAACGAAGCAGTCTAGCTGTGGCAGTATTAA
GCTCCACATAGGTGAAGTGATGTAGCATCCCAGGAAGGTTTATTGGTTTA
TGGTGGGATTGCTCACATGTGCTAGAGGTAACATCTCCATATTTTGCTGC
TGCCTGTAGAACAGATGTACCCCAAGTTGGAGGACAGGATTCTCTTCTTT
CTCTTTCTTTTTCTCAGGCTACCTCCCTTTCTTAAAATGGGGAGACAGAT
TAAAGATCCACTACACAGAGAAACATATATTTATGTGGATGAAAGTAAAA
AATTGCAGGCAGGCATTAATAGCTACAGTTCCTTCAGAGGCCATCCTGAA
CTGCTAACACGGAGAATTAAGAATCAACTTTAAATTTTAAATACAAAAGG
AACTGGCTGGCTACCAAATTTAAGTTTGTTCTTGCCAATGATCTCCATCA
AGAGCATAATATATTTCTTCATTCATTATGAATATGTTTTTTGAGCTAAC
GTTTCTACAAATACGATTCCAAATTTTCTTAAAATTTTGTAATAATTTTG
TTGAAGCCAAGACGTGTAATTGACGTAAAGAAAATATCCTGTTAAATAAA
TACTTTGCAGTCATCAGAAGATGAAAATGCCTGGTACCTTTCAAATCCAG
CTGCAGAGAACAGCAAAATAATATTTTAATACTCCCCGCCTTCTCTGACC
CTTGCATTAATCTATTTTGTTTTAAACAAAGGCTTATTATTTCTATTGCT
GAATAAATTACCCCATTCTTAATGAAGCATGTTACTCTAGATTATAAACT
CAATGGCTGTAAAAATAACTGGTGGGACTAATTTAAACTGATTTTAATCT
CTGATTTGTCATGAGGAAATTTACA
>apal_00640
TAAAAAATTTGCAGATAGACACCTAAAAAATGTTAGGTATGACTTTTCTT
TGTATTTTAAAATAACTAGTATAAATAACACTAAGAACAGATCATTATGA
ACAATTTTTACAAACACATTTACTTATAATCTTTCCACTGAAAGACAAAT
TATAATACTGTATAGTGAATACAATTTGAAATAGTAAAAGTAGAAGGGTA
TTAACATGAATTTTCTATTCACTAGAAGGAGAAGATGAACATTAACAAAA
TTTTGAAAATATTGTTTTCAGTATGTCAGTTCATGGGCCTGGATGACATA
AATATATATATATATTCATGTAAGGAGTCATTTAGCTTAAAATAGAATTT
CTCAAATCTTTCAGTGGATTTATCAAGTTTCATTTTTGCTCACTTACCTG
TTTAGCTGTTGATGACTGTTTTGATTTTTGCTTTTCTGCTTAACCAGAAC
AATTTTTAATTAGTAGTATAAAGCAGATACTTTCAAACTTTTCAGGTAAC
AAAAGATTTTCAGACCTGTGTTTATCTTCTAATTAGAACTTCTTTCTGTT
TGTGACAGTGTGGACAGTTCTGTAGCTTCATTAATGTATGCGTTTTTCAT
GACAAAAAAATAATAGTGGGGAAGAACTGAATTTAGTGTCTTGCTGTCCT
TTCTTATGGTTTAACGTATGGAATAAGCAGAAATACTCTCCATGTTGCTG
CATCTTTGAGGTTGTTTCTCCAGAGTTTTTTTTCTTCACTTCACAAAGAG
TTTAATGTTTTTTCAACCATTTTTTTAAAGTCAGACTTGTACTAAATGTA
AGGTCAAAGAAAGGGAAGAAAAGTATCCAGGTTAGCTGCTGGGTCCAAGG
CTTCATCAGGATTTTCTACAAGACAAATCTTGATGGATTTTCCACGAGAG
GCTCTACTTGTTTCGATTTGGGCTTCTGTATCGGAAGTGCACGTGAAACC
GCATTTTGAGCTTACACGGTTTCAGTGCCGTGTCGGAGGTGCCAGAGGGC
CAGAAGGCCAAGTGAAACCTTTCCTGGCTCTGTATCACCAGTAGCACAGG
AACCAGCATGCACATTCTCAAGAGAAGAAAATGAAGCTTTAATTCCTTAA
AAACTTAGTAAATTATCAATAAATATTTTAATAGGAGGTTAATGAATTGA
CATAAGGTTAAACAAGCTAACAGACACTTCTTATAGCCATCCATGACTGC
TACTGCTTAACCTCATCTCCGACACATGGTTTTCAGGCTATAAAATTTTG
CAGAGTCTCTTTCTTTCTAGTTAGTAGTGCTTTGAAAACTATTTACAAAC
AAAACCTTGTTATAAAGTACTGGTTCTTTCTTTCTTTTTCTTCTTGTTTT
AGTAGGAAAGCCTAAGACAGCTGACAAACTGGGAAAAAATGCTAGAAACT
TGGCTGGCTAATCTGGGTATTTCTATCCCTTCATCGTGAGAATTAACTGT
GCATATTTCTCAAGAGTTTTGAGCTGAGAAGAAAGTACTTTTTGTTGGTT
ACTGCCAGTTCTCTAAGAGCTCAATTTGCAGAGCTGTGTTTTATTCCTGT
GTCCTGTAGTTCTGAACCATGATGATATTTGTTATGACAGTTTCCTTTTT
GCTGGGTTCTGTCACATAAATTGAATTACTCCACCAAAAATAAACAAAAG
CTGTGAGGTTTTTTTATTTTGTTGGGTTTTGCTGTGTGTTTTTTTTTCTC
AGAGAGAGAGGAAAACAATTAATTTGCAAAAGTTTTATGAAGAATAATAT
TTTTAAATTCCTGAACCTTTTTTGTTTGCCTTGGTACGAAGTCTGTTGTA
ATATTTCTGTAACTGAATTTTAAAAACACAGCGTTATCCATGACTAGATC
TCTTCTAGCCTGCACTTTTGATAAGAGAATTCACCCAGCCTTGTCTTAAT
AAGCTACAGAATCTTCAGTTAGTGACACAAATGTAGCATGGTAGTCTAAC
TCACTACATAATCATGTCAACTATTATGTCACTTGGATACGCTGATATAT
TGTACTGGTTTTGGCTGCGATAGAGTTGATTTTCTCCATAGTAGCTAGTA
TGGAACAGCGTTTTGGATTTGTGCTGTACACAGGGTTGATAACAGGGATG
TTTTAGCTGGTGCTTGCACAGAGTTGAAGCCTTTTCTGCCTCTGTCCAAC
CCCACTAGTGAGTGGACTGGACGTTCACAAGAAGTTGAGAAGGGACACAG
CCGGGACAGCTGACCCCAGCTGACCAAAGGGATGTCCCAGACCATACAAT
GTGCTGTTCAGCATATAAAGCTGGGGGAAGAAGTAGGAAAGGGGGGAGAT
GTTTGGAGTTATGGCGTTTTGTCTTCCTAAGTAACTACAACACGTGACAG
GGAGCCCTGCTTTCCTGGAGATGGCTGAACACCTGTCTGTGACTGGGAAG
TGATGAATTAATTCCCTGTTTTGCTTTGCTTGTGTGGCCAACTTTTGCTT
TACCTATTAAACTGTTTCTACCTCAACCCACAAATTTTATCACTTTTACT
CTTTTGATTCGCTCTCCCTTCCCACTGTGAGGGGAGTGAATGAGTGGCTG
GATGCGGCTTAGTTGATGGCTGGGTTTAAACCACAACAGCATTACTAGAA
AAAAATCCCAAACCAGAACCTGGTGGTGTTTTGGGGTTTGGCAAGTTAAT
GGTAGTGTAAGATGCTACACTGTCAACTTTGAAGACCTTATGCCGTAGTG
GTGTGATTCACGTTATCTCCTTTCTGATCTGGAGACAAAGCCTGGGAGAG
TTTGAAATGGTTTTATTCTCTATGTCTGTTTAATCGTTGCCTTTTTTTTT
TTTTCTCCCCCAAATATGCCAGCTGCGATATCTGTTTCTATGCTGATTTT
CTAATATGGACATCTGTCTGCTGGGACCGAAATAGTTTGGTCCTAATTTG
TCATATATGTTATCAAACACCATCAGCTGATAGTGGCTCTACTCACTTGA
CTGTGATTCCAGCAAGAAATCTAAGCATGGAAAGCTTTATATTATCTTGT
TAACAGTCTATCTTCATTTTTACTTAAGAGCAACAATTATTAATCTGAAG
CTTCCAACTGTTCTCTTGTGAGTGTAGAAAAGGTCCCCAGTACTACGGCC
AAAATTTCAGCACACTTTGGATACATTTGTATGAATGTAGTCAAAGTTGG
ATTCCAAAATTAACACAAGAATTTCCTTAAGTTTAGCATTCGTCTGTCTC
TAATAATCTATGCAAGATAAACAGGAAGTCTCTTTGTTTTTAGTCTGCTA
TTTCTTTTGTGTTTCTCACCAAAAGAAGGCTTATCAAAATATTTTTTTTT
TCTTATTTGGACAGATGGCTTAGAGACTAAAACATAATGTACAGCTTATG
GAGTACCACTCTGTTCTCAGTGAATGCAACATTACATTGGCTCAGCTTCT
TTCTTTCTTTTCATTTTAACTTGGACAGTGAGAAGGGTCTAGAAGAACAG
GTGTTTGGAAAGGAATGAGATAGTATTTGGAAGGTTGTAATGAATCTAAT
CCTAGTATCACAGGACTGCTTGACCCACAAGTTCATATAATGCCATTGTC
TTGTCAAAGAGCGGTNNNNNNNNNNNNNNNNNNNNNNNNNNNNNNNCTGA
CCAGCTGCACTGGGCTCCTTTGTTCTTTCACTAGCTTACATATGATTTTC
CAGTTCTTGAAGAAATTAACATTGTGTGACTGAATTGTGCTAGATGTAGG
GCTGGAGAACTTACAGACAAAAATATCTTGGAGGGGCAGCAGTTACTGTA
GGATCTACAGTCTACAATTAGGTACTCTTTCTGCTTCATCTTTCCTAGGA
AAGTGGATTATGTATTTTATTGGATTTGAAGGATTTCTAAGTTAGTATAT
TTGCATGCAAGGAGGGTGGAAGAGAGGAGTAAAACACCAAACTCAGTAGC
AGGAAGATCCAAGAAGAGACAAATTTAACTGAACCGCCTTGGTTTCCTGT
CCATTTTCTCTCATTTTCAAGATGTGCAAAACCCATTTCTCATAGTTGTC
AGGTTTATGTATGTCTCTCTGCACTGATTGACAACGTATTACTTGCAGAG
ACTGCATCTTGCTAACTTTCAGCTCTTCTCTCTTGCATCATACGTGTGCA
TGTTCTTTTCCTAGTGATGTCTCCAGATGATGCAGAATTAATGCTAACTG
AGCTATATTTATCCCTCCTCGCCTGGAAGGATGGGTGGATAAAAGCAGTG
AGTAATGGGAAAAGTTGCTGTTGAACAAACTGCAGAGGATGGTGGCTTTT
GTTTGAGCTCTGTTCTTTCATAGCCATCCAAATTGTTAGCAACTTCCACA
CATTTCTGTGGGAATCTTTGGTGTCAAAAAGGTGTAATGAAAAATAGCAA
CTGGCTTTAGAACTGAACAATGGGCAACTTCAAATATTTGCACCTTAAAA
TATAGAAGTTATTCCATATTGAGCTGTACTACATTGACTTCTGATTGGAC
TGTGTATCTGCTCACTGCCCACTTTTCAGCAGCAGTATTGTACATCTGTT
GTCTGCGTGGAAGGCTGTGGGTTTACCCTTTGCTGGTACAACCATCTTGA
AGATGAAAGACTAAAAACTGGGGCCATGAGAAGCAGGG
>apal_00688
GGACAGCATTTTAAATTTATACAGCTACTCTGTTTAGCATAAGCTCCCAT
GCCTTCCTCTTTGTTCAAGCTCTCACCTTTCTTCCATGAGGCAGAAAATC
CTTCTTCTGGGAAATATGTTTCAGTCTCCCTCTTGCAGGACATGGAGGAT
CCTCGTTCTGCTTCTCCCCACTGGTTAGAAAGAAGCCCCCAATCTGCAAT
CACAACCAGTTCCAGTCCTTACAGCAGGGAAAACAGCTCATGGTGCCATG
ATGGGATAACACAGTTGCGTGGTTTTGGAGCCATCACACCTTAGGCTGTT
CTGGGCCCTCACTGCCACCTTGAGGAAGTTTTCAATGCATGTTCATCTGA
TGCGACGGTATTGGTCGCCTCAGTGTGCAACAGCCGTGGTTGCATGGTCC
GATTTGGAGCCCGACTGCTACAGCAGCAGGAGTGTGGTATTTACTGTGCC
TGCATAACACAGAGATTATATCTGAGCTGGGGAAGGGTGCCTTCTGGCCC
AGCCACGCAGTGGGTCAAGGACAAAGTAGAGGAGCAACTGAAAAAAATGA
AATGTTTTAGTAAGGATTTTAAACCCACTAGAAAATCACAAGGCTAATAT
AATTAGGCAATAAAAGAGGTAGGCAGGTAACCTACACTGATCAGGCATTG
GAATGCACTGCCCAGAGAAGTGGTGGAGTCACCGTCCCTGGAGGTGTTTA
AGGAGAGGCTGGATGTTGCACTTAGTGCCGTGGTCTAGAAGGTGTGATGG
TGTTGAGTCATAGGCTGGATTTTATGATCTTGGAGGTCTTTTCCAGCCTC
AACAATTCCGTGATTCAGAAAATGTCATTCCATGTTTTTACCTTAGAAGC
ATTTTCCGGATGACAATTCATTTATAATTAATTGCTAATGTATTTATTAT
TATCAATATTGATTTCAGTTGAGAAGGCAAGTCACAAAGTTAATAAGCAT
GAGGCATTGTGTGCACACCCTGAAGTAACTCCAGGTTCGTTGCTGTGCCA
AGCAGGTTGATCAAGAGCCAACATCGCAACATGTGGCATCAGGGGACCCC
TTACCGCCAGTCTGCCAGAGAGGACAAGAGTCCTGGAGGCAGAACTGCTG
TCAGCAGAGGAGACATAACCAGGCAGCCTTGAGCAGGCCATGGGGGAAGC
AGCATACTTCTGAGATTAAATCCTATCTGTGCCTTAATAGACACAACTCC
TCTCCACAGTATCTTTCAGCATCCTGTTAATTAAAAAAAAAAAAAGGAAA
AAAAAGGATAAATTTGCAATAAATAAATAAATTAAAGAGAAAGTACCTTC
TGCCAAAAAATGAACTTTCATGTTCAGCTTCTGCTTGAAACAAACTTCCC
AGGAGCCAACTTTCTCGGGGAATAGCCTGTTATCAGATAAAGGAAGGACT
GAACAAGAAAGATAATTCCTTTGTTATGAAAGCCACCCCCTTTTATCAAG
TCCTTCTCCCCCAGCTTTTAATGCTCGCCGACTTACCTCTGATCTCTTGG
CATCTTTGTATTTCCCACCTGTCTGTCAACCTCCTCTGAGGGTATTTTCC
TTCTTGAAGCTAAACTTTGCAACCCAACTAAAAGAAAGCAAACAGAAATG
GCTTCAATCACTCTCATTGCTTAAAAATTCATAATAATTTCTATAGCCGA
AGGCAAAAAAGCTAATTATTTACTGTCCCAACCAGTCTTATCACCTCCCA
GGAAAATATGCTACTGAGCTGGCTGTGCTGATATATCTGCAGAAGACAGC
TCTCGTCACCAGCACCCAAGTGTACTGGCATCACCCGTGGGATTTTTTCA
GCTTTGAACAGAGCTGCTGCAGCGGGTTGGCTATAAGGCAGAGGAGCTCA
GCAATCGGGGAGTGGGAAGACAGCAGTGTCTTGATTCTCTCCCTGGCGAA
CCTTCTGGCCATCTTGATGTTGGCATTTATGGAAGAGTGAGCTACTTAGG
GAAAGGCTGTGATGTGTTGGGGTTTTTTAAGTGCAGTCCATGAAAGCTTC
TTTTGGCTGGAGTGAGTTAATTTTCTTCAGAGTTGCTGGTATGGAGCTGT
GTTTTGGATTTATGCTGGAACAGTGTTGATAACACACGTATGTTTTAGGC
ACTGCTGAGTAGTGCTCACATAGAGTTGAGGTTTCTTCTGCCCCTTGTAC
CGCCCCAAAAGCAAGTAGGCTGAGGGTGCACAAGGAGTTGGGAGGGTACT
CAGCTGGAACAGCTGACCACAACTGACCAAAAGGATGTTCTAGACCATAT
GATGTTATGTTCAGCACATAAAGCTGGGGGAAGAAAAAGGAAGGGGAGGC
ATTTGGAGTTATGGTAGTCATCTTCCCAAATAATTATTAGGTATGATGGA
GCCCTGCTTTCCTGGAAAAGGCTGAACACTTGCCTGGCAAGGGGAAGCGG
TGAATGAATTCCACCTTTTGCTTTACATATTAAAGTGTCTTTATCTCAGC
CCATGAGTTTTCTCTTTTGCTCTTCTGATTCTCTCCCCCACCCCACCATG
GAGGGAGTGAGCAGGCATCAATATGGGGCTTAGTTGATGCCTGAGGTTAA
ACAACAACCACTTGATACATAGGATATTATGGAAAATAAGGACCAGAAGA
ATTCTGGATGATGCAGGCAGATACCCATCCAAAAAAAAAATCTTCCCTGA
GTGGTGGCTCTGCTTATGTGCTCTGCTTATTTGCTTGTTTCCTTTGCACC
TGGAAAGGTGCCCAGCTGTGGGTACTGCTATGTGAGATTTAGGGAATTAG
GACTCACTCTCACTCTACCTCAACTTATGTTACTGGAAACTCATCTATAT
GGACATCCTGTTCTTCATTCTTTTGAAGCAACTGTTTCCCTCTCTTTCTT
ATCTATCTTCCAAGGGCCTTTCATAATCTACCTCTAAACTGAGTGCAGAT
CCAACATTTGAAACGTCTGCATAACATGTTCCGGACCAAAAAGACCTTCC
CCTTGAAACTTTGAATTTTTTGAACGCCCTTCTCCATCCAAATTCATAAT
AGATTCTTCCGCCCTGTCCTTCTCTTTGAGCATACTCTTGCTTTTTGTTG
TGAGCTGGAGTAGACTTGCTGCATTTCTCAGTCAATAACGAGGAAGACGA
ACTTGAATACACAGCCTGTACTGAGGTAGCACTGTGGGCTATCTTGGCAC
TGTCTGATGTTCTGCATGGGAACAAGGAGAAGAGGCAAAAAGCTACAATA
CGTAAGAACTTACCTGATCTCTAGCAAGCTTTAATTACTATAGCTAATTA
AAAAGACCTTTCATGATGGCTAACAGTAAGTTGTAGGCATCTAACCGAAG
ACAGCATAGCCGGGGGTGATAGATCAGCTATGACATGGTGATAGTACAGA
GAAGGTCACGTAGCCATCAGCTCTGGAGCTGCACGTGACAGAACTAAGAG
AAGCAGCAGATCTGAGACAGCAGTGCCCTGACACTGGGCCCTGGCAAGGC
AGGGAATGAAGCTGTGGGAGCAAGCTGGGAAATGAACAAGTGGACACTGA
GATGACAAACATATCCATGCTTGGCAGGTAGAAAAAGGTGGACTGGTGTT
ATATGTTACAAGTGTGTTTACATCCTACACTTGTTTTGCCCAGTGAATGT
TGTGGAAAGGACTGTGCTATTTCTAACACTTGGAACCAAATTATGCCTTT
GTGATACACATCATAAGGCAACTAAGCATATATATGCAGGCCCAGCTTTG
CACCCAAGAGAGCCTAACTTGTGCCAAGGTCACCCCAAAGAGGTGCTTGT
GGATGCAAGCAAAAGGCAGGGTCTGCAGCATGGTAGTTAGGTCTAGACTT
CATTGCATTCTGATGGCTGCTCAAAGGTTTGCCCTGCTTTACTCCACCTT
GGCCTTTCCCACCCTGTCTGTGCCCCAGCTCCTTCATGTCCCATCTCTTT
CCTTGGTGAGGCTTTGATTTCCCATCCTTGTTCTCAACACCTTGCTCTCC
AAACCCTGAGCGCAGCCATCGCCCTGCCAAGGCCAAAAGCTATTTCTGCC
AAAGCTCCCTGCTGTTTGCCAGGGACAGTCCCATCTCCTCCTAGCACCCA
GCTGGGGTGCTTGACTTTCACAGCTGGGGCTGAAGCCAGCAGAGTTTACC
AGCTGTAAGCAGAACCTCTAGGCATTTGCAGTCTGGTACTATTTCTGGCA
GAATTATCATACACATGCATGGGGAAGTTCCTACCTTTTCATTTGTTTTC
ACTGGGAGAATTTAGTGCAGTTTTCAAGGGCCGCTACAAGCTAATAGACT
GCAGTCATGAAGCAATGCCAGGGTTTTTCCCTTTTGAAGGCACAGGACTA
AGTGACTCTCCCCTTGCAGGGAAACCCTAACTCCTCTTCTTCCCATGCTT
TCAGTCTCCCACCCACCCAGCACAACTCGAGACACTGCGTTGATGGAGTA
AAGGGTACAGAAGGATGCCAACATCTGGGTGTTGGCAGTGTGTCTCCCAG
AAGGTCAACACTCTTACTTCCTCCTTTTTCAAGATAAAAGGGTCCATTTT
AAAGCCAGTTAAAAGAATATTAGATAATTGTGCTGAACACAACAAAGTGG
ATCAGCGG
>apal_00722
AAATTTTTACGTAAATCTTTCTGCTGTTTGGTAGTTTTGTAGTAAGTCTT
TGTGCAATCAACTTAGTTCTTCGTTCTCCTGTGATGTAGACAGATAGAGA
CAGTTAATCTATTGCTTAAAAAAAAGCACTTGTGATTCTCATGAGCTGAG
AAGCAGAAAAATTTATTTATGCCTCTATCTGTAGCCTCTTCTTTTCTTAA
GAAGATAATACTCTAAATTAGCTTGTATAGAGCTCTGCATCTATGCTGAT
TTAACACATCTACACAGCATCTGATCGGGCTTGGGTATGCCAGCCTTGTA
CTACATTGTAAACTGTGGGTATTTGCTAAGCAGTCTCAGTGCTCAGACAA
ATGATCAAGTCGTCCGAATCATCTGAGCTAATTAATTGGCAATGTTCTTA
GTTCACCACTGACAAATGTAAAATGACAACTTAATAAAAGAAGGTTAAGG
AATGCTACCTCTTTTTGGTACAAGCCAGATACCAGATAGTTCAATTTAGA
CTAGCTCATAAGCCAAGAGAAATCAGACACTAACCCGAGTCTTCAGGTTA
CCCTTCATGTAGGTAGATCTACTCGTTGTAGGCAGTGGTAAAAATGCCAT
TTCTCTTTTGTATGGGCTCCAATAATCTTATGAAATGTCTGTGGATTTGG
ATTAAAAATTGTAATTTTAATATCTTTGTTTCATTTAAGCTTCTAGATGT
TATTGTTGCAAAGAAAAGCTGAAGTACAGAAGACTGAAAAAAAAAATAAA
AGACAAGTAAGCCCAAGAAACCTTTCCAAAATCAGTTTTTAACATAATAC
ACAACCTTCAATACTCCCCCACAATCCTCATGACACTGATGTGATTTTGT
GACCTCTGGAAGCTTTTCTGTGCTCGTTTGGGCTGAGATTGAGTTGATTT
TCTTTGTAGTAACTGGAATGGGGCTATGTTTTGGATTTGTGCAGAAAAAT
ACTATTGATAACATAAGGATGTTTTAGTTACTGCTGAGCTGTGCTTACAC
AGAATCAAGGCCTCTTCTGCTCCTCACCCCATCCCACCAGCAATAGGCTG
GGGCTGCACAAGTTGGGAGGGGATGTAGCAGGGACAGCTGACCCCAACTC
ACCCAAGTGATATTCCAGACTATATGATGTTTTGCTCAGCATATAAACTG
GGGGGAAGCAGAAAGAAGTGGACCATTTTTCAAAGTGATGGTGTCTGTCT
TCCCAAGTCACTGTCATGTATGATGGAGCTTGATTTCCTGGAGATGCCTT
CCTGCCAATAGGAAGTGGTGAATGAATGCCTTGTTTTGCTTTGCTTGCCT
GCATGGCTTTTCCTTTATCTATTAAACTCTTTATCTTTACCCACAAGTTT
TCTCACTTTTATTCTTCTGATTCTCTCCCCCATTTCACCACAGGGGAGTA
AGAAAGTGGCTATATGCGGATTAGTTGTCAGGTGGAGTTAAACCACAACA
TTTTTGCACCGAGATTTGGCCGTCATTACCTATGTATCTCATTCACTACA
AAAATATCTCATTCTGATACAGCCAATGCTTCAACAGCATGAAAGAAACT
CAATAAAGAATGGAATAATTCATAGACTACTCAGATTTTCTGCTGGCAGA
TGGATTCAATATCTGCTATGTCCAGATTTGTAACAACATGATACCACTGG
AAAAGTCCTGTAGGTATTCTTCTCCACTTGAACATGTAAGTATAGCTTGG
GAAAAAATTCTGCATAACTTTCAGAAGAAAAAATTAGCATCACTAGTATC
TTCAGCTTTCCTAGGTAAATATTTTGAAATATGTTGAATTATGGGATGAA
CAGATCTAAGTGCACAGTTTCATTAAGCATCAGAGAAACTTTCTCAAGGA
GTAGGGACTAACAGATCTTCATAAAAGCTCTTCTTTCTTGGACTTCCAGT
AAGACTGTAAGAATCACAGAATGGCATAGGTTTCACATGGACTTATGAGG
CACATCTGTTTCCTAAGACAGTAGCTAAAGAAGGAAGAGATATTTCATAT
GGAAATTACATAAATTTTTCTCAATATTGTGTATAAGACAGAAAATAACA
CTTGAAAGAATTTTTTCATTTTGTAACATTGCCATAATAGTTTGATTGCA
TTGACTGCATTATTTTTGATACTTCAGTCTTTCAAGTGAAAATAAAGTGT
ATTGAATCTCAGACCATAACAAGAGACGATTTCAAGTCCAAGCCTTTTTT
TTCCTAATAAAGAAAGTAGACTAAGATGTTGACTTAAAAAAACCCCAAAA
CTTTATCAAACAGCAGGGGGCAATGAAACATAAATCAAAACAAAAAGGAA
GATTCTTTACAAAGCAGAGGAAACATAAAATAGAATATTACTACCTGAGC
ATTCTGTTTCGTTTAATGAATGTTTTATGAGCAGATAAAAATACAATAGG
GATTTTTTGGAGAGGAAAAGAAAGGAAAATTTTTCATGTAATCTACAAAA
ACATACGACCAGAGGTATATGTAGTTTGCAATATGTCAGAAACTCAATAA
ATCTTTTCTTTAGAATTTTTTAAAAATTTTAAGTGCCTACTAGTTTCAGG
TCTGTAAACACCCTTATATACCTGCAAGTTGAATGATCTGAAAGCTGTAT
GGAAAAAAGATTCCACTGAAAGCAGGACTTTAGATTCCTCTAAAAAAACC
ACATTATGATAACTTATCATTCTTTCTTTGCAGCGTATGTTTAGTGTATG
TAATTAGAACTTTTGTCATTCTTATTATTTTATCATTATTATTTTTATCA
TTCTTATAACTACCTCTGTAATTGTCAGGTAGAAAACACTGGGAGGTTGC
AGCAATACCGTATAAGGAAGTACAAATCTGTTAACTTCTAATTTCTAAAC
TCTTTATTTTTGCAAAATTAAATATACTCGTTTAATATATTTTATAAATC
TCAGTAATAACTCTTTTTTTCAATGTTATTTCATATAAATATTTAATGCA
ACGTTTTAATATATATGTTACTTTATTATTCCAGATAAAAGAATTATAAT
TATTATCTGTCATCTGAAAGAAAATTATCTAAACATTTTAAGCCTTGAGG
GAACTAATGATAGCTAAAAAGCTCTTGCAGTCTATACTACCACTGTTATA
AAAGGAAGAATGTTGTTAATTTCTGAGGAATGTGGATTCTTTCCTATGAA
GATAAAGTTTGAAACACTGATAGTGTCTGTAATGCCTAAGTTTCATATGT
AGAATTATGTTAGCGATGGATAGATAATTTACATACTTTGCAAAAGATAA
ATTATGTCATAAGTAATGAAGGGTGAGGAACTGCACACAAATGTTATACA
ATATCAAAGTTTAAGAAGGAATTAGACCAGTGATTGTCTCTGGATATGTA
CCTTGCTGCAGTCAAGACGTACTCTCTTCTGTACAATAATATGCACTTAC
ATGTTGATAAAGATATATCACTTATAACCAGCAGTAGACTATAACTTTTA
>apal_00743
TTTCTCCTTATTGTCATCTGGGCCTCCCACCGTTCTGAGTTGGATCTTTC
CTTTCTTGCACGAAGCCTTTGCCAGGGGAGGCTGCAATAGTCCAGCACGC
ACATCTTAGGAACTTGACTCACTCGAATGACATCAGGCTCTGTATTAGTA
ACTCTGTATTTCAGCTCTTAACATTTTTCTCTTGAGCATTCTCATATCTC
CAGCTATCCTGTTATTTCGTTGACAGTATTCTCTTCCAATGTGAAAAACA
GAGCAAGAGTTGAATTCCTCATCTTTCTCTCCAGAGAAAGTCTCCTATCC
ATCTCCAGTCTAAATGGGACCATCTTCGTTGTTGACAGGTTTACCATTAC
AGGACAACGTGTAGGTCTGTCCTTCAACACTATCTACATGCCCATGCTCA
GAGGAAAATCCATGAATGTATTCTGCTGTAGTGTCTCAGATAGCACTTTG
ATCTTTCTTTTATGAATTAGAAAAAATTAGTATCTGTGCCTTAGTCAGCA
CTCAATTGAAATTGTTTTTTCCATCTTTCACCTTGATGTCCCTACAGTTC
ATTCATTTAAAATTCTCCTGATGAAAGCTTCCTGATGCCTTATTCTACCT
TTTCTCAAAATCCCTTTTTTCCATATATTTCTCCATCTCACTCAAATGCA
TCCGTGTCTCACAAAAGTAGTATTACTGGATACCTGTCCCCGTATACCTC
TCAAATGCGCACGATTTGCCACCTCACAAGTGGAAAACAGGAAAAGAAGA
AGTAACTCATTCATTTCAGTTGTGATATTTGGAATCTGATACAGAAGTCA
CTCACAGGACTTGCTCTCCTTCCACATAACCACAGCTTATGTTTTTTTGC
TTGCCAGGAAGGCAAATCTACCAGGAAAGTTTTATGAGAAGAATTAACAT
GAGAAAATTATGTACAAAATGCAAAAACACCTACAGGCTTACATTTTCTT
AAAAAAATACAGGAACTGCATGCCTAAATACAGATAATATGAACTACAGA
TGTTAACAACTATTTGTTAACAGGGTCTTTGTTAAATTCGTTAATTTGTT
AAAAGGGCCTTTATCCATTGGAAAACTCAAGGCATTTTAACCCCAAATAG
CTACTTTCAAAAAGTTAATGTCACATACACCTCTCACTTCCCTTTTGGTC
TTCCTTGGCAGAATACCTATGAGGAGTCCTATGGATCAATGAAAGCTGTG
TAACACATCATCCCCACCACCTGATATGAGAATATTGCTCAAAAGCAGCA
CACACACATGGTATTCCCCAAAATATTTTATTCTTAAGAATAAACACATT
CTTAACACGGCATGTTTGTCATGTCAGGGCTAACTATTAGCCTTCCTGCT
ATCACACTCCTGTTATCATTACTGGGCACTCCCCTTAGAGATAAGTGAAT
CCAGTTCCTCAGACAACAAGCCAAAGGTTTTATTAGGAGTCTAAATTTTG
GAGCCAGATGCTTTGTTGTTTTATTATTAAAGGGTGAAAGTACATTAGGT
GGCAGAAAAAAGGCTACTTTCACCTGGGCTGTTCTTACGGAGAGATGATG
ACAACAAATTGCCTAACGACTCTCCATTTTTCTAGTTTTTCATTTTATTA
AATAGCCAATCACTGGTGAAGCTCTAAGAACCCATAAGAGAGTGAACGTA
GCTATGACAGAGACCAATATAAAAAAGAATGAATACTGAGAGAAATACAG
TTGAAAAAGCTGGAATAAAAGGAATATTGCAGCCACACAGAAGTAGCAAA
CAACAAGCAACAGCTGAAGTGGACATTCCAAGATTCAACCATAAAAGTGG
AAAAAAATATGTAAGAAAACAAGAATAAAGGCCTATAAATGTACAAACAA
ACTGAACATGAAGGACTAGATCTGCAAGGACCTCTGGTATGTACCCCAGA
CTCCCAGGGCAACTGATCAACAGACTGATGAGATGTCCCTGGCAGGGACC
ACCTATGACAGCTTGGTTTGCGTAGTTGTGTACGTACCCAATTAACTTTT
TGTGCTGGTTTTGGCTGGGGTAGAGTTAATTTTCCTCATAGTAGCTGGTA
CAGGGCTGTGTTTTGGACTTGTGCTGGAAAAAGCACCGATAACGCTGGGA
TGTTTTCGCTGCTGCTGAGCAGTGCTCACACAACGTCAAGTCAAGCCCTC
TTCTGCTCCTCACCCCACCCCAGCAGTGGGCTGAGGGAGCACAAGGAGTT
GGGAGAGGACACAGCTGGGGCAGCTGATCCCAACTGACCAGTGGGGTATT
CCACATCCTACGTCATGCTCAGCGTAGAAGAGGCAAGGAGGGGGACACTC
AGAGCAATGGCGTCTGTCTTCCCGAGCCATCGTCACATGTGATGGAGCTC
TGCTCTCCTGGAGATGGCTGAACACTGGTCTGCCCATGGGAAGTGGGGAA
TGTTGTTTTTCTTTACGTATTGTACTTTACTAATCATATTGTGCTTTACT
TACTGTACTTTAGGATGTCGAGTAGTGGTAGGACTAGAAGGAATGGATTG
AAGCTGGAGATGGGTCGGTTCAGATGGGACGTGAGGAAGAAGTTCTTCCC
CATGAGGGTGGGGAGACCCTGGCACAGGTTGCCCAGAGAGCGGGTGGCAG
CCCCATCCCTGGGAGTTTTTCAGGCCAGGCTGGATGGGGCTCTGGGCAGC
CTGATCTAGTGGGGGATGTCCCTGCCCATGGCAGGGGGTTGGAACTGGAT
GATCTTTAAGGTCCCTTCCAACTCTGACAATTCTGTGATTCTATGTTTGT
CTTTACCACAAACCATGCGTTTTCCCACTTTTACTCTTCCAACTCTCTCC
CCCTTCCCACCAGGGGCGGGATGGGGGGGAGCTGAGCTGCCAGCCAGAGT
TAAACCTTGACACTTTGCTACAGGACAGACTGTCTTTTCCTTGGCAGCTG
ACCCCGTGCCAACTGCACTTCTCATTTATCATTTTGACAACATTATGCAT
GCATGACTGTGGCCTTTTCCGTGGGAGGCTGCAAGAGTTGACACCATAGG
AAAGGATTTGCACCAAAATGGATAGTTCCAGCTGAATCCAGCTGAAAATC
AAAGGAGCACATCTGCATTCTTGACCGGTGCCGCAGTGCGGTGGGTTTAG
GGCAGGCACACCCTCACACCCTTGAGTGGAGTTCTCCAGCTCTGCAAGGC
AAACAGATTGCAAGTCCAAACTCTATGGGAAGCTGTCAACAACTTCCTGA
ATATTCCACTGCAGGAATATACTTCAACTCCTCAGCGTCTGCTGGCATGG
TGCCCTGATTAGAAATTCCAAAACACACTGGTCAATCTTCAATAAATGTA
TTCTTCTTCAGGTTTTTTTTTGAGGACCAGCTGCACTTTCTGAGTACATC
AAACGGAATTTGCATTCACAGGTTAAAATGTTTTCCCGTTCTCTTTGCCC
AGTATCACTCGGAACACTTTAAATGGATGCATTATATATATATATGAAGT
GCCACACGGAAGTTTAAACATCATTTGTACACTTAACTGCTTATAATTTC
ATTTTAGATCCCAGGAGAAAAACAGATACTCAGAAAAATCAAAATGTTAG
GAACCCAGCTTAGCAGGTATTTGTGACTGTCATTTAGCAAAGCGATTACA
GTGTGCAACATGAAAAATACATGCATAGCACTTTAGGTAGAAGTAGTTAC
TCATAATGGAATCCACTTAGAGTTAACTTGGGTAGAGTGGAAAGAGACTT
GTAATGAAGTGCATAGAAACTCTCAAATATCATCAGTGATTATGAAAAAG
AAAACTCTGAAAATCAAATAACTACGAAAGAGAATTTATCCAAAATATGG
TCGGGTGACCTTCTCATGATTGTCACTCCACGTATAAGGAATAAGAACAT
ACTCTTTGTTTTGCACCAAGCAAAATTTAGGTACAAAGTGCCTTCTTTTG
TGTTCAACATGCTCTTCAACAAATTTTTCACAAATTAAATATTTTAAATG
GTTCTACAGAGATTAGCATCTCAGAATTCCTCATGTGCACCTGGTCATCA
GCCCAGAGACCACATTTTTTGCACATTTTCCACTTCTGTTATACTTAATG
CATTATTTTTACAATAGTACTACCCAGAATGTCTGTGCACTGATAACCAC
ACAGAAAGGACACATATTTGATGATCTATTTTTTTTTCTCTCTCATTCAG
AAAGCTTCCATTTAATTGCTGTAAATTAAATCATACACGGAGTAGATCTC
AATTGGTGTGTGAAATGCTCAACACAAAGATGACTCCTTAATGAGGACTT
AAGGAGGAATTTAAATTCAAGAGGGCAAGTCTTTAAGTCTGCGTTTCCAC
AACACCAGAGCCTGGAGAAATACCTAACTCCTGCTTACAGCTACTTTGGG
ACCACAAGTCCCATCCCTTGGAGCTGCGGCAACAGCTCAGGCACAGCCAC
GCCACAGTTGTACAGC
>apal_00793
AGGCAGATGCAGCCATTGCAAATGATTTTGCTCGGTGTTACATTTGTCAA
AAGCTGTCAGAATGTAGTAAAAAGGTGTTTATACAGAGTAATATGCTGCT
TGAACTCCTGTACATCTCCTAGACTGGAGATTTTAAAATGCTGATTTGTA
AGAGCCTGTTATTTTCTGGCTTTACTAATTTATATATGATGCATTTCTAC
ACATTTTCATGTCTGCAAATTACAGCCAACACTCAAGGCCTGAAAAAGGA
ATCTTTTTCAGATAGAAAAAGACCAGACTGCTTCACATTAAACCATAGAA
TCACAGAATCATAGAATTGTCAGGGCTGGAAAAGACCTTAAAGATTATCT
AGTTCCAACCCCCCTGCCATGGGCAGGGACATCCCCCACTAGATCAGGCT
GCCCAGAGCCCCATCCAACCTGGCCTGACAAACTCCCAGGGATGGGGCTG
CCACCCCCTCTCTGGGCAACCTGTGCCAGGGTCTCACTATCCTCATGGGG
AAGAACTTCTTCCTCCCCTCCCATCTGAACCGACCCATCTCTGGCTTCAA
TCCATTCCCTCTAGCCCTATCACTACTCAACATCCTAAAAAGCCCCTCCC
CAGCTTTCTTGTAGCCCCCTTGAGATACTGGAAGCCACAATAAGGTCTCC
TCAGAGCCTTCTTTTCTGCAGACATAGTTGCATAGTTAGTTGGCAATAAT
TGTTTACAAAACAACCAATATTTTATCAATAATATTATGTGCCTTTAAGC
ATGACTAGAACAACTTTGCTCAGAAATAAAGTTTGAGTCCAGACAATCAA
GGTTGGGGAGGCAGGCGAAGATTTTGGCATATACTGGAACACACTTTACA
AAAGATTTTGTGCACCTATTTTCTTCTACACTGTCGCTGCTCTGCTCACC
AATCTTACCTGTCCATCAGAAAAAAACAACCAAATTAAAGCCGTTGAGTT
CTATATAATGTGCCATTTTAAAGTGAATGTTTTGACAAACAACATATTAC
ATTATTTTAATACATAGCAGGAAATGCTATATCTGGAAAACATGTAAGAT
GCATCTTATTGAGAAACAGATGGATGCTGGCTGGTCTGGTTGCTGGCTAA
ATGAATACTATAACCAACACAGTAATACAAGTTTTATTTACTCACTTCTT
TTTTTGTGAATATTATTAGCTGTAAATTATTTAAGAAATCCATAAGCTAC
TAGCAGGCAAACACAGAAAGCAGTAAGAAATTGTCAGGAAGAGAGTACTT
ACTGTTATATTTGGCCAGCTGGTCTAGTTGTATTCATAAACTTGCTAAAT
AAGGAATGAATTGGGGAGAGAAAATTATACCTTCAAGACGGCATCTTCTT
TAGTGTGAAAAGCATTAAAGATGTTTGGAAACTAGTCTTTATGTGCTTTA
TAGGATGAATTATTAAAATGAAGATGTTAAAAATTGCTAGAAGATGAACC
TACTAACACAAGTTTTTCTCTTTCAAAATTTGGAGCACAGGATGAAAATT
ACATTTGACTTTTGATAACCTTCAAAGACACTACTTGACTGTCCTTATTT
TTCTGAGAAATCCTTGGCCATGTTGAAGGGCCAGCAAGGTCTCAGAAGTC
CCTGAACTGGAAATTGCTAAAGATTAGGACCTTATTGGGGGATAAGTTCA
AAATACTATGGTGGATCTGCTCTATTTTTATACTTGATATGAAGGACACT
CATTCTCCACTGTAGAAATTAAGACTGTGTTTCTTTTGAAACATTCAACA
TTTTCTTTATTTTCTGTTGCATCAGAACAAGTTGGCAAACACGACATTCT
CCAAAGCTTCTATTTATAAATAAATTACAGAGGAAGAATTATTTTCTACC
ATAAGCACGTGTTAGAATTCCATAACTACGCTGGATTTGAACTTTGCACT
CTGAGATTCAAACACTGTGTTAGGTATAAAAAAAGTAATGAATCTTCCAA
AATTGCAGATTTTATTTCATTGTCTGGGATAGAGGTAATTTTATTTCATC
TGGCTGGGATAGAGGTAATTTTCTTCATAGTATGAGTCTGTCTTTTGGAT
TTTTGCTGAAGACAACATTGATAAGACAAGGATGGTTTTGCTACTGCTGA
GCAGTGCTTACACAGGATTAAGACCTTTCTTGCTCCTCACCCCACTCCAC
CAGTGAGGAGACTGGGGTGCACAAGGAGTTGGGAGGGAACACAGTCAGAA
TAGCTGATCCCAAAGCAATGTTCCAGACTATATGACATCATGCTCAGTAT
TAAACTGGAGGGAAGGCTGATGGAGGGGCTACACATTATTTGGGTGATGG
TGAACAATTTTTTTCATACGCATCACTTATCTTTCTTGTATTTTATTTCT
CTCTTTTTCTTATTTGCTTTTTTATTGCAATTTTATTTTTGTTGTTATTA
TTATTGCTTTCATTATTATTATTATTATTACTGCTATTATATTTCAACTG
TTAAACTGGTCTTGTCTCAATCCATGAGTTTTCTCACTTTCACCCTTCCA
ATTCTCTCCTTCCCATTCTGCTGAGGAGGAGTGAGTGAGTGGCTGTGTTG
GCCTTAGTTGACAGCGGGAGTTAAACCATGGCATTCATATACACAATAAA
CCTTCTGAAACTCTGAAATTTAATCTTCACAAAACACAAGAGTGTTTCAT
ATTTTGTCTTCTATCATTGGAATAACGTGGGCCTCTTCAATTTCCCATAT
AGCTAAAATACACTACTCTGTGTGATGATTGCATTTGAATAAATTGTTTT
AAGTTTCATGGTATTTTTTTGCCATTACTCCAGGTCCTTTGACAGAGGAT
GATGAATAACATTCTTGAAGAGAATTTCATGATGAACAACCTCTTCAGAA
TTTCTGTTATTTTTTCTTATCTTTAATGGCTCCGCTGTTCATAGCCTAAG
TCCCCATAGGGATGAGACCTGGATACACAAACTTCTTTCCATATTCCTAC
CTTTGTTTGAAAGAAAATGTGAGTGTACAACTAGGGAATAAATTTAAGTG
TGATCTACTGTCTGTAGGGCACAGGGACCAGAACTGCTAATTACATTGTA
GACCAAGCCAATATAATGGAACACAAAAGCCCACCTTTAAGATGACCACT
GCCCAATTAAAATTATTTTTAAAAATATGAAAGTCCTCAAATTCAGTGAA
ATCTTCCAGCTTGGACTGCTCTTGTTTCTCTGTGATCATCATAGTCAATT
TTGGCAAGTTCTAATCTCTTGTAAAGTCTTGCTGCATGTTCAGTTAAATC
TGTCGTTGGCAAATCATTAACACCTTATATGCTAATGATTACTGTATTTT
TGTGAAGAGGCATCACTTCTAGTATCCATTTAAGTATTAACACACTCAAA
TTCTAAAGAAGGAGTAAGCAGTTATTTAGGTGGTTTATATGCAAATTTCC
ATGTTTTCAAAATAATGGCATTTACCTTTGCTCTAATTTTGGATGCCAAA
ATTCAGCATTTTTTGAGCCAAATATGCAGATATATTTACATTTCCAGTTC
CAACTGAAGGACTTGAAATCCTTGTTCCACAGAGGGCTCTATAGTCTCTT
CAGTGAAAAAAAAGAAACTGTTGGTAGTAGATCATGTACAAGTAACAGAA
CTAATGGATTGAAAGGAATTCCATTGCAGGAAATTGGTTAATCATGCTCA
AAGCTCCTCTATCTGCTGCAGAGATTGGATTGGACATTTAGGGAGCAAAT
AATGCACAGGTGCCTGATGTAACTCTGCTACATATTTCTACAACCAATAG
CAAAGAAATAGGAATGGGATGGGATGGGAATCTCCTTCAGACTGGAGACC
TGGATGAAACTAACATTTGGAGAACATTCAGAGTTTGATACCAACCTATG
ATATCATAGAATCATAGAATGGCATAGACTGGAAGGGACCTTAGACATCA
TCTAGTCCAACCTCCCTGTTATGGGCAGGGATGCCACCTCTCGACTAGAC
CAGGTAACACATGGGGACCGAGCGGGCATCAAACCTGCGACGTCGGTGTT
GGTCATTGTTGTCAGCACCGTGCTCAAACCACTGAGCTAACCGGCCCCTC
TCCTCTTCTGGAATGTGATAGTCAAACGTTCCTATGAGTCTTAGTCATAA
TTTATTTGCTTCTTATTTCCTTGAACATGATAGAAAGATCTCCTGAGGTC
TGAGTCCGATGTTGTCCAAAGGAAAACATACCATGACAGTTATGGCAAGA
ACATCATAGAAGCATAGAGTGGTTTGGGTTGGAAGTGTTTTTAAAGATTG
CCTTGTTCCAACCCCCCCTGCCATGGGCAGAGACACTTTCCATCAGACCA
GGTTGCTCAAAGCCCTGTCCAACCTGGCCTTGGACACTTCCAGGGAGTGG
GCATCAAGCTCTTCTCTGGGCAACCTGTTCTAATGTCTCACCACCCTCAC
AGAAAAGAATTTCTTTCTAATATCTGATCTAAATCTACCATCTTTCAGTT
TGAAACTGTTACTCCTTGTCCTATCACTAAACTCCCTGATAAAAAGTTCC
TTCCCTTCTTTTCTGTAGGCATTGTCAAATACATTTGTTGGGTAAATAAT
TACAGCAGATATTCAGCAGAGGATCCCATAAGT
>apal_00807
GATACTGGTGTAGAACCTATTACACAGAAAGTACGCAAAAGAGGGAGGAG
CATGATAATAAGTCATGTGATAAAAGTGTGTTTATGTCATTATGTTTTGA
AAATGAGATGTTGCTTTTATCAAGGAAGCGGCAGCCAAACCAAAGACCTC
TTGGACTCAACATTAAAACACCCATTGGCTTTAATGTTGCCCTACATACT
TATGAGAGATAAGAAACACTTCTGGGGACATGGAAAAGCAGCATCCAGCT
ACTTCTTAGAGATGCACCTGTGTTTAGGTGAACCTAAACTGCCAATAAAT
ATTAAAGCTGTTAAGTTCACTTATTTGGAACTGGAATGCAGGAAGACAAA
TAGTCCTGTCTTAAACCAGGACATCTGAATGACATGAAGAGGTAGAACAA
ATGACACCCAGAAACAAGCATGGAAATTATTGATTAAGGTGAAGGAACTG
ATTTAAAAAGAAAGAAAAAGTAAATATAGAGCTATGTAGGGAAGGTTGCT
TTAGAATTTCTTCTGCACTGGAGACACGTGATGCCAACATGTCTTGCCTT
GTCATGTCTGTAAAGTGAGTTGGAATTTAGTTCCAGATTAAGAGCCCATA
TTTAATCACCCGTATGTAGGGATAGTGTTTGGGTTCCTCACCAATGCACA
AATGAATATGATCCATATAAAATATGCATGTAAATTGTATCTCGAGTGGG
AAGCATGGGCTACTGACATTGTTTGGATTGGTCAGTGTTTAAATGTCGCT
TAGATGTGGTGTTGGGTGATATGGTTTAGGGGTGAACTTGTAGTGTAGCG
TTAATGGTTGGACTTGATGATCCCAAGGGTCTTTTCCAACCTGAATTGTT
CTACGATTCTATGATTTTATACCGTGAAATCTTTGAGAAATGAAGCTGCA
CAGTTCTTTCAGAAGGTTATATCATACAAGGTCACCTTGAGCAGCGTAAT
ATGCTGGTTTAATTCACAGCCTCATAACTATAGCTGCAATACTCTTAGCC
AAACTGAATCATGTAGTAAAACCACCACAAAAGCAGTTCAAGTCAGTATG
TTTTATTGTGCAGCTGAGATGGACTAGAAGCCCAATGGGTGGTTGTCAGG
GATCTGTCAGTGAGTGATAATTCAGTGCTTTCAGTCATGTGTTCACATTC
ACATTATTTGGGAACTAACAGAGGGAAAAAACAATGCAAATAAAGCCAGA
GGGTTTCTTGCTGAATTTTATTAAACTAAAAATGGAAGTATGAAATGAAG
TTGAACAGGCAATAAGATGAATACACAGGAAATTTCTGGCTTCAGTATAG
GGATAATTGCAAACTACTGAAGTCTAACACTAACCTATCAGCAATGGTTG
CCTTTTAATATTAGAGCTCTAGACCAGGAAAAATGAAAGTTTTCACTCCT
TGTAGTATGTGTTAGATTGCAAGAAAAGAGAAAAAAATACCTAGAGCAAC
ACATAATTAGTTAATACCAGAAAATAACCCTTCTTTGTTAAAATCATCAG
CTTATGTTGAGATCCCTGTGTGGCTGCCTCCTGGGCATTGTTCATTTAGC
ACTATTAATTGTAGCTGATGCTATTAATTGCCTTCTGCATTTGTATGTCA
AATGTGGTAAGAGCTATATTGCAAATGCAATCTCCTTCTGATCTTCATTT
CCAGAAATAAAGTTGGGCAACACTGAGAAGAGGCTCAGAGACATATCAGC
CCCATGTGAGGAAAAGTCTCAAAAATCACCCCAAGGAGACTTCCAGCATT
CACATTCAAACTTTGTAATAATAATAGGGTTTAGTTTAATATTTTATGAA
GGGATTTTATTTAACTGGATCAGAATTCTGCCTTAAGTCTTCATTAAGAA
AATCTCTCCCCTCCTCCATGCCTGATTCTTCCCATGGAGCTGTACATGCT
GCTGATTTTGTCTTAAGGATAATAGTGCATCAGAACTTCTCACTGACAAC
ACTCAATTCAGAGGTTTCAAAATTGCAGCATGTGTTGCTGTGTGAGTGGT
TGTGCTGGTTTTGGCTGGTATAGAGTCAATTTTCTTCACAGCAACCAGTA
CAGGGCTATGGATTGCATTTGTGCTGGAAGCAATGCTGGTGGCAGAGGGA
TGTTTTAGCTGTCGCTGAGCGGGGCTTACACAGAGTCAAGGCGTCTTCTG
CTCCTCATCCCACCAGTGAGGAGGCTGGGGTTGCACATGGAATTGGGGTC
AGATGACCCCAGCTGACCAAGGGGATATTCCAGACCACATGACATCATGC
TCAGCATATGAAGCTGGGGGAAAAAGAAGAAGAGGACGTTTGGACTAACA
GCATTTGCCTTCCCAAGTCACAGTTACACATGACAGAGCCCTGCTCTCCC
AGAGATCTGGAACATCCGTCTGCCCATGGGAAGTGGGGAAGAAATTCCTT
GGTTTGTTTTGCTTTACCTGTTGAACAGTCTTTATCTCAGTCCATGAGTT
TTCTCTCCTCCATCCCAGTGGCTAGGAGGGAGCGGTTGCATGGGGCTGAG
CTACAGGCTGGGGTTAAACCACGACAACGACGTTAGTTCCGTCTTATGCA
GCACTTAGGAGGGGAGCACAAGTTCCCACGTTCATCCCCAGATGTGGCTA
CACTTGATACTTACGCTCCAGAATTTACACCCTGGTGCTGTAATCCTAGC
ACAAAGCTTGTTATAGGGCTGTGCTCTGTGTCTCTGGAATATATGTTGTA
GCTCAGGAGTCTATAAATGCAAAAGCCAGGAAGTCCCGGTGCAGTCATTT
TCTGTTATCTTTTTTACAACCTGGGCAAGAAAACCCATCACGATTTATCA
TGGATCCTGTAAACACAGAACCTGCCAAGGATCTGCCTCAGAGGTCCTAA
CTGCAGCCAGTCTATCCTGGCCTGCACAGGAGGAGCATTGCATCAAGGTG
TGAAGAAAATTGCATAGGTCATTAGTCAAATTCCTCATTACGTAACAACT
TGTGCTGTCATTTATGTCCCAAATGGGTTTCATACAGGACAAAACAGCAT
ACCTTACAAAACCCCTGCTGCACTCAACCATGGAAAGAGGAGAGGGCAGC
CTCCACTCTTCTCATCCATCTTTCACTTACACTTACCAATGCGGGAGTTT
GGCCACGCAGATAGACAGAAAACAGTGAAGGAGCAAGAAGAATCTGCAAA
TGTAAACCTTGTTTTATTCAAAACAAAAATCTATGGACTAACTTCATTTG
CATTTGCACCTAGAGTGAAAGGAAAAATCAATAAAGTTTTAATAATTTTA
GATCAAACTGCAGATTTCTTTGAAGTAATGCTACTATCTTATGATGATTT
TTTTTTTTTTGTCAAATTTGGAGTACATATCAGTGATATACAAGCCATAA
TTGGAATAGCTCAACTGGCAAAAATATGCATCCACCTTCCAAAAAATGAG
GTTTCTTCATGATGCCAGCTTCGAAATGAATCCTTAGTGACTGCTGAAAA
ATCTGGGCAAGCATAACCGTACCTTTATAGGCAGGGATTTTATTATCTCA
AAAAGTTTAGAACTTACAGTGTAATGCAACATTTAAAATTCACTGTGTTC
TCTTGAATTCGTATTTTTCCTTGCTTTTAAGATTGCTGGTGGTATCCCTC
TAGGACTCAAAGACCCCAGGGAGACAGTGGTTTCTCTGTGACAATTTCAG
TCTAAAACTTCTGCTAAAAGTCCCACAATGAACAAGGGAAACAAAGAAAG
AAATTCCAAATAATTTGTTCTCAGATCACACAGAGACAGAGATACTAGAA
AACTGAGCTGTGATAATACAGATACTTATCCAACAGGCAGCACCACCTGG
AAATTAAAAACTTACTCTCTCTTTGCTGAAGCACTGATCTAGCAAGTGTT
TTCTGCAGAAGGTCTGACATGAAAAATAATTTTAATAAACACTAAAGAGA
TGTGTTTCAAGATTTTCTAGTGAAACTATAAGCCATGAGAAATCTGGTAT
AAAGAAAGAAAGAGAGAAGGAAGAAAGAAGCAAAGAGGGAAGAAGGGAAG
GAAGGAAGGAGGGAGGGAGGGAGGAAGGGAGGAGGCCTGAAGCAATGGAA
GATAGATAAACTCAAAGGTAGACTGCTAAACTTATTTAACAGCCAAAGAA
TCCAAAGATACCAACTGTCTCTTATCAATGTGAGCTGTGCTCCAGGCAAA
ATTTCCTTGGCGCATTATTGACCTTTAAAATTACATCTTACTCCCAAATA
TTGCTTCATGCTGCTAGCTTTTATTATACTTGGCTTTCTTACAGCAATTG
TTTATCAGCCTGTTCTTCTGTGTTTACCTTAAGCCTTTCAGAAGCAATTA
CATAGAGATGGACATAACCCAAAATAACAGGTATAGCACAAAGCAGAAGA
GAGAAGAAAAGGCTCAGGATGAAGGAAAAAAAAATGGGCAAGGGGCTAGA
GCTGAAAGAAGGAAAAAGTAATATAAATAATACAGGAGTATCCTTTCACT
TCTAATTTGTTTACAAGCAAGTTAGAATTTGAAAGTGTTGCAGTATAAAA
TATAGGAGGAATACGAAAATTACCAC
>apal_00834
TCCCAAATTTGTGACCATAACCACAATGCATACTGGCAAGCTATTAAACA
ATTCCTGTCTGCACTTTTTAATGAATTGCCTCGGGATTGCAAACCAGAAT
ATTTAAGTGGCCAATCTGTTGCAAGTGGGCATCGTAGTGAAACGGGCAGG
TACAGATGAGTAAATGTTGATTGTAGAATATACTGTTTAAAGACTACGTT
CTGGCAGCTTTATTTGTGTTAATATAAGAGTATTTTTCCCCTCCTGGGAA
AGCCAATGAAACCAGCAGGTTTAGTCAAGGCACTATTTGAAGTTAGTGAT
TCACGATCAGATCTTGTGAACGATTTGGTTTTCTCCTAACAGTTGGTTTT
ACACTAGCATAATGCTATTATTTCCACTGAGCTACCGGTATAAATGAAGT
GAAAATCAGCTCTTCCTGATTGCACTTTAGTATCTTAGCAAATGAAAACA
CTGCAAGTTTTAATTAGATCATATGCCATTGTTTTGTTTGTTTACATACC
TGAAATCAGAAGTCAAGGAGAACAGTATTTCAGAGTGAACAGCAAAATCT
ATTTGTGTCCTGAGTGCCTTTGTCAATGTAAATCAGGAACATGAACAGTG
AAAGAACACTATCCAACTACTTCTCTGTTTTTAAAAAAAATAAATTACTG
CTCTGCATGAATTTTTATATACTTTTATATATTAGGTCGTGCTATGCAAG
TGCTGCTTTGGTAACTGCCTTGCTGTAATAGGATTTGGAAAATGGAGAAC
CTCTTCTCAAAGAGGATTTATGGTTATTTCCACAGAGTTAGTAGATAGAT
TTTGAATGCTCACCATAAGAAACAATTTGATTTCTTCCCTAAACCAATAC
ACTAAATTATCACAGAACACTTGGTTACATTGATTTTAAACTGATTTTGA
AGAAGCATTTAGTTGTACTCTGGCCATTGAGTTTCTGAATGTAGTACAGC
AGCAAGGAGATTCAAAGCATATTTCACAAGCACATGAAATTAGCTTACTT
TGTGACAGCAATTGAAATGACATACAGCAACCAGGGATAATATAGATAAA
TAGAGATAAGCAGAAATGAACATTGGGAACTAGCATAAATCACAGAAAAG
CTGTCTTCTCTATGAAGTATTTTTCACCCAACTGCCATTGTAAAAAGTCC
TCTCAAGCTCAGATTTATTCCTTTGTTCTATATAGATTTCTGCCTCTGAT
GGTTTCCTGCTTTTGTCCCCTGCTTGCCTGAAAGTAATTTTTTATTTTTT
GCCCTTCCTATTTTTTGTGTGCCTCTGTATCAGAGCCAGTTCTTGGAAGG
GAAGGCCATATCAGTTGACAGGAATAGAGGAATCAACTAAGACACAGTAA
GAAATTATGTCAGTCAACTCTTCCATCAAAGCCTAGGGCTGGCAATTGAC
AGGATTTTTCTGGATACATCTCATTTTCTAGTCAGAAATGGTGCACAAGT
GGGTTGTGAGTAGCTCAGTGGTTTGAGCACAGTGCTGACAACAATGACAA
CACCGAGGTCGCGGGTTTGATTCCCACTCGGTCCCCATTGTTGCCTGGTC
TAGTCGAGAGGTGGCGTCCCTGCCCATAACAGGGAGGTTGGACTAGATGA
TCTCTTAGGTCCCTTCCAGCCTAGGCCATTCTATGATTCTATGATTTTAT
ATTTGTGTAAGATTTGAGAATGTTTTCTAGCTTGGCCAAGCCTGGTACTG
CTCCTGCATACTGAACTTCCAGAAATGACCAGTGCACTGCTGTTGTGCAT
GCTGCAACAAAAACACTTGTGCTGGGCAGGGTTGGTGGGCTATGGCTGTG
CTCAGGGTGTGCAGGAAGCCCTGCGCTACCTGCAATGTGCTGCCCCACGT
TCTCCCCTTTGAAGTATATTCACTGCCTTTGCTCATATCCCCTTTCCCTT
CTTCCTGCACACTGGATTTGTTGCATGAATGCAGAACATGTTCTGAATCT
GAAATACCCTGGCAATGTTGGATTTGTTGTGCTCAAAGCCCTCAGCGTGT
TGTGCTGGTTTTGGCTGGGGTAGAGTTAATTTTTCAGCTCCTCACACCAG
CCAACCAGTGAGCGGGCTGGGAGTGCACAAAAAGTTGGGAGGGGACACAG
CCATGACAGCTGACCCCAACTGACCCAAGGGATACTCCAGACCATATGGC
GTCATGCCCAGTGTATAAAGCTGGGGAAGAAGAAGGAAGGGGGATGTTGC
TGATGAGAAGTGGTGAATGAATTCCTTACTTGGCTTTGCTTGTGTAGGTG
GCTTTTGCTTTATCTATTACACTGTCTTTATTTCAACCCGCAAGTTTTCT
CATTTTTACTCTTCCAATTCTCTTTTCAATTGCACTAGGGGGAAGTGAGC
AAGTGGCTGGGTGGGGCTTAATTCCTGGCTGGAGTTAAACCATGACACAT
GTGCATAACTACTACTGAGAGGCAACTCTGGAGAGAAGTATGCAGGCCTG
GCCAGGGTCCTTTCTGAGTGCTGTGGTGCCTTCTTAATCTGGGATTTACT
CATTCACCACAGTATATGAAACTGCCCCCCTCATCTTTCAAATTTTCCAA
TAAATTCAATACTTTGGTTGTGCTTTTAGCAATTCAGATTGCTAAGTGAT
GGCGATACAGTTATCTGCCTGGTGACTTAGAGAAAGGTTCCTGATAGCTG
ACACTGTAGTAAATAAGCTCAAAGAAATTGATATTCCCTGCTTAAAATGT
TTAGGAGTAGAAATAATAAATACCCTGTGATAGAAATTTCTGTTAATGAA
CAGTTATGAGAAGACTTTGATAAAGGCTAGAAATATGTTGGATATTCACA
GGTATCAGTTCTTTCTCATAAATAAGCTTTGATTTCTGAATACAGGATGG
AGAGAAAAAGCAATAAATGGAAGAGGTAATTTTGTTTGCTGCTAATAATT
TATCAGCTCTAATCAGGGTGAAACCTATCCATTAAAATGTATGGGGAAGT
GTGATGATAGTATTAGGAGTACCTCATTATTGTTAATTCATTTAGTACTC
ACTGTAATAGCACTAATCATAATTAACTCCTCTGGTAATATTAATAGGGT
TGTCATAAAATACGTACAGTATTTGCATGAGAATTCCACTCTAGATTCTC
ATTAATTAAAACACCATAAAAATGTCAGCACTTTAATTTGCCTTATGTTA
AATACTATGAGGAGGCTTCCAAGTTTTTCCTATTAGAATTTATCAAAATA
CTGCTGCTACATTAATTTTAGCCAGAACTAATAGTTTGTAACCACCTATT
TATCAGCTAATTACTTTGCTGTTTAAAAGTCTTTCATTTTTCAGGGGATT
ACTGTTGCTAATGGACAGAAAAGTAACCGTAGCTTAATACACCGATGTTA
GAGATTTTGTTAGGCCACGTACCCCGTGTTTTCTGAGTAGGTTTCTCTGC
CAGTCTTCACAAAATGCTCGGTGTCAGGGTACTGCAGGGGGTATGGTGTC
TCCCTGGGGTTGGAGAGGGGCCGGGTGCTATGGGGGCTCCGGCAGGTCCT
GGCCGGGCACCCAGGGCCTCTCCCACAGCCCCAGCCAGGAGCAGGGCAGT
CAGGGGCAGCCCTCGGGCACTGGGCACCTCCCTGGGGACGGAGCTGGGCT
GAGGCTGGGCCTGGGTGTGGGTCTGAAGGTGAGGGTCTGTGTCTGGGCCC
GGGGTGGGCATGGTCGTGTTTGTGGTACAGCAGGAGCTGCAGGGGGCTGA
GAGGTGGAGGCTCAGGTCAAAGCAGCTCCCATGGGAAGGAGGTCTGCCCT
GCCAGCACTGTCTGGGTTCTTCTCCAGAGGCTCCAGGAGGAAGGAGCAGC
CCAGCCGCTCGGTCTCCAGGTTGATCCTGAGCACAGGCAGCCAAACCTCC
AGAAGGGGGATGATCTCAGGGCTCTTACCAAGGTGTTTCTGTTTGGAAAT
AAAGTACAAAGGCACCGTATTCAGGGCTGTTGTATCAGTAGCTTTAGTGC
TCTGCAAGCTACCCCTCTGCAGAAGGTTTTTCTGAACTCTCTGGCAGCCT
TTTCACTGCCTCCTGTTTTCTCCTAAGCCCAAGCCTTGCTTTAATGAATC
CTTTTGGTTGGCTTGTGGAAATCTTTCTTTAGAGCATAGGCCCTGAGAAA
TTCTTGATTTCCTTGACCTGTTGTAGTAGGCTTCAGCCTTTTATATGTGA
AAACTGAGAGCTATAAGATGGACATGCTGCTGTTCACAAGTTGATGTATA
CTCTGGATGTGGGCACTAGTAACACAGAAAGCCAGCAGTCGTGTGATTAT
TGTGTCCTGATCAGCCTACGTCAGGCCTTTGACCAGCTTTGGGCAGCCCA
CGTGATTGGTATGAAGTGCTTCTTGGGAAGTCTGCTGGGTGCAGAATGAA
GCCTCAGTCCTGGATCCTACTCTTGTCTGTGGGAGTTTTGCTGCTGA
>apal_00847
CCCTAACGAAACCATTTTGCAGTTATTACTACGGTTTCACAGAAGCTCTT
GTCTCTTCAGACAGGAACTTCTCATTCACCTGCATCTGCAAAGAGGAAGT
CAAGAAGCTGATCTTTCTACCTGTAAATTCACATTCATATTACTGCTAAA
ACATGTCTTTGGGGTTTCAGGGATGCCAGGCTGTGGACATAGCCCAAAGC
TAGAGACCTCTGGAGTGCTGCCCCCTGACCCTGCAGAACGCCACAGATTT
CTCTTTCTTTTGGTCTTTAAAGCTCTGCACAAGAACTGAATTTGTAGAGG
TAAGTAGGTCACTCCCAGCAGCACCAGGGTGTCACAGCTAACAAGGGATA
TAGGTTGAAATCATTATAGTGCAAATGATTAAAGATACTGGGAAGAAAAC
TGAACATCAAAATGTTAGATAGTCGGTTCCTTTTCTAGGACACAGAAGAC
TCTTTGCTTTTAATGCAAAATTCTCATGCAGAAATTGAAGAGAAATTTTT
GTTTAATGTGAGGTATACCCAGCTTAGATCAAGTGAAGTAATCAAGTTGC
AATGGAATAATTTGCTTCTTATAGATTTTGAACTCTGATTACTCTCTAGA
GATTTTTGTCTTTCAGCTATGTCATTAAAGGCTTTTTTTTTTTTTTGATG
GAAAAAGCTCTTTCTTTAAAGTAGTTTTATTATCCTGTCCTTTAAGCCAT
CAGAATATCTGCTCACACATCCCGTGTGATGAGAAAGGAGTGTGGCAGAA
AGAAAGGATTTTCACAATGTGTTTTCTTGCTACATCATTACTAATGAAGA
TTAAGCAGCAGGAACACAGAAATTGAGAAACAAAGTCAGTACTACTATAC
AACTGACTTTACCATTGCAAATAAAGAAGAGAAATATCAGAAGAATAAAA
ATAGGCAGAGTTATCTAAATTAACATTTATTTCACATATTTTCAACATGT
CTTTCAAGCAATGGCAAGATGATTAACATGTCTCCACTACTTACTGAAAA
GTATGTTAGTATTTTTCATTTTTTAATAAGGAGATGCCAAGGCTATGTAG
AATATTTCAGTCTATCCATGGTTAATGTTAAAATTTGCAAGGAAATTTGC
ACTGAAAGGATTATATTAATAATTTTTTCATGGAATTATTAACATAATTT
CTATTGCAGTCTTTTCTAGAGTTTAAGAGTGAAACAGTAGCACAACCTTA
TGCCCATGAGCAGAAATATACATGCTCGTATTAAACTATCCTATGCATAT
GGCTCATCAAATAAAACATTCTGTGTTCCAATACTTAGAATGCTAAAAAA
GCCCCACCTAGAAGGCTATTCACTTTTCTGCACAACATGGATTTTAAGTG
ACCACCCATAAAAGCTAACCAAGAACACAGTCCCACCCCACCCTATGCAA
TCATACCTCTCTGTGAGAGAAAACCTGGGTCCAAGCAACACAAACCCATC
AATTCCTGTTTGCCATTTTTAAATCATAAAGCTTCACATTTGAAGTCATT
TAGGTCAAACATCCATGTCATCAAATGACTGAGTCCACTTACCCTCTTAC
TGAACTCACTCACTTGTGTTCAGATACAAAAGAAATAAAATCTTTTTTTC
TTTAGTAATGTGTTTCAGTGTTCAATCATTTTTCCTGTTAAAAATAGGTC
TTACTTTTTATTTCAGATTGTTTAAAACTTCCAGATGTTAATTGCTGGCA
AACCTTGCCCTGCTAGAATGATTTTACCTTCAGTACCACATATTCTTCCC
CATGAAAGAAACTGTATAACTTGCTTGTGTGTATTGAAAAGCATTTTTTT
TTCTACACAGAGAAAGCTGAATTTGCTAATCAGTTTGTTGTAACTTCAAT
GTCTTTCACAAAACTATCAGAGAACCCACAGATATTATAGCAGCATGTGT
AGTTTATTCTTGAAATTATTAGGTCTTCTAGGACTGCTTCCTACCCAGAC
TTAGGATAGCTCCTAATTTAAGTAATATCCATTCACCAAATAGAAACACA
CAACTAACCAAAGCGACATTACATACCATTCATGTCATGTTCAGCATATA
AAGCTGGGGGAAGTAGAGGGAAGTGGGAGGCGCTCGGAGTGATGGTGTTT
GACTTCCCAAGTCACCCTTATGTGCAATGGAGTCTGCCTTTCTTGGAGAT
GTCTGAACACCTACCTGCCCATGGGAAGTGGTAAACAAATTCCTTGTACT
GCTTTGCTTGTGTGTGCAACTTTTTCTTACCTGCTAAACAGTATTTATCA
CAACCCACAAGTTTTTTCACTTTTACATTTATGATTCTCTCCTCCGTGCC
ACTGGCATGCAGTGAGTGGCTGGGTGGGGCTGAGCTGCCGGCTGGGGTTA
AACCATGGCAGATGGTCAGCTTGTTTGTTCAGCTCTAGAGAATTAGTGTT
CCCTGACATCAAAATATCTGGTCACACATCCAGAGTGATGAGAAAGGAGT
GTGACAGAAAGAAAGGATTTTTAGCCCCAGCCTGCAGTCCAGCCTCTCTT
GTCTGGAGGAGAAGAGCCCAAGCATCTCTTTTGCACTACAAGCACTTAAT
GACCTTTGTGTTTCTTGCTGTTGATTTTGATGCTTCCTTACATGTCCATC
ATCACTCAGCAGCAAAAGTGATGCTATCTAAAGACAATTATCCAGGAATA
TCTACACCATCAGCTTAATACAATACTGGCAATGGGTAAAGGAGCAGGAA
AAAAAAAAGACAGATAAATAAATACAGAATGGGAAAATTTTTAAACAAGT
CTTGTTGAACAAGTATAAAAAGTGCTTAACGGTAAGTGGAACATTTTGCA
AACATTTGGGAAATACCTCACAACAAAACAAATTCAGAGGCAAAATGAAA
TTTTGATATTTTTTTTTTTTAATTCTATGAACTTTTACTCTTAAACGTCT
TGGGAACATAAAGAATTTCTCAAAAAAATGTGAGGTTTTGATTTGGTTGC
CCTACTCTTCCCAGAGATGTTATTCTGCTCATTTGATGACTCATTCCACC
TCCTCTGCACATGATTTTGAGTAAAACCATAGCCAGCATGTCATATGGGT
ACAAGAGCTGTTTTTTAACTCATTCATAGCTGTAGCACTGGGTTTATATG
GCAAGATTTTGATGGTAGTGGGGGACTCACTTCTTCAGTGAGAAGACACC
AGGAGCTGTCTCCATGATGGACAGATTCACCATGGGACGCTGCTGAGCTG
AGGCGATTCAGGGATGCTGCTGGCAGTGCCTCAGTGATAGGTGCTGCACA
GCAGCTGTGAGAGAGGAGTGAGAAGATGTCAGAGAAAAGACCTGGAAACA
CCAAGGTCAAACAGGTGGAGAAGGTGGTCCTGATGCAGGAGGAGGGATTT
CCCTGCAGCTTGTGGAGAAGACTATGATGACGTAGGTTGTCCCTCTGCAA
CCCATGGAAGTTCAAAAAATATTAGGACAAGGAGGTTTGAGGTGAAGGGT
GAGTGGACGGGGTTTTGCATTTGTGGGTTTTTTTGTTGTTGTTACTGTGT
TACGGTTTTGTAAATAATTATGATTTTTCTTAAATGGACAAAAATATCCC
AAAGCTAAAACCCTACACAACCATGTGGACAACTGGACAACAGAGGTTAC
CTATGCCTGAGCTTTACCCTTCTCTAGGGGTAAAATTTCACTGTTATAGA
TAGATCACTTTCTTACCCAAAAGGACAGAGGGCACTGAGCAGTAGCAGAT
GCCACAAAGAACTCTCAAGTGAAAGGGTGCAGGAGGTGTTAGAGCAGTAG
CCTGGAATTAAAGCATTATGAGTTTTAGGGAAAAATATATGAATTTTCTG
TTGTTTTCTGCAAATAACATTTTCTGTGGAATGAAGAAAAGTATTTTCTG
AGTCCTTCTGACAAGAATGTTTACTGTTACAGAGGTATTGCAGGGTTTTA
AAACTAATAAGCAGGAAATTTTCCTTGTGATTAGCTAAGATTAAGAAGAA
TAAAATGAAATTGTCTTGGGACTACTTCAAATATAAGCTGTCACCATCAC
AATGATGAGAGTTAAGTTCCCATTTCTGAAGGTTGCATAAGTGTTGCAAA
TGTGCTTTTATTTTGCCTTATTATACAAAAAGGTCGAACTAACTTATCCT
TTTGGGAGCAAGGCACTCAATCTCATTCTTTTTGGTTACGTTTTTACAGA
CAGTTGAAAGAAATAGTAAAGAAATGAATTTTGATAGCAGAGAATATCTT
TGGGGATTCTTTTCAAATCACATTTGTAGGCTGTTAATACAATGCTAATT
GCTTAAATTCATACCTGAGGGCTTTATAAATTCTACCATTTGCCTTGACT
GTTATCCGGCAGTAATGAACTGATACAAAGTCCTCTGCAGTCAAATAAAA
TAATACAAAA
>apal_00850
AGAAAGAAGACATTGCATTACGTCCTTGTTAGTCAGTTAGTCTTAACCTT
CTCTTGTTGAACTTCCTCAGGGAAAATAAAGGGTACAAGAGGCATAATGC
CTCTCCTTCAAGGAGTTATTTGTCAGAGGTACGTGATCATACTGAGCATA
TTCTCTTTATTTATGGATATGAGGTGCATTATAGAGAAAGGTTTCATATC
TGAATAGCCAGTGATTTAAGAATGGTATTTCAAGAGGGATAATTTTTCAT
GAAAGCATATAAAGCATTTAGCTTTCATGAAATACCTGTGTAAAGAAAAA
TGCCCCTCTCGCAACATGCTTATTTTCAAAACACTATAAAACAGTATATC
TGCGAGTCCCTAGAAATTGTTTTTAAAAGCTATCAATTCTTAATTAAAAT
GTCAGTGAATGCTTTCTCTCCATTAATAGCTCGGGCTTTCTCTTGTGGGG
AAGCTGGTTTGGAGATATTTTAAGTAAAGCTCAGTATATTACCAGCTATA
TCTCTTTTAACCATGCAAGCCATTGAAAACCCACCTCTAGCAATGGTGTG
TGTAACAGCAGAAGCATCCACTGCATACCACTCCAAAAGAAAACCTCTTC
CAGCCACAGACGAATCTGACTGGAACTGGATTGTCATTGAACTGCCAGAG
GATGCAAAAGAAACAGGGTCTGCACCACAGTATGTTCCAATAAGACGAGA
ATGTATGGTGGGCCCATCATAAACCTGCAGAGAGAAGAATGGTGCCACTC
CTCACACAGTCAGATTTTCATCCATCCCATACTCAGCAAGATTCCAAGGA
TAAAACTGCCCTCTTTAAATGACTGAGTTGGAGAAAAAAACTCTCTTACA
CAAATTGGAAAATCTCCCTTTCCAATATATACTGCTAATGGCGAAGCTTT
CACAGAAGAAGGATCTGAATGGAAGCCATCAAATTCAGCTCATTCCTCAT
CACAGGGCTGCTCTTTGGGGACATGGACTAGCCTGTCACATTAAAAAAGT
TCACTGGTTCAATCTTGTTCCTTGCTGAGGAGAAAAATAACGTGATCTGT
AGTAAAAAGAGGCACTGTTTTTCTATTTTTTCCTTTTTCCTCCTGAGGAA
CACATACATTTTAAATCAAGCATATATATTTAAAATCAAGCAGAGAAAGT
CCAAGTGCAGTATTGTTCCTTGTATGATTTAAAAATAACCTTATTTTTAG
AGGCACTGAGATATTATTGTCACTGCTGTTCTCAAGTGAACCAGTACAGA
GCAAATTTCAGTTTAGTATCTGAACTGAAATTGTTGGATTTGAAAATTCC
TCACATGTAACCCTTCCTATAGCTAACAGTTACTGAATAATGACACAGAA
AAAACTATAAGCAACACCAGATCTCTGGAAATTCTTCTTACTCCTTTTGT
AGGTTTCTCTATTAAGAATTTTTATCAAAGTTAATTGAAATAAAATAACT
TCTCATGACGAAATCACCTTTAGTTTGTCGTAATTGCATCTGTGATGATT
TTCAGTATCCATCTGCAGGATACGGCCATGGATAACTTGTGAAGCATTAA
CAGTTATTCGCCACTGGTAATTGGAATTGTGAGGGTAACTTCTTGGCCAC
TGCGGTGAAGCTATTTGTCCTCTGCTTCCCACAATATCGTTTCCATACAC
TGAAAAGCAAGAAAGAGACAACTAATGCCTCTAATTCACATTGAGGAAAG
AAGCATTGGCGTCTAGCCCAGAATACAGCTTTCATTTCAGCCCCTCTGAC
TTAAGTTACTTAGGACTAGACAGCGCTGTGAGGCTTAGACTTGTGTCTAA
GAGACTTTTAGGATGCACGTTCAATTTTTTTCTTGTTGTAAGGGATGCAG
TATATCCCTAACTGAAGGAAATTACCCATTCAATCCATGTGGCTCTACAT
GAAGTAGAGGTGGGAAGATGGCACATCTGAATTCTCCCAGCTGCCTACTT
TATCTTCATTTTTTCCCAAGACACATTAAATAATTTTTTTTTTTAAATGC
TGTGCTGGTTTTGGCTGGGACAGAGTTAATTTTCTTTATAGTAGCTGTGC
TTGGGATTTGTGCTGGAAACAGTGTTGATACCACAGGGATGTTTTAGCTG
TTGCTGAGCAGAGCTTACAAAGAGCCAAGGCCTTTTCTGCTCCTCATCCC
ATCCCACCAGTAGATAGGCTGGAGGTGCACAAGAAGTTGGGAGGGGACAC
AGCCAGGACAACTGACCCCGACTAACCCAAGGGATATCCCAGACCATATG
ACATCATGCTCAGCATATAAATCTGGGGGAAGAAGGAGGAAAGGGGCAAT
GTTTGGAGTGATGGTGTTTGTCTTCCCAAGCCACCGTCACGTGTGATGGA
GCCCTGGTCTCCTGGAGATGCTGAACACCTGCCTGCCTGTGGGGAGTAGG
GAACAAATTCCTTGTTTTGCTCTGCTGGCATGTTCAGCTTTTGCTTTACC
TATTAAAGTGTCCTTATCCGAACCCACAAGTTTTCTCACTTTTATTCTGC
CAATTAACTCTCTCCTCCATCCCACTGAAGGGGAGTGAGTGAGCAGCTGT
GTGGAGTTTGTCAGCTGGGATTAAATCACGACAAACGCCTCTGTGTGTTT
TGGAGAAAAATGGTTCTGATTTGATTGAGCTCTGAACTATTGATAATTCA
TTTTGAAAATGAGTAGTAAAAGTCTCAAAGTAAGAAAAATTATTAGAAGT
TTAGCTTGCATAATCAAAACAGCTGTGAATGTCTCGCTTCAGCAGTCTGT
TCATCCAGCAAGTCAATTTACATCTTTTTCTAATAGATTTTATTGTGCTA
AATGTTTACTTTTAAAAATAATTTTAGAAGTGTTATGAAAGAATAATTTT
CAATTGAATAACATTTACTTACAGTGAGAAAACATGGCCCTGAAGCCAAC
ATCAGCGACTGAGCTGTCCGACACAAATTTGACCCACAGGACATGTCCAA
CAGTAGACGTATAATTTGAAGGCAAAGTGTTCCCACAGAATCGTCCTGCA
AGCAGCCCTGTATCATTCCCTTCGCGAATCTCCAGGTAATCTTTGGTGCA
GCTGCTACTATCTTCCAGCTGAAATGTTCTGTTTCGATAGCAGTAGAAGA
GCATTAGCAGGCATATGACTGGCAGATACTTCAGGCTTTGCCCTGCCAGG
CCACTAATCCCACTGTAGCTTGTATCCTGCCCTAACAGTTAAGAAGAGGG
CAGCAACAAAACCTTCTAGAATTCAGAAATCACTGCTTGTCACCTGGCAA
TGTTGCCAATACAGGGGTCGCTCTTTTCTAGACCCTTATTTTACAACAGA
GCTTCAGTTGTAATTTTTAAAGAGTTCTCAAGCCCTTGTAATATTTCTTG
GTTCTCTAAAAAAAAATCATGAATCATGGGAAGCCCCTGATATACAAAAC
AGATTTTTAATACAAGCCCAGGCTAGACTACTTACTTAATGTACATCTAT
TAACCGTTACATCTATTTAGCCTTATAAATCAGCGTGCAGATCCTTCATT
TGTGTAGAATTTCAGCACACTTCATGGTGAGAAAACAATTGCCAGAAGCC
TAGATTCAGTTATAGTTAACACCTCAGAATTCAGAATCCCTTAGCAGTTT
CCCCAGAACTATGAAGTATTACCATTTCTCTGGCCTCTTTGAGTTTCACA
TAGGTGGCTGTGCAAAATAATATTAAGCACTGCTATGAACTCTTCTAAAA
CAATTTTTACCTTAGAAAAATAATAGTATTCAGTAATAAAATTATAAATT
CTTAATAATTGCACCAAGCGGAATGCTAAATATATTCTAAAAATCATCAC
CTGTTACTCTAAGTGAAGTGCTTTGATTCAATCCAATATACTTTTCAGAA
GCAGGATATGAATATGTAGTAAAGATTTCAGAAAGTGCCTCTTACAACCA
GTGCCCCAAATATTTCTGCTTACTGATTTTGTGGTAACAACTCCCCCTCT
TCAGTCCTGAATACAACCACATATATTCCGTGTACACATGCTGTGAAATG
GTTCCAACCCCTCAACTGGATATATTTCAGACTAATTTAAAGCTCACCCT
CAAATTGCAAGACAGGCATTTCTGTTTGGACTGAGATGAAGAAAAGGAAT
GCCTCATGCCAACAATCCTTTATAAACCCCTAGTATTAAATTAAATAAAA
TAAATACTGCTTTCTAACACAATTACTCCATGCTTTGTAGTATTTTCAGC
TTGCCTTTCAGCTATGTGTAACTGAGGAAAAATAGTTTACATCTACTGAA
TGTCACTTTATATAACTGTATGTATATTCCACTGGTAGTTTGTCCTTCAC
ATGAGGTTTTTGGTTTTGGCCTGAAAAGTCGTTATTCATTAGTTTGTAGC
AAATATTTTGAAAAATGTTTTCAGGCTGTAGTACTTTAGCGCTGCTTCAG
TAAGTAAAGGAGGAATAGAATGCCCTTTTTATTGCATGAAGGAATCAGTA
CATGCTGAAAAAACTACACCATATGCAGTCAGCATGTTACTGGGCAGATT
TTCCTTTTGTCCTGATTAACTGTAAATGCAGGTTTCAGAATGACTTTTCT
TTTCCTGCTCATTCTTGACAAGCTTTGCAAAGG
>apal_00853
GGCATCATATCCAGGAGTGTCATTATCTGCATTAATTATCAATAGCGGGC
AGATACCATTAGGGAGATGTGAAAATGAGAGAGGTAGTAAATGAAATTTA
CTGGGCAGAGATGCCGAGAAATAAATAAATAACAACATCTGAGAAGTCAC
CAATGGGTACTTCAAAACCATTTTCAGTTTGATATTTTGCATTACAGCTG
GCACTTCTTCCACTTCTCCAGAATCTGTCATGATTGAAAGGTTTCCCTTG
CCAGCTAGTATGAGCTAAACTTCTCCATAGTTGTAGCTGTACAACAACAT
AGCAAACATGACTTTAAAGTGAAAAAAAAAATTGTTTTGTATTCAAGACT
TTTAGATAATCTTGAATTTATGATAACATTCATTAAACAGTCAAAATTTA
ACAATATTTATCTTAATATAGGCAAAGACATTTTAAGAAGGAAAAGAAGG
TAGGTTATCACCCCTTGTGAGAGGGGGAATATCTTAGGAAGCAAAGATCA
GAAAGGACTTGGAATTGAACTAGCTACTTGACACTGTGTGAGTTTTCCAT
GCAAAGCTGTAATAAAAAGATAAATCAGATACTCCACCTATCTGCAAAGT
GGAAACAAAATACAGATACTGTATTTACCCTCTTAAATATACAATCCTTG
CTCTCAAAGTCTGGTTTTTCTGTGTTCAGAACTTAAGAATCATAGACGTA
ATACTTAATTGTGTGCCCTGTCTGCTTATCATGCTTTCTGTCTGCAAAAG
TGTTGAAGAACTACCTGTAACAAAAACTGATAAAAGTTTCATTGGTAGGT
GAAATAACTAATTCTCTGAGAGAAAAATATATTCTCCTTCTGCAAATTTT
ACCCTACTTTAGAAGAAATATGCTAAATCATTGCCTAATTACACAGAAGG
TCAATGCTGCAGATCAGAGGAGCTATGCCAAGAAAATGAAATGTCCGCCC
AGCCAGCGATTCGCTCAAAATTTGAGGAGTTTTCCTAAGAGCAAATCAGT
CAGCTGCCTGCTGTCCACAACTTTTCAGTTTTAGTTTTCTCTGTTAATAC
AAGGCTATCGAAGATACTTAAGACTAAGAATAGTCAGGTAGCAAGGATGA
TGCAGAGTCAATTAATTTGTTCTTACCTCTATGCAGTAAAGGTGAACAGA
GGTACCAGATAAGCTGTAAGCGCTTCTGAGTTAAAGTGAAACAACAATTT
ATGGTTATAAAGCTTTTTTTCATTTAAGAACTTTAGAATTACTATAGTAA
TACTAGGCTAAATCCAAAGCAAGAATTTACTTGCAGGTCCCAGTTAGCTA
ATTGTGCCTTATACATCACTAGAGGATCCTGGATTCTAAAAACTGCCAAA
AGCACCAGAACCTCAGAACTGAACACAACTGGCTGGTAATCTTTTCCAAT
GAGAGGTTCCAATCTTTATAACAATATAATATATAATAATATTATCTGAA
ACAGCATAGCAGATCTGCAAATTCTTACCATGCTATGTGTTTGACATCTG
CTCTACTTTTTTATTATCGAATCCTTTCAAGAATCTGGTCAATTCGGTGT
TTAACAAAAGAAAAGAGAAAAGGACTATAAATAAACTCTGCGACTTATAT
CCCCTTTGCTGAGAGATGAAGATGGTTGACCTCACAAGGATTCTATATAA
ATGCTGATTTTATCTAGCAGCAGGCCCTTGACCTTGGTGAGGCTGACAAT
TACTCTGATCAAATGGATGAAAAAGGCTGACAGATGAAAAGGGATTTCGG
CCACCAGAGATCAATAGGTCATCAAAAATGAGACATCAAAATGAACTATG
CTAAGGAAGTTTTGAATTTAAATGAAAAGGAAATACAGAGCTAAGAATGA
ACAATTCAGATTAATAAAGCGAGGAACTTATCCTTCTGCTTGTCCAATTA
TGTTTGAGAGTTTGGATCCTATCTCTCCAGCTTACTACAGTTGTAAAGCT
ACTTTATCATGTAAAGATAATGCTAACTGTAATTGTATACATGCATGAAC
TGTGTTGGTTTTGGCTGGCATAGAGTTAATTTTCTTCATAGTAGCTGGTA
CGGGGCTATGTTTTGGATCTGTGCTGAAAACAGTGTCGATAACACAGGGA
TGTTTTAGTTACTGCTGAGTAGGACTTACACAGCGTCAAGGCCTTTCCTG
CTCCTCACATCACCCCAGCAGTGCGTGGGCTGGGGGTGCACAACAAGCTG
TGAGGGGACACAGCCAGGCCAGCTGCCCCCAGCTGACCAAGGCGATATTC
CAGACCAAAGGACGTCATGCTCAGCAATAAGAAGCTGGAGGAAGAAGAAG
GGGGAATGTTCAGAGTGATGGCATTTGCGTTCCCAAGTAATTTAACATGT
GATGGAGCCCTGCTTTCCTGGAGATGGCTGAACACCTGCCTCCCCATGGG
AAGTGCTGAATTAATTTCTTGTTTTACTTTGCTTGCATGCATAGCTTTTG
CTTTACCTGTGAAACTGTCTTTATCTTACCCCACAAGTTTTCTCACTTTT
ACCCTTTCAATTCTCTTCTGGTGGGGAGTGAGTGAGCGGCTACGTGGGGC
TGAGCTGCTGGCTGGGGTTAAACCATGAAAGAAACACAATCCAGTTCTTT
TATACTGTTTGTTTAATTTACTTTTGGGGAAATAAATTATTATTTATATC
CATATATGTGTATATCCATATTGCATACATGCTGAACTCAAAATACATAG
AATACAATAAAGGGGAAATGAAAAGTTCTTTAATTTCCCATTCTTCATAA
GGATCTTAAAGCTCAATCCAGTTAGAACATGTATGTTGCTAGATATTTTG
AAATACCAGGGCAAGAATAAAAATACAACTTTGTATCAGGCAGCTTAATG
GTTTGCAGCTAACTAGCAAGGGATGTGGAATCACAGAGGAGATATGCATG
CACCCTCTGCACACAGCTTCACTTGTGAACTCCTTATTTGCTTGATCCAG
ATGCTTGTGGAGACACAATGATTGTTCTCTACTGCTGCTACTCACATGTG
AGAATTACAGAGCTGAAGTGTGAGTCACTGATAGCAATTACAGCTTTTCT
GACTTGATTGAATTTCTGCCTCAAGTGTCTTCTGTGGCATAAAGTCCATT
GTGTCTGTGATTTGAAAGATTCAGCCTTTGTGTAGGTTTTAAACTGAGTA
ACTGAGGCATAAATGAGTTTTATGAATTAATTAAAGCCACACTCCAATTT
TATAAGGTCATACTCCAGCTAATAAATTGTGCTGAAATCACAGGCTTTGA
ATTTGTAGTTTGGATTTCTTCTACTCCTTTCCCAAAAGTTTGTGAGGTAA
ATGACAGAGGTCTTCAGCCCTGAGAAACATCCTGTTAACCAAGATTCAGT
GAGGGTGGTGTGAAATACATGCAACCAACTAAAAAATTATGGTCCATGAT
TGCATTAGACACATCCTAAATGTTTTAGGCACCCTATCCTCCCATATTTG
TCTTTTTACCAAGTCATTTTCAAAGCACAATCTACATCAAAACCTGACAT
ATTTAAATCACTCCTTTGTTCCAGCAGCAAATTTCTGATCTACATTAAGC
AGAGTTTCAAAAACAGCAGGTAATTTTCATTATCCATGGACAGTCAGAAT
CTGTGGCTATTTCACTCCTAGCTCTCCTGCTCATTACTGATCCAAAAGGC
TACCTGACACAGCTTCATCTACCATTGTGATATGCTTTGAGAAAGAGCTG
TACAGAAATCTCCTCAGTTTTCTCTCTCTGGGGGATCTTGCTGTTTTGAT
TTATAATGGTCTTGTCCAACATGTAATGGGAATGATGTTCACTTGTCTGA
GTAAAAGGCTGTTTGAAAGACTATAAAGTAAATTTATTGAAATGTAATTA
GCATCACTATTAATTTTTGCCATGCTTAGTGTCACCAGTTTTAATGCCAC
AAATTCCATTTATGACGAACAGAACAACATTGTCAGGCATTAGTATTCAT
TCATCCAGTCTTCTCTCCTATAATAAATCATACGGTAGGACCCTGAATGC
TGACAGAGGGAGAGAGAACATGAAGATTATTTAAAATATGTATCTATATG
TCCGTGATCTTATTCAGTTCATTTACTTTGGCAAAGCCTGGCAATCTCAA
GGCCTGTAAGATGAAGTCTGCTTAAACAGAGAATGAATGCAGTGGGTACC
ACAGCGATTCAGGCATGCCTCTTCAATTAGTGTTTCAGAGCCTAACTGGA
AGGATTGGTCTGTTCATGCAGGTATTCCCTGTTGACCTTTCAGAGCATCT
CTAACCATTCCTATTAGTCTGTGGAAGTTCACCCCAGCGGAAATGGTGAA
AATACTCTACTATCTGAAACTTTTAGACTAGCCGTTATGTAGTGTGTTGG
TGATAATTTAACAATAAGATATCCTGTAAATCTACACAGATTATTTGTCT
GCAAAGTCTGACTTATTTAACTTTTTTATTCCTTTATAGTATCCAAAAAA
CAATGGAAAAGCCTTTTCTATAATTTTCTGAATGGCTCGAGGAAGGAATG
AATATACCTTCAGGAATACATCTGTTTTACTTCAGGAATGGATTTATTTC
TAGAGTAAAGAAAAATTGTCTTCGACTT
>apal_00876
CTTAACCACTGCAAAGCTGGAGTTGCTGTATTCCTGGAAGCATCTGAAAA
CAGCCTGCTTCTGTAGCACGGTAATTAAGGAGGCCAGGACACCTGCAAAT
CACCTCAACATTCAAGAATTGAGGTATCAAGGGAGACATCCTCTTATTTC
AAGCATGTAAAATAGAGCTCTTCATTACACTCAGAATATATTTTGCAATA
ATTAGAAATGTGCTTGAGAGGCAGTGAAGAAAACAAAAGGATTTTCTCTA
GCAATGGCAAATGCTACAAACAGGTTTTCCTGGACTATATTCATTCCTAG
GTTCCATTTGGGAAATGTTTCCATTACATTCAATCCTATTACAAACTTCA
CATCAAGCCTATGCATAAATCTCACTGGGATCCTGCCGTTCTTTTGGACA
GAATTCCCATCAACCAAAATTTGGCTCTGTAAGAAGATCACTGAGAGTTT
AAAAAAAAATTCAGATCATGTATATAAAGAAATCTTTATAAATTCGAGTA
ACTTTCAACACTTGCTTTGATATAAATCTGCAACCAGTAAAAGAGGGAAA
ACCCACAAAACTTTGAAGAACTGTGCTTGAACACTAAGCCACAAACACTG
CAGAGCCCAGTCATTTTACTCTAATTTCATTCCATAAATTCCTTTAGCAT
CTGCTTATGATTTAATAATAAAATCATACATAATGGTTTAGTAAGAGGAG
GAAGGTTGAAGGCTGTTGGAATTGATTTCACACTATTCTGTATTTAACAA
ATATTCTTGCATTAAGGATTTACACGCAGAGATTTATTCCCTCTCACCAT
GTGGAGGATTTGCATGGATAACCCATTAGAGTTAATGGCTGTGCCGAGCA
CAAATCTGCTTCCTCCTACGTATCTCCTCTCCCCCAAGCTCACCAAAATG
AAAACCTCGTTCAGGCTATTCCATGCCAGGGAGCGCTTACAAGGGACACT
CTTGCTTAGGCTCACCTCCTTTGACTTTCTTCTCTTTTTACCTTGGCTTT
TTCGTACCAGTTCTGCAGACTGTGGACTGCATCAGAATTTGACGTTTGGA
AGTGCTGCCAATGTCAAGATATTTTTGCATCCAACGATCCTGTAAAATCA
GGTGCTTTGATAGGCAGTTTGACTTGCAGCAGCACAAGCACTTTAGAGCA
GTGACGGGGGTCAGCTCCTCAGCCCGGCCCCGCAGGCACCTCTCTTTCCC
CCCACTGCCACAGCTACTCACTGGTCCTAACGGGAGCTTCCAGGCTCAGT
CAAACCTTTGGGCTCCACCACACTACCAGAGGGAATTTCTACATATCTGG
GGTTTTTATCGCTTCAGGTAACTCCCTGGAAGGGGTTACGAGTAACATGA
ATCTTTTTTGAAACCTTGGTCAAGGAGCCTAAATATGAAAAAAAAAATTT
TAAATATTTGTTTTAATATTCCAAGGCAGAGACACAAAACTTTAGAGGAA
CTTGCTATGCATTCACAGTCAGTTTGCTCGTGCCCTGCAGAACACAGACA
TGGCACCACTGCGTGCCCTTATTTTCATTTCTAAGAGGAACTGAATTCAA
GGGATGCACAGCATCCCCAAGCTAGGAAACAGGCCTTCAGCCATCAGGTG
GTGCTGTGAATCCAAACAAATATACGACACAGAACCAGATGTAACATGGG
ATTTCCTCTGCAAATGAAAAGGCAACATTCTCTGCAAGTCGACGGTGTGT
TAATTGCAGCATAACACCATAAAATTATACCCTCTCAATTTCAGGGATTG
CACAGAAGATAAACTTGTTTCCTTGCTAAAGGTCTACATGAAATGTTGTT
ACATTTGCTATTGAGTAATATTCTTCTTTGTTGTGAAAACGAAACAAAAA
TGCTAGCATTCGGATTACTTAATTGCTTTCCTGACAAGTCTACTCTCTCC
CTCAGGAACTGTAGAAGGGGAAAGAAGTATGTGGTCACATAATTAAAGGC
TGTCATCTATAGTCACGGTAATCTGCATGAAGGCTTCATGGTTACCTTTA
TGTGCTGCTTTTGGCTGGGATAATTAAGTTTTTTCCACAGTAGCCAGTAC
AGGGCTCTGCTTTAGATTTCTGCGGAGAACAGCGTTGATAACTCAGGGAT
GTTTTCTCACTGCTGAGCAGTGCCTACACATGATCAAGGCCCTTTCCACT
CCTTGCCCCCCTCCACTTGCGAGCAGGCTGGGGGTGCACAGGAAGCTGGG
GGTGACACAGCCAGGACAGCTGAGCCCAAGTGCCCAAAGGGATGTCCCAC
ACCATAGGATGTCACGCTCAGCAGATAAAGCTGAGGGAGGAAGAATGAAG
CGGCGGACATTCGGAGTGATGCCGTTTGTCTTCCCAAGTCACCATGATGC
GTGGTGGAGCCCGGCTTTCCTGGAGATGACTGAACACCTGCCTGACCATG
GGAAGCAGGGAATTAATTCTGTATTTTGCTTTGCTTGCACGCATGGCTTT
TGCTTTACCTTTTAAACAGTCTTTATCCCTATCCACAAGTTTCCTCACTT
TTACCCTTCCAACTCGCTCCCCTATCCCACTGCGGAGGGAAGGAACGAGC
GAGTGGCTGGGTTACCAGTTGAGTTATCAGCTGGGGCTAAACTGACACCT
TAATTCTTACATTTTCTAATGTTGAGTGGTTGATTCAAATTGGGGGGTTT
TGTATGCAAGGTAATTAGCTCAGAGAAGGATTCAAAATGTGGGTTCCTTC
AGAGAGGAATGGCAGGCCAATACGACATATATACAGGAAGCAAAAAAGAG
CTGCTACAATGGTATTCTTTTGGACTGCGTGAGGTTTTTAAAGCCGCAAT
GTAAAATACTGCAATGAAGTATTGGGTGGGTGGATTGCTCAGGCACCTTT
GGTTCCCCCCAGGAACAAAACGGAANNNNNNNNNNACAAGGCTGTTCCTA
AAGCCCCAAAAGCGGATGCTCTACTGCAGTAGCAGCACTGTTTTGGGCTC
CTGCTCTCTTTTGTAGCAGCCTCTCTCCTTGCACTGATCACTGGTTTCAA
TATCCATTCCCTANNNNNNNNNNNCTACACCACTTCAGCAAATGATGATC
ACAGCATCTGACATGGGACAGGTGTCCCAGCAAAGTGGGATGTCAAAGGA
ACACATCTGCACATCACACAGCTGAGCTCACAGCAAAAAAAAAAAAAAAG
AACAAAGGAGTCCCCTTGAATAACCCTGTAACCCTTTTTCTCCATTCTAT
GTGTTTACAGTAAAATGATGACAGTCACCAATGATAATTTGCAAAAATAA
ACTCTTTGAAAAATCGGTTACACAACAGGGTTCCAAAATTCCTTCCCTCT
TGAAAGGTTGGGGTAAAAAAACACCTAATAAAGGATGTGTGTTGCCTTGA
CTTTGCAAAAACAAAGCTGAACACACATACCACGTATGTTTTGAAACCTT
TTGTAGTGCTTTCTCTGGGCCTTTTGGCTCAGCAGGCTGGAAAAGCACCT
TGTGCTCTTTGGGCTGACTCCTGCAGCAGAGGTGTGCAAATGTGAATCAC
TACGGCTCCCTGTAGGGCACTTCCCAGGTCTGCAGGGCGACGCTGGCATC
ACCCCGAAACCTGGAGGCTGCAAGGCTGAACAAGGGCAGGCATGCGCTCA
CACCAGCTCTTTCTTTCACAGACAAAAGGAACCACTAAAACCACGTGTCA
AAACCCATTTCTTCTCCTCCTTGGAAAAAAACCCCAAACAACAGGAAGTT
GCTTACATTGCCAACCCAGGCTCAGTTCAAGGAACAACTTGAGTCTGTTC
TAGACTTTGAGCAGACCTAAAATTACAACAATATCTCACAGAAAAAACTC
AAAAGGCTGTATTGAAAACACTAAGCTACTCAGCTTTGAAATTCTTTGCA
GTCACCATCATTTACCTAGAATAACTCATGATCTGACATGCCAAGTCTAT
CTGTCACATTTTGCAACAGCTGATCACAGAGGAGCCAGCCAATGTCCTCT
CAGCACTCATCAATAACAAAAACCCACTCAAGATGGAATCACATCGTTGC
ACACCAAACTCAGTCTCAGACTATACTTTTTTCCCACTGCATTCCTGTAA
CTACAGAATGGCTGGGATGAAGCTCTTGCCAATTAAGACTTCGGAAGCTT
CACACCTAGTAACTGTACATTCCTCCAGAGAGGCATCACTAAGGGAATAT
TATTCTTCTTGAATTATTAAAGCCATCCAGCTTTTGGCCCTGTGCCTCAC
GCTTACAAGATAGATGCTTTTAAAAATCAACCTGAAGTAGGCTGTCACCT
GGAAACGATGAATTCTTGCTCAAGTGCACATAAATCCCGAATGATGAGGA
AGAGGCTGATTTGGTTCAGTCAGTGAACATTAAGGTCATCGTATTCAGCT
GACTGCTTATTTTGCTGTACCACTTGGGCGCCTCCACGCCTGATTTCTTA
CACTTTGGCTGTCAAGATGCAAGGATGCGATCTCTCAGTTAGCTGCAGGT
GCAATTTATGCACCAAGCTAAATGAAGTCTGGTAGCAAATGCCTGGATTT
TAAACTGCTGTGATAGGTCTAAGGTATATGAAGGGCAGACATAAAGCTAA
GAAGGTAACTTGTATGTTTTCCAGTACTGCCAGGTTCCAGCG
>apal_00951
CCCCTTGTGGCAATGACAACTTTCAGCTTCAACATTTAATACTTCACTGC
CCTTCTATACTTTTCTTTCTTTGCTTTTTTTTTCTTTCTGCCTTCCACAA
GTAATTGGGTCTCTTTTTTTTTAACTTCTTGCATTACCTGAGTAACTGTT
GTCTAGTTCCTATTCTCCACGATTTTACTCTGCTTCAGTGACTCCATTTC
AATGGTTTATGCTTTCTGAATCTGTGCAGTGTACAAATATATGTGTGTGT
GTGTGTTTGTTTACTAATTTGTCTTTGTATTTATCTGTTTTTCCCATTCC
AGATATTTTCAGATTTTTTTTTTAAATTGTCCTTCATTTGTTTTAGATTC
TTGGGGAAGAAGAGTTGTTTAATTTTGGAATTTGCTGGGGGTTCTTGCAC
AACTCAGGCCTTAATACCAATATAAGGTTTTTCTCTCTGTCTTTCGCTTG
TCTTTTATATTGAAGCCTCTAGCAAGATAGGTTACCAGTGATGAGTGACA
CAGTTTTATACACTTTTGTGGTCTTGTATACTCTGCGGAAGACTATCAGA
GAATTTACAGCTCAACATCATGTTGAATGAATTCTGTCCGCTAATATCAG
TGAGGATGAGTATAGAAAGCCCCTTCACTTTCAATTCCATTCTTCGTTTT
TCTAAGACTGTAAATTTCTGTTCCTTCATCAACACCTACCACTATCTGAA
CTATTGTAGTGGAAGAGTGAGAATGAACCCATCATTAGAAATGGACTTTG
TCCCCATATGCTGTCCCATACAACCACAGAAGAAAATTGTCTCCACAGCC
ATGGATGGGTCTCTAAGCATGATCCTGCTGAGCAAGTAGTGTTGCAACTT
GACATATCAAAGCTTCTCTTCGTTGACTCAATTTGCTGAAAATTATGATC
TGGTCATTATTTCCATTGTTACTAGGTTACAAGACAGCATTTAATCAGAA
GCCAGGAATAGTGACTGCATTAATTCTGATCTTATGAATAACTTATGAGG
CTCCATTTCTCAGTATTTCCAAAGTGAACATTAAAGCCAGAAGTATTTTT
GTTAATAAATGTAGGAATTTTTTTCATATTGTAGTTATTTATAACAATAG
TGAGGAATTAGTTGTCAAGAGGTGACTTTCATTGGTACTTGTTTTTGCAG
GTAGAGATGGAAGTAAAAAAAATGCAGATTTTTTTAAGTCACAAAGACTG
GAGTTTATGATCTTTATCTTTTCTTGTGAAGTTTAGATCAGGGTTATTTT
TAAAGACTAATGTAAATCATACATGTCACACCCATTGGGCTGCATTATTT
TTGCTTTCAGCTCACTTTTACTCAGAGTTCCTGTCAATGTACATGTTTAT
TTTGAATGACAACTTTTTATGTTTGCTTCCTTCTTTTTAACTTCACATCA
GCAATATTTCTACAAGAATGTATTTTTACGTTTGTGTTTAATATAATGAG
TAGACTCTCTGTATATGAGTACCAGTTATATCATTGTTTGAAAGTGAAGT
GGCACACAGCTTTTAAAAAGGTTAAAATTTCATTTGATTGTGTGTATCCT
TGGCAAGGTCAGTTCTGGTTTTACTCCATCACTGCAAGATCACGAGCTGT
TTTATGGCATAAATGTTCAATGTTTAATGCACAGGGAATTAAATTAACCC
CTTTGTTATAGTATTATTGCTATAGACTTTAAGTCAACCTAGGTGCATCT
GATCTAGTCGTCTAAAAATCTCTATATAAATGCCTTAAATCTCTCTATCC
CAGTGTTCCCAGTGGGGAAGCAAACAGATGCAGCACATCTGCAGAGGCTG
AGTTGTTCTGAGATCTTCTTTTATTTGTTCTGTACATCTTTCCTTTTTAT
TCAATCTTTATTCTTTTAAGCAGAGCATAATATATTCTCTTACTTTGGGG
CATGGAGAGCTGCTTGAGCAATTGTGCTGGTTTTGGTTGGGAGAGAGTTT
CTTCACAGTAGTTGGTATGGGGCTATGTTTTGTGCTGGAAACAGTGTTGA
TAACACAGAGATGTTTTAGTTTTTTGAGATGTTTTAGATGTTTTTGCTTA
AGAGGGCTTACAGAATGTCAGGGCGTTTTCACAGCTGGGACAGCTGACCC
CAACTGACCAAAGGGTTTTCCCATACAACATGATGTCATGCTCAGCAATA
AAGGCTGGGTGAAGAAGAAGCAAGGGGGATGTTCAGAGGTTGGACATTTG
CCTTCTCAACTTACATTACATGTGATGGAGCCCTTCTTTCCTGGAGATGG
CTGGAGACATGCCTGCTGATAGGAAGTGGTGAATTAATTCCTTGTTCTGC
CCAGCTTGTATATGCTTTACCTATTACACTGTCTTTATCTCAGTTCACAA
ATTTTCTCAGTTTTACTCTTCCTGTTCTCTCCCCAGGCCAACTGTGGGGG
AATGAGTGAGTGGCTGATGGGGGTTAATTGCTGGCTGGGGTTAAATCACA
GCAACAATGCCATTATTATTGGGATATCTCATTGTTCTTTCTTACTCAAT
TACATAGAGGGAATTTTGAAGAAAATAAATAGCTGCAAAATTTCTCACCA
CATCTAGGTCTGCAACAGCACTGGGGGTCTAACTTCAGAGTAGCATGAGA
GCTTCTCTCTCTCTTCCCGTCCTCATTAATAATGAGAAGTTCCTTCAGGT
ACCTGGAGGACAAAATTTGACAAATACTTGGTTTTGAAAGGTATGCATTG
GGCCTATTCTAGTGCATAACTGTATAATTTTAGTGGCAACCACTAAATTT
TGTCCTCTCCTCAAACATCTGGATAGACTCATTCAGCTCCTCATGGCTGC
ATAATTAGAGTTATAGGAAAATTTTGTAGGGGGGTAAGCAGAATTGTGTG
TAAATGTGACACATAATTCTTCAGGCCTTCGGCAAACAGCAGAAGCTTCA
GAATCTACCATGCAGGCTTTCAGTTATAGCAGGTAATTAAAAAACAGGAA
ACGTTAGCAATGGGAAGAAGTTGCTGCATAAAATAAACAAAGAAGACCGA
CCTCTGGGGACTTGAGCCTCCTAAATTTTCAGAAATGCAGACAGATGACA
GCTGGTCCAACATAAAGGCTGGGAGAAAGTTAACCTCTCTGAAAAAGTTT
TGAGGCAGCAGAATGAAGCATGTTCCATATCACAGCTTTATATCGTGCCA
CAGTAGTCTTTCTGATTCTGCAAAAGAAACTTGTAAACTGAATGTATTAT
TTTGTTGAGCTCTGATCTGAGTAGGGGGTGATGACAGAGCTGTGCTGCAG
TTAGTCAGACACCTCACGGTGACCTTAGGGTGCCCACCAATGAAGGTGGA
CAACCCTGCTGTAAACTTCCACTGCCACCTGACTGAATAAGAAGTAGGCT
GGGTACTACATATTTTGATATATCCAATTATAAGCAGTATGTTACTACCA
AAAGTGGTACTACCAAAGAGCAGACTAGGAATGCTATGGTATTCAGTTAT
TAGCAGAAGGAGAGAGGCTGGGAGTTCCTTTGTCTCTGAAGAAGCCGTAG
CCACTAGGAGAGCAGTAGGGAAACAACAGATGTTAATGGTAAAATAACAG
AATCATAGAATCATAGAATACATTGGGTTGGAAGGGGCCTTTAACAGTCA
TCTAGTTCAACTTCCCCTGCAGTAAGCGGAGACATCTTTTTTATCATCTA
ATATCTTATACCAAACCCATTTATACACTGATTCTCTCCTGTTACTGCCT
GTGTGAGGAACTGATTCAAAGGAAACCAGAGGAACAAGTTCCGTATTACT
GACAGAATAGAGTGACCATCAGAGAGGATTCCTCTGAACATTTCTGTGCA
TGCTTTGTACAAGTGCGATATAGTTTTGTAGTTTCAGAAGCAGAATAAAG
ATCAAAAGGGATTTGCAGATTCATATTTTTTCCTGGCCTTCCTAACCTTG
AGAGAGACATACCTGGAACATCTGTTATGAGATACAATGCATTACTTTTG
ATGCTGTGGTACCACTGTACTAGTTAGTATGCTGGGAAAAGCAAAACCAT
AATTTTCTTCATTCCTCCCAACCTGATCTTCACCATATGCACAGGAAGGA
TCTAGTGTCCCCTGGAGACTGATTTTACCTTCTAGAAACATGGAGCAAAG
ATTCAGCTGCACATGGGAGCAAAATGAGCAAAGGGGTAAGGAGCGGAGAA
AGAGCAGAGCTGTTTACCACTGCAGCCATCCCATGGTAACATGAGCAGTT
CAGATAGAAAAACAGTTAGGGGATACCATGAGTCATGATCCTCCAAGTAG
AGAAAAATAAAAAGGGAAATGAGAGGTTCTCTGAGCACCACAGAATTTTA
GAAGAACAACCCATAATTCTACCTGACTGTTCCGGCAGAAGAGAAAACTG
GATGTTAACATACGTAAATCCCAGCGTCTACCTAACTGAAATCTCGGAAC
AGCCAAGAGCATGAATATTGAAAGAAATTGTCCTCTATTCATTTACAGAA
TGG
>apal_01159
ACCCCAAACAAAACTGGGCTAAGTCAAGCAGCAATTCTCTTTTCTGCAGC
AAAGACATCAGCTGCCCACTGCACATGCTTATGGGCACCAGGTACATCCA
CTGGCAGATTTGGGTGACTGCATCTACATGGTTTCTTTGGCTTGTGCTCT
ACCTTAACCACATCTCAGGTGCCTAAATGCTTTTTGAATATGCTCCAAAG
AAACTTCTCCAAAAGTTTTCTTACTCCACATGAGTTATGTAATAATAAAT
CTGCATGGAAAAAATAACAATTACCAGAGAAATCTTCCCTCTACTCTCAT
TAGATACTCCTTTCTGGAGTATGATGAGTTCTGCATGCCTTTGATCATGT
GAAATCAGCTTGTATTTGAGACCCTTAATGTGGATTCAGTCTCAGCTTTT
ACTACTGCATTACTATTAAGCAAGTTCAATTATTACACTTGACTTTTACT
TCTCTATAGATTTTTTTAAACTATTCTGTAGCATGAGGCATCATAGCTTA
ACATAAGGCTTTTGCAAGATATTTGAGAAACTAAAAAAGAGCAGAAACGC
AAATAGATGATATTGTATAGTAAATTTATGTGCTAGTAGAGACATTATTT
ACAATTTTACTGGTTCACTTCCTATTAAGTTCTAGAAGAGTTCTCCAGAA
GCATAATTTGAGCAAAACTACTACCACTTATGTAGTTCTTCCAACTAAAG
GCTAGCAGTGCTCACTGACAATCCTCTGCATGCAGTAATAACAGCAAAAA
TATCCACTGAAAAGGAAAGAAACAACTCCAGCCAGAGGATGCTCTAGTCT
TCTATAACCAGATTCTGCAAAAGCCCATTCTAAAATCCATGTTCATCAAA
TATACATTGCTCAACCATGCCAGAAAATATCTGTTAATACCTAAGGATAA
AGCCAGGGTATTCTGCGCTTTATTTTATGGATATCTACTCTGAATCTGAT
TTCTCCAAAACTCTCCTTACTTTGCAAATAAAAAAAAAAATTCAGAAATA
CACCCAGGGAGACACTATAAGAAACTTTCAATAGGCCCATTGTGCTAGTT
TTGCCTGGGATAGACTTAATTTTCTGCATAGTAGCTGGTATAGGGCTGTG
TTTTGTGCTAGAAGCTGTGGATAACACTGGGATGTTTTTGTTATTGTTGA
GCAGTGCTTGCGCAGCATCAAGGCCTTTTCTGCTCCTCATTCCACTCCAT
GAGCAAGTAGGCTGGAGGTACACAAGAAATTGGGAGAGGACACAGCTGGG
ATGGCTGACTCCCGTTGACCAAAGGGACATTCCATGCCATATGACGTCAT
GCTCAGCATATAAATCCGGGGGAAAAAGAAGAAAAGAGGAGACATTTGAA
GTGATGGCATTTGTCTTCCCAAGCCACTGTTATGCATGATAGAACCCTGC
TTTCCTGGAGATGGTTGAACATCTGCCTGACCATGGGAAGTGGTGAATGT
ATTCCTTGTTTTGCTTTGCTTGCATGCATGGCTTTTGCTTTACCTATTAA
ATTGTCTTAACCTGCAAGTTCTCTCACTTTTACCCTTCCATTTCTCTCCC
GCAACCCAACACAGGGGAAGTGAGCAAGAGGCTGGGTGATGTTTAGTTGC
TGGCTGGGGTTAAATCACAGCACACAAAAATGACTGTCTCAGGAATATTG
TACACAGAAGCTACTTTTGTATTTATTTAAAATGAAATTTTATGCAGACC
CTTTTGTGAAGTTCCAGCTTTGGTTGATTATGTTTTGATAAGTTTAGTGG
CTTATGAGACCTTACCTGAGGTTAACAGTGTATTTTAAGTCTCTAAGGAG
TAAAACTCTGAAGCAATGAGGCCACCAAACCTGCATTAATTCCTCCTAGC
CTTCAAGCACTGTATGAAAGAAACCATAGTCTTTACTGTACTTTTTCAGA
TATTTAACAAATATAACTCTTAAGTATAACTTAAATGTTTTCAGCAAGTT
TTTAATGTATGGCTTCTAACCATTATACATTTATTACTTAACTGCCTTAG
AAGTAGTTGGAAAAATGCAAGAACCTTGAGGTTTTACATTTACACCTCAA
TTTGTGACATTAACGGACTTGTGACATTTTGTATTCATAAGTGTATCAAA
TGTCTTTTAAGAGGGAATAATACTTGGAATGTCACTGTTCCCCAGGGTGA
GGCAAACGTATGACAAAGCTGGTTTTGAAAATAGGGAGAAGGCAAGCCAG
AGCTCATAACTTGTGTATAGAGTATTGTTTCAAGTCACTACACACTTTTC
ATACATCATAAGGCAAGAAAGAGGCACTTAGCAATTCTACACATATGATG
TATTGAAAAACAACACTCATCCTTTTCATGAACTATCAGTATCAGAGCGG
TGATATTAGAAAGATGTGATCCTAGCAGAGCCTAGGAGTAGAGAAATTAA
TAGCTTATGCAAAGAACAGAGAAAAAAATATTGCCATTTACACTCTCACC
TGCCCTTTGCTCCTGGGAATATAATGCTGCGTCCTAAATATACTTATTTT
TCCCCATTAAAAAGTGTTCCCACCTAAAGGTACAGGTATCTTTTTTTCTC
TAGATTTCAGTTGGATTGCTTTATATCAGAAAAACAAACAAACAAACAAG
TAGAATAGAGAGGTGGAGCTTACCAGCAGACTCTGGAAGTGCTATCAAAG
TATTGTAAAAGTAGTCCCGGGGAGTAAGCATCTATCTAATTTTGGACGAT
CTCGGAACAAAAGCAGGACTTTAGTTTCCCTTAAATGGAAGCTTTAGTCG
ATGTACAGAAAAGAGTATTTCTTGAATTCTGCAAATCACATGAATTAATT
TCCTTGCTAACTGTAAACTGACAGTCTGTCCATCCATGATGGATTTCATG
AGTGTGCAGTTCAGACATAACAACCGCTGCATGCAAACACTCAAACTACC
AGCGTTTTCAGGCACTTGTACTAGCACTACTAGTTAAGAGACTAGCATTG
TTTTCTTCTAGAAAAGTCCAGCCTACAATACTTTTTAAAGTTGAACGGGA
CACAATGTTTCCTTCTTGTCCAAACTGTGTGGTTTTCCTGTAGATTTTCC
ATGAAGGATGAATAGGTTGGAAAGTGGTGCTTTGACAGAGCTTCCCTTTT
GTTCCCTGAAGGAACTTACATGCCCAAATCAGACTGCTGTCCCTCACGTT
GTTTTTCAGGAACAGCAAAACTCCAGACCTCGCTGGAAGTTGCTTCAGGG
TCTCACACTGGGAGCTTTTGTTCCTCTCAATTAACAGTGGCGCTGGTCTT
TCCAAGACAACCCCTCAAAGGCCTTGTTTATGCCCAAAAGCTCACGCTAC
GGCTGCCTCCGCAGCATTATGTTGTAGGGTACCAAGCTAAAGCTTCATTA
ATCTTCAGCATTAAGCCGCGACCTAAGCCTCCCATGTTTGTGCATAAAAG
TATTTTGAGGTTTGTAAATCTGTACGGAACGCCTGTGCCCTTTCGGAGGG
TGGTTAACATCAACCGGCCCCCTCGCCCGCGCCGGGGAGGGCGTTCAAGG
TGTCGCCGGGCGGGAAGGTAACTCGCCCGCAGCCCG
>apal_01218
TCTGGCATATTTGGAAGCAGAGATGGAGCTGCTCCTACTCCTAGTTTGAG
GACCAAAACTGCGGTTGAAAATAGTTGGAAATGCTTTACTGCAGACATTA
TAATCAAAACCGTGGACACAGAAGTGAGGGAAATAAAATTTTCTTGTTTA
GATTTGCCACAAACTTTATTAGGAGAGAGCTTGGACAGCTAAAGGCACTA
CAACAATGCACTAGGCATTCCATATTTTGTTGACACACTAGCAAAACCCA
AAAGGCTGTCTGGCATCTCAAGCAAGATAATGTTATGAAAAACAATCAGT
TGAGAATCCAGCATAACCTTGCTTAAGCATTCCATTACGATGCAGAAGAC
TGTAAGAGCTGAGGTAATTTGTACACCCTGCCAAGAGGGTACATGCCAGT
GAGGGCAACCAGAAGGAAATTGAAGTTATGTACTGGTACAGAAGCACTTG
CACTGATTGCTCATGTTAGAGGGAGATTTTGTCAGTGAAAATCTACTATT
TAAAGACTAAACTGTAAATCTTCAACTCAAATGTTAATTCATTTTTTCTA
TGCAGATGTGAAAGCTGAAAGATGTGTTATAAAGGCAGAGCCAATACCTG
CCAAAGTAAGTATGTTCCTTGGTACATGAAACAATATGTTAAAGGGTGTA
AATAAACAGAATAGTTTATGGTAATATGAAAATATTTATTTTCATGACAT
TGCAAGCATGACAGCTTGATAATATTCTGGATGATTATAACTGACATTTT
GTTTGAAAAATAATAAATAACGTGGTCTCCTGGAGGAATTACACAAATAC
TTATTGGGAATGTGCCCTGAGAGCTTCACAGGCAGCAGGTCTCAGAGTGG
GGCCAGGGTTCCTCCAAGGCTGGTGTCATGTGCTGACAGATACCCCTCAC
ATCCCATCTAGCAATCAGGACCTAATCCTGAGAAGTTAAAAGAGGAAAAG
GAATTTTAGAAAGAGCATCATGATTATTAAAAAAATTGAGAGTTACTTGT
GCTTGAAGGAAAACACTGGAAGCCATAATGCCATTTTACATCTAAATAAA
GCTGATCCATTATGCTACACAGAACTCACATAAATGTATTAAATGCTTTA
GGATTCCTGGGAATAAAGAGCTATACTGCATATCTCATCAGTTAAATATT
TATTTCTCAGGACAACTAAGGATAATATTTTTTACATGCAGAAATGATAA
AGCTGTAAATGCAGACAAATGATGGTGAAGTCCCTGTAGGATGAAAAAGC
TACAAGTACAATACTGTTTCACAAGAAATCTTGAAAATCTTGAATGCCTC
ATGGCTTGAGTAATGAGGGGAAATCAATATAGATTGTTTTTAACATACTG
TACAGTGCTTTGAATGTTACCAAATGATGGAGGAATGTCTATGCACAGCA
GTGACAATTTGTATCACACAAATTGCAGTGTTGATTGTTTGTAGTTGAGG
ACAAAGCCAAGAGTAAGTAAGACACTACGTAGCATTCCTAAAGTTCAGAA
GGGCTTGCTGTTGTGGAAGATAAAGATGTAACAGTCTTTATTTCCAAGGC
TTTTGTGGAAATTAGTTGAGTCATTTTTATTAATACATATATATGTATAT
GTGTATGTATGTAATGATATATATATATATATAATATGTATATAATACAC
AAATAAATAAATACAGATTTATTTATTTATAAATAGTGTCTTTATAGATA
GTTTCACTTACAAACAAAAGCTGTTAATTAAAATTATCTATTTATATTTG
TGAAGTTGTAGTTTGACATTTAATACCTGAAAATACCATATTGCAATAGA
GTAGTAATGATATTTTAGACTGTCTCTAAAAAGATTTATCAGAAATACTG
TACTACATGAGCAATCCTTACATGCTTCTTCTCTATTATTAAGTAGAAAT
TATGGGATGTATAAACAGAAAATTTGGATAATGACACCAGAGCATTAACA
TATTATGTGCCTAACCATTTGGCCACTTAGAATAAACGATAATTCCTTTG
TGTGCTCATTTTGTCTGGGTTAATTTTCTCCATTGTAGCTAGTATGGGGC
TGTATTTTGGATTTGTACTGGAAACAATCTTGAAGAAGGATGTTTTAGCT
AATGCTGTTCAATGCTTACACAGGGTAAAGGCCTTTTCTGCTCCTCACCC
CACCCCACAAGTGAGTAGCTGGGGTTGCACAAGTTGTTGACATCACAAGG
CTGCAAAAAAAGTTGGTTTTGCCCAAGAGGGTGAGGATCAGGGCAAGATT
CCAACTCAACGCGTTCTGTAATTCTCTGATTCTAAGAAGCAATGGGCACA
AACTGAAACAGAGGAAGCACTTTTTGACTCTGAAGGTGAGCAAGCACTGA
CACAGGCTACTCAGGAAGGCTTTGGAGTCTCTATCTCTGGAGATATTAAA
AAGTCATTTGGACTTGGCCCTGGGCAACCTGCTCTAGATGGCCTTGCCTG
AGCAGGTGATTGGTCCAGATGACCTCCAGAAGTCCCTTCCAACTTCAACA
ATTCTGTGATTCTGTAACTCGGTGAAGGTGTCCTAGAGGTCATGTATGTT
GAGGAATGAGTTTTATTGCCTTAATATACACATAATTCTGCTCTCAGTAC
AAGAAGCAGTGTGGCACTCAATGGCTGTGATATGGCCAGAATTTCTTGGC
AATATATACTTTTGTTCTGACTCCGAGGCCAAACAATGACCTTAAGGGCA
TCATATATGTAACAAAATTGTAATCTTTTATATGCCTATAAAATTCAAGT
TTTCTTGTCTTCTGAGAAAGAGGAACAGATCTTTTCACTAGAAAATTTTA
CTGATATTATTTCTATATATTGTTACAGGCAAACTTGACAGCACTGATGT
TTCAAAAAACAGAGGTCAGTCACATAGTACGTTGAACTCACTGTATAGGT
GATCTAAAATTTTTGAGTGTAGATGCAGTAACCACAGGCAAGCAAAAAGC
AGAAAGTCAGTAGTTTCCTGCTGNNNNNNNNNNNNNNNNNNNNNNNNNNN
NNNNCTGAACATGTTAAGATCATTGACAAATTTGGACGGACTTATTAATT
GAATGGTCCAGATTTCCATTTCTTTTCCGAGTAGGTGTCAAACACGTGTA
TCTTTAAGTAACTTATTTGTAGAGACAACTGTGATAATTACTTACCTGAA
AGAGACACTATAGGAGCAGCCGATCAGTTACATAAGCCACTAAACCTTCT
GAATGTATTCTTTCCTATCTTTTATTTGCAGACACAAGTATTTAAATGCT
TCTCTAAAAATCTGAACTTAATATTAAAACTTCTTCATTTGTAAAACTGA
ACTGTAGAGAAAAAGATGAAAGAAGAATGACAAAAAAAGTATTTTAAATG
AGTCCAGATAGATTTGCATAATATGGGAAAGTCACTACACTTTAATATCT
GTTATAACATTGCTGATACTTAATAAAATCAAGTTAGTAGCAGACTCTAG
TAAAGGTCATCATAGTGAACTTTCATTTTATAGCTACAATATTTTCACAT
TTATTAAGATTATTTTAAACTAAATGGATGAAGTATATGAATGACACACT
ATATAGGTAAATATCAAGGAGGAAGAACTATTAATTAACTTAAACGATGG
TATTGGCACAACAATAAGTGATTATAAATTGACTATGAATATATCTACAG
GGGAAGTTGGAAGAAGACTCCTTATCCATCCAAGAGTTACATTTCTGGAT
CTGTCTGAAAAAGGGGGAGGGAATTGAGTAATCCAAATGGTTTTAAAAGT
CATGTGACATGCTTGGGAAAGGCATCACATAATTAAGTAAGAGATTTCGT
AGAGCAGATTTGTCAGAGAATCCTGGGAAGTCATTTTGTCCCAGGCCACA
AGTTTGCAGTGACAATTTTCAGATACATGGTGTTTCAGTATTCCAGAAGA
AGTCCCTCAGAAATTCTGTTGCCAGAAATTTATACAATCTTACCCATGTT
ACTGAGTTTCTTTCTAGCACTCATTAGAAATCAGCTACAAGTTTCCTATC
CTGAGCTGTAATTTGGCTTCTGAGGTCTGCATTTACTGTCCTCTGAAGCA
TTAGATGTGAGCAAGCAGACACAGATGGGGCGAAATTGTACCTTTAATGG
CATTACATCCTAGGATGTCTGGCTGATGTGCCCTGATCACACAGTCAGTG
TAAAATCAGTTGCCAGGTATGAGCTCAGGAGGA
>apal_01233
TTTCAGGAAGTTTTTCACTAGCACCATAACGATACATATTTACAAAAGGA
GCTTCTTTACTACCTGATTTTCTCATCTTGGCCACGTGTTAGCATTTACA
CATGGGAAAAGGGAGTGCAAACAGATACACTGGGTCATTCTAACAGAGTA
GTCTTTAGCACCAATTTTCAGTGGCTTTATTATGGGTGAAAATGACCACA
TTAGTTAAAGGCCAACAGTTTTAACTAGAACCAGCAAATAAGCCTGATAA
TTTTTGTCAAGTTTACAAATATTCTTCACATATTTGGTAACTGCAATCTT
TAACAGGCTTTCTCAGCTATATTTGTGGGGTTTTCTTCTGTCTTAAAACA
TTCACACCACATGCATAGATTGACACTAAGACAGCAGAGGCTGACTCATG
TGAAACTCCATTAATAATGGAACTTTCTGGACACCTGCGAATGTTAAAAA
GATTAATTAATGCTCTTTTTGCTTGTTTTTTTGAGGGACTAAAGAAGGAG
TTACTTGTGGTTTCACACAAATACCACATGAAGATGTAGGGCCAGACTGA
AGGACCTGAAACAGTAACAAGGACTGAAAGACTAACACAGGGGCAATACA
TTCTTTCCATGGAGATTTTGCCAGCTTCTTACAGGTAAATGGTTTTTATC
TAAGTAATGCTTCTGACTTTTAAGATCATTAATCACATTTCATCTACAAA
GGTTTTTCCTTTGGCTATTCTAAGACTGCTTCCTAACAGTTCCATTTACG
TTCTAACACTTAAGTTGTGTAAACTAGCAAATATTAATTCCTTATTCACC
CTTCTGTTTGCCCTTCTGGATAGTCCCATATCATCAAATTCTTCCTTGGT
AGTCTCTTTCTGTAAGCTAACGGATTCTAGTGAATTTAGATTGTGTTTCC
TCTGGAGGTCTTCCGTTCTGACTAAGCATTTTGGTTGCCTTCATGCTTTT
TCCAATTCTATAAATCCCTTCTGAAATTTTACGCACTCGGCACGTGTACA
GAAATGGTAAAATTGTCCCACATTTCTTTTGTTCATATGATTTCATGGAA
AAACAAAAACATCTGTATGATTTGTTGAAGTTCTTGCTTTAGCACAGTTG
TGTTGAAAATTAGTTTCAGAAATTCCTCTGTTGGAATTCACCACTTCTAT
AGGGTAGAGACAGACATTCTTATGATAAGCAATGCCACACTCCCTTTTCC
CACGCTTTTGATTTCACTACAACCGATGAAGGAGCTCACAGTGAATACCA
ACATGAATCTAACACGCAATATTTATAATGGTATATTTTTTAAAAAAAGT
AAAGATAAATTTTGCAGTATCAGGATTCTTATTAAAATGCTTATACAATT
CTGCATATAATTAAAATACAATATTTATTTAACAAAAATTGCTATCTACC
ACATGAAAACAATGATTCCTAAGTAAACTTCACCAAAAAGATTTTTAATA
TCAAATATTTTAATATTTTTAATATCAAAGATTTTTAATATCAACAGAAT
GTCTGTTTGACACCGGTAATTTATTTCCATGTTTGCCACCAAACATAAAA
AAACCTATACAAGAAACTTTTTGTTAACGTAATGAAATGTTATTTTATTC
TATTCTTTTCTTTTCTTTAGAAAATAATAGACAGACACATTTTGAAGCAG
ACTTATATGATCTGCAATGGTGACAAGAAATAGTGACACAGATTCCCTAA
CCGTATTAAAACATTTATAAGATACCAGATTTTCAAACTAAATTATTTGA
CAATCACATTAAGCAATATTAAGCCTATATATAACCTGTCAAACAGAATA
AGAAAAAATGCATACGAGAAGTCTAGGTTTTTATTCATACTGCCACACTT
CATTTCACTGTTAGGGGACTTAAATAGCATTTAAAAATATGTACTTGTAT
ATTAAATTAATTAAAATATCTTTTTTTTGATCAAGCTTCAATGTCATAAT
TTTCATGACTGGAGGAAAGTGTAACTTTGAAATACCCATGAGATTCCCTA
TGTGCTGGGTTTGCTTAGGATAGACTTAATTTTCCTCACAGCAGCTAGTA
TGGGACAATGTTCCGGATTTGTGCTGGAAGCAGTGCTGATAACCCAGGGA
TGTTTTTGTTACTGCTGAGCAGTGCTCACACGACCTTTCTGAGTAAGCTG
GGCGTGCACAAGAAGCTGGGAGGGGACATGGCCAGGACAGCTGACTCCAA
ATGGCCAAAAGGATATTCCATGACATAGGACGCTGTGCTCAGCAGAAGAA
GGAAGGAAGAAGAAGGAAGAGGGGGGTGTTCAGAATGATTGTGTTTGACT
TCCCAAGTCACTGTTACACATGATGGAGCCCTGCTTTCCTGGGGATGGCT
GAACACCTGCCTGCCCATGGGAAGTGGTGAATGAATTCCTTGTTTTGCTT
TGCTTATGCATGCAGCTTTTGCTTTACCTGCTAAACCGTCTGTATCTCAA
CTCGTGAGTTTTCTCACTTTTACTCTTNNNNNNNNTCCCCCATCCCACCA
GGGGGGAGTGAGCGAGTGGCTGTGTGGCGCTTAGTTGTCAGCTGGGGTTA
AACCATAACACTCCCCATCTGCTATACGCGTTTTACTTCTCACAGAACTA
AAAAACTGCCTCGAGATATTGCCTGAAATTCTCCCAACTTGTTAGAAAAG
TACTTCAGCACCTTTCCATTAAAATTCTAACTTGAAGTAATGAAGAAATA
ATTCTTTCAACGTCTACTAAACTTGTTAAAGTTGTAAGAGATTATATTTC
AGATATTTCCTAGTTTAAGAAAACATCTTCAGTAATTTACAATTAAACAG
AGAAAATTATAAAAAAATCCAATTATTTAGTAGATTAATAAATATATAAT
AATCACATTTAGTAGCTGATTTATTATTGACCAACAAGTAGGTTTTATTA
AGTCAGCACTTTATTGTACAAAAACATGCATCTGTATGTTTCTAGTGTTC
TACCATCTCTTTTTGAACAAAGCTCATCAAATGCACCAAACTCCCCCAAC
CCATATGCACATGAAAAAGGAACACACACAAAGCAGTAAAGGGAAAGGCA
AGAAGTATGTATCCCCATACTAGCAACCGTAATTTGGTTAAAAATGGTAA
AAACATCAGTCACATTAAGCAAATCTAATTTTCTATTCAAAAAGTAACTG
CAATAGTGTGTGGTAAAAGAAAAAGAGGTAAGATGTGGCTTCACTTTCGA
CAAAGACCCCTGAGACTGTCTCACTCTCCCATGACATTCTTATAAGCAAA
GCAAGGAAATGGACATGAGATTAGGTTACAATAATGTGGGAGTACCCAAG
CTGGAAATCCATATTCCAAGAGCAGTTATCAATAGCTCACTGTCAAACTG
GGAGGACATGGTAATGGGGTCTGCCCTGCTCCTAGTACCAGTCAATAATC
TCATTAATGACCTGGCATTGAAGGTTCAGTAATAAAAATCCAGATGACAC
TAAGAAGACAACAGAGCTGCTTGGAGGACAGCATGAGATTTTCAAACTAT
CTTGAAAAACTGTATATATGGTATTAGGAAAAAAAAATCAGCAAAGTATT
ACACTTGGAAAAGAGAAAATATATGCAAAAAAGCAACATGGGTGACAACT
ATGCTATTCTAAATATAACAGTAAATAAATTTATCACAACAGGTTAACTA
CCAAAACAGAAAAAAGAACTGCTTCTCAACAAGCATGTGCAAATCTACTC
ACTCATCAAAGAAAAAACAGCAACACAAAAAGACAAACTTAACTGCTGTA
TTCTGGAACTTTCTCTTAAACTAAACTTCTTTTCTGTTAAACACTGCCAG
GTTATCCAGGTTTGTTTTTACACAGTATTAACAAAACTAACCAGTATTGT
TTGCACTAATAATGCTTAGAAGTGACCAAATGAGTTAATGGTCATGTCTG
TCTAGTACTTTATAGGTACTAAGTGGTACTCTCACAGAACCTAAATACAT
TTCTTATTTTTCAGTGTAGAAGATTTAACTTAAAGACATTTAAAGGCAAC
AGTGCTGAGCTAATGAGTAAGTAACAATGCCAGAGTGGCAGTGAAACACT
AGTAGATTTTTAATTTGCATTGCTTAAGTAAATGGATAGGGGAGAAGTAG
GAAATTAAATTTTATGCAATATATCACCTCTTGAAATCAAAATTTGAAGA
GTTCAACCAAAGGTTATACTACAGTGCAACCTTACTTTCCTGCTCTGAAC
ACTGATTCAGGGCTCTCACAGGATATTGACAAAGACTGGCTGTGACCACA
CATGTGCTTTAGCTTTCTCTGTTGAAGTGATACTGGCCAATGAGAGCTGC
TTCCAAAGTCAGCTCATGTTAGTCCTCCTCCTAACAGCTGATGCCTCCAA
CTAAGGTTAGCAATAATCTTGGGACAGCAAGCATCAATAACTACATTTGT
TCTCTTCACATGAGAAGCAAGGAGAAATAATTTCCTGTAACCAGCTCAAT
GGTTCTAAAAACTCGTATTTTTTTCACCTGGAATAGAAATAAACCCTTCT
TTTTCCTTTGTGGCCCCTGCTCCCCATGCATCAAGATACAACACCACTCA
CTTTGCCCTG
>apal_01257
ATTCAAAACTAAAAATCTGTTTCTTTTCTGCTGTGGGCATGTATGAAGAC
TGAGCATTTGTACACTCAAATTCAGAAAGCAACTTTGACCTTGAGAGTTA
CAAACCATGCTGAGTGAGACCCTTCCTAGCTTAAATCCCTTATCCACTAC
CAACAAAAAGGCTTGTGACTGACAGTGTATAAGTCCTGTCCCCATCCACT
CTTATCTCCTTGCCCATTATCTTTCCCCAAATCATGCACTCTAAATAATT
ATCTTGTTCCTTAGTAATCTATTCATTATCAGCATTCAGGAGCTCTAGAA
AACAAATCACTTTTGTTTTGAATAGCCTCTGAAATTAAGGTCACTATACT
TGCAGCTTTCTTTATTGTGGAAGGATGGGGGATTGTGTGGATTAGTTAAG
TACCAAAATCATATTTAACCCAATTCATCCAATATGCTTGCGTTCCAAAT
ATGAACAAAAAAAAAATCAAAAAGATATTTTTACCCAAACATAAAAAGGC
AAAAAACATACTTTTCACAGAACTTGTTTTTTAACCTGCTTCACTGATGA
TGAGCTATGCCTTAGAAAACTCTATTTCTCCTTATTTCCAGTAATTGCCT
GAGAGCATCAGACTGCTGTGGCATGGAAAATGGTCTTTAACAGCTACTAG
CCTATGCCTTTTTTGTCCTGCACCTATGTTATAGAAATTGCAAGAATTAC
AAAAATAACCTTGATTTTTTGGGGGGCTAAAAACACTGTCACAACAGTTT
CACATCTTAGAAGCACTTAAGTGTATAATCTTAATGCCTCTGTTTCACAG
CTCTGATGTAGAAACAGCAAATTATATTATATAAAGGGACTTTTGCCATT
TATTGGCCCAGGATTTTCAAGTGGTCAGCACCTCAGCCAGACCAACACCC
ATAAAAAAGTCTCACTGTGTGAGTCAACAGTGTTAGGAATGGCTGGGGTG
TCAGTGTTTTCAACTGCCAGCTGCGCCTGGCTTTCACCGTACATTGTGGA
ATTGATGCAGTTTTTTCAGATTCATCGTGGATGTTCACAAAGACATACCA
AGCCCAATGCTCAGCTCTGTCTGAGGTCAGCACCAGGTACCCGAGGGAGG
TGTAAGAGGAGGGCAAGCTTACAGTGAGATGCTTACTGGAATGCTCTTTC
CAGCAATCCGCAGTCCATGAACTTCCTGGTTTCATTTCTTTTACTTTTGT
TAATCACAACTGAAACACGGTAACCTATGAATCTCAGTGGAATGCTGTGA
AATATGGCAATTATCTTGGAACGTCAGTATCAGCAAATAATCAACTCACT
CACCACTAAGCAAAGCAAGTTGTGCTTTTTCCTCCACTCTCCCAGTTGTG
AATGCAACTCACTTGTGTGTTACCTGAGGTGACGGCTGCCACATTTTGTC
TTTGCTGATATGTTCAATAGCTTGGGATGTACTGTGCTAAACAGATAAAA
TGTTTTGAATCAAGTGGTTCGGGAAAAAACAACAACATTAAAACAATCCC
ACAACACGGTTATATAACTGAAAGGGAAATAAAATAAAGCACAAAACCAA
AATCCTGATGAAGTAGAATTTGCTCAGACTGGCCACTTCCATCCTAAATT
ATCAAGAAAAATAAAAATGTTTGAAACATCATGCAACAAAGAAATAAGGG
TAAAGAGGTAAATATGTTTTTTAAAAGGTCAGTATGAGCACAAACAAGCT
GAAAACAGATCCACTTAATAAGAATTTTTCACAAGAATGTGCAAAAGCAG
AGGTGATTGGAAAAGATCCAAATTCCAGAAATCCCACCTGTCTGGCATTT
TCTTTATACCTGAAGTACCAACGTTGTGGTAGATTAAACTTTGTACTAAA
CCAGTCACATTGCATTGCATACCTCTCAGCTTCAGGGCTTAAGAATGCTG
CCACAGTATATTCTTTTTTGTTCTGCTTAAATTAATGATTTGCTTCCTTG
GAAAACAAAGCATAGAACTATAAGATAGATAGTGAAAATCTGCAAATGCC
TGTGCTGGTTTTGGCTGGGATAGAATTAATTTTCCTCATAATAGCTGGTA
AGGGGCTATGGTTTGGATCCGTTCTGAGTCAAGGCCTTCTCTTCTCCTCA
CCCCACCAGCGTGGAGGCTAGGGGTGCCCAAGAAGCCGGGACAGGACACA
GCCAGGACAGCTGACCCCAACTGGCCAAAGGGACATTCCATGCCATATGA
TCTCATGCTCAGCATATGAAGCTGGCAGAAGGAGGAGGAAGGAGAGGATC
TGACATTGAGTAGTTCAGCAAAGCTGAACACTGCCTACAATTGCTCACAT
CATGGTTTTCTATCTTTAATGTATCTTCTTGTCCAGTACCAACTTAAATT
CATATAAACACCTGCCTTCTGCAGCATCCTGTATGAGGACCCAGAAATCC
TTGCACTGCTGTTAGATCTGCCACCTTGTGCATTAACTTTATACTCTTTT
TTGTGCTGGAATAGACAATGACTATCAACACCTCCTCTCTCTCTGTATTC
CATCCATATTTTCATAGACCACACTCACATCTTCTGCTAGTTCTTTAGAA
AAACTCCCAGCTTGCTTGTCATTCTTTGCATGGAAGCCATTCTATAGCTT
TGAACATCATTTTTTTTCTTCTCTTTTTCCTATTCTATCATGTAATGTTT
TGATTAGAGGGTTGTATCTACACACAGTATTTAGCATTTTACAACCAGAG
ACATATAAACCAGCATAAGCATGTGGGGTTTTTTGGTTTCTTTTTCCTCC
TATAATTATTATTATTTTTTTAATATTTCTTTAAAAACAGTAAAGACCCT
GCTTCCCTTACTCATTCACATGCAGATTTACTGTGATTGAAAGTTCCATG
ATAGCTGCTTGGTAGTCTTATACTAATGTACTTTGAGAACATACTAACAG
ATGTGGACACACTAACAGATGTGACATAAAATTATCATCCAAAAAATACT
GAAAGGATCTAGATTTTAGGGTACTAAATTTGGCCAAAACTGTTTTTGAT
ATATATTGGCACACATATACATACACACGTACACACATATAAACACAAAT
AGGCATGACTGCAGAGCTCATGCTATTCCCATCCTGTACCAAAACATCCA
TTACTGTCAGTTTGATTCTTCACATATATAACCTGTGGCAAAAATAACAA
TTTAAAAAGGTATACACATCTGTTTATCTGCCTTGATTGATTAATGTGGG
GGTAAAATATCACCAGGTATAATTCCACTGGCTTTAACGGTTCTGTGCTG
TGCACACAGCTTGACCTGATACATATTACAAATATTTAAGTGTATTATTT
TTGCAAGGTTATGAACATTTCAAATATTCTGAAAAAATCAGATAGAAATA
AAGGCAAATAGCAAGACAGGCGAGAGAGCAAGGGAACATCCAATTAAGAA
TGTCAAAAGGATTTAACTGCTCTGCTTTCAACTGCTAGAACTACTTATGC
ATTTGGAAGCCCTGGCTGAAAACTTGTCTACCTTCCTTTAAAACCCATCA
TTAAATGTCATCACTCTCTTTGACTTCACTCAGAATACACCATGTTTTCA
TTTCTCCTTAACAGAAATATATTTAAAGCTACTTTGAAAACACATTTTCC
AGAAAGTATCTTAACATAAGAAGCATAAATTGGCAATTAAAAGCAGCTTT
ATCTTTTCATTCCCTCAGATAATTTTAGTTATTTTCCAGCTTTTCAAAGT
TTACAGTTTAAAATGATGAACTTATTTTAAAAATACAGTTGACATTGTCC
CGTGTTGAATAATGTGACACAAAATCATTTTAAATTGGATGTGAAAGACT
TGGTTTGATTGACTGTTATACGTGCTCAGTAACTTCTGATGTGTATGATG
TGTTGAAATATTTCCTTAAGTTCTTTGGATTTACAAGACAACACAACATG
AAACAGTCATATCTGTCCAACAATCTACAGTCTATACACGGAAAAAAATA
GTGTGTTCACTAGTAATTCAGATACTATGAAATTCTTGTGATTTGATATT
TCTTGCTTATCAGTGCACAAGGGGATAGATTTATAACCTGTTGCAAAGTT
AAAATCTTCGGATGAAAATCTGTAGATAGAGTGTAGCATCTAGGTAATGA
AAAGTTTTATTACAGATATTGCTTATGGGAGATTATTTCCTGTTTATTAG
AAACATTTCCTACAAAGGGTGAGGTTTTTTATTTGTTTGCTAGCTTGTTT
TTTTTTAGATAGTTACTATACGAACTAGCCCTGTGCTCTTTTACTGTG
>apal_01266
ATAGCAAATGGTAGAGTGAACACCTTTGTTTGCACAGAAAGATCCTAGTT
CTCATGTTTGGATGGGTGTTTAAGTGACATACAGCAAGGTCTCAAGCATC
TGTGTGAAATACATGAAAGACAAGACAAGTAAACATGACTGAACAGAGAA
ATCTCTAACAGATTGAATAATTTGGATGCTTTTTATAAAGCCTGCAGCCA
ATTCCAACAGAGCTTCACAGACTGACAAAACAGAGTTAAAAGCCCTAGAA
AGACCCTCTTTTCTTCCACCTGCTGACACATCTGGGGTCACCAAAGAGCA
AAATTTTCACAAGTGTCAGGGCTTTCCTTGGGAAAGTGAGATTGCCACTG
TTGGTAGGGAACAGAAACACAAAGTTACTTTAACAAAGTATGGTGTAAAA
GGTGAGTTTTTGAGAGTCTAGGGAGAATGCTGTGGGAAAGCGTAATGTTG
AGTCATGCCCATACTGCTGAAGTGTGTCTCTATGGCTGTTGGATTGGAGA
AGTCACATGTGAGAAGGAGTATCTTGGTGTTGCTAGAATTGTGTGCTAGT
GCATCGCTAATGAAGGGCACTGAGATTATGGGATTGCCATTTTTAAATAA
TTTAAAATTTCAACTAAGAAATAAGAAGAAATAACATTTCAAGTAGGAGT
CTGAGTGCAAACTAGATCTACATATCTGCCAGTCTGAGATAGATTTGGTT
CTAGAGCCAAACGTTGCTGCCTGGTCTCAGTGCCAGTGGTCTAGTGTAGT
GACTCATTAAGAGTATGTCCAGTGTAAATGAAGGCTCTCTAGAGGTCTGA
GCATATTGATTGAAAGCCCAGTAACGCCAGTGGAAAGATTCCCTCCCAAG
AACTTTAAATCGGGCTGTTACAACTCTATTCCTGGGGATATTGTTAAAAC
TCCATCATATATTTTGAGCCCCTTCAGAAATGTAGCCATCTGTCTGCTTG
GTGAAGCACAGAGATTTCTGATAGAAATATCTAATCTGATACTGATCCCG
TGTGCTGGTTTTGGCTAGGACAGAGTTAATTTTCTTCATAGCAGCTGGAA
TACAGCAATGTTTTTGATTTTTGCTGAAAATAGTGTTGATAACACAGGGA
TATTGTAGTTATTGTTGAGCAGTGCTTACATGGAGTCAAGGCCTTTTCTT
CTTCTCATGCCACCCCACCAGTGAGTAGGTGAGGGGTGCACAAGAAGTTG
GGAGGGGACACAGCTGGGACAGCTGACCCCAACTGATGTCATGGTCAGCA
TATAAAGCTAGGGGAAGAAGAAGGAAATGGGGGGGCATTCAGAGTGATGG
CTTTTGTCTTCCCAAGTCACTATTAATGCTTTCCTGAAGACATCCGAACA
CCTGCTTGCTAATGGGAAGTGGTGAATGAATCCCTTGTTTTGCTTTGTTT
GCATGTATAGCTTTTGCTTTACTTAATAAACAGTCTTCAGCTCACCCCAT
AAGTTTATTCACTTTTACCCTTCCAATTCTCTCCCTCACCCCCCTGGTGG
GGAGTGAGTGAGCAGCTGTGTGGGGTTTAGTTAAACCACAATAATCTGCC
CATTTCTATCTAGTTGGAGTTTCAACAGCAATTACAATCCAATAAGGTAT
AAACTGAGCTATGTTCTTGCAAGTATCTCATATACATCAGTGATTCTGTA
ATGCCTTTTGCTCACACCTTGCACTTCTTTATTTAAAAATACACATTAAA
ACCTGTCTCTGTCATTAAAAACTTCGAAACAAGCATCCAGAAGAGGGCCT
CTGCTGACTGCAGAGGGGGTTGGGCTGGATGATCTTTAAAGGTCCCTTTC
AAGCTGATATATTCTATGATTCTATGACTATCCATAGTATCAGGTAAACA
GGAAGTATTTGCAGAAAGAGCGTCAACTTTTCTATTCTTATTTTGTATGC
AAAAGACACATCCATATCATCATTATCTTTTAACAGGTAAATAAATAAAC
AAAAAAAGTGTTTAAGAGAAAAGTGTTAACAATTAATTTCATGCCTCAGA
GACCTCAGGTTCCAGATGCAGGCACAATGGCATTGAAAGTTGAATTTAGA
GAAGTAAATAATTAAATATGCAAATTATTAATCTTTAAATTGAAAAATGA
AAGTTCCAACATCGGCAAAACATGGGAAAAACAGTAGTTGCCTCTGTTTG
CAGTATACACGTCTTTACTGGAAAGGCTGCAAGTAAATCAACACAGAATA
CTTTGAAGTGTCTATTTATTGCTGGAGTGATGTTAAGTTATTTGATGAAG
TTTGTGGGTCAAAGGAATCACCTGTCAATATGCAACAGAATGTTAAAGAA
TGTTAAAAATTGTCCTGGTTTGAGCTAAACAGAGACAATTCTGTTCAGAC
ACATTAATTGGGGCTATACGTGGAGCAAGAACTGGGCTCTGATATATGGC
CTGAATAGTTTCAATTCCAGTTCGCACACTTAGGAGAGAATAAGATCTTT
TGTCTGAGAGTCCTGAGCAGTTGTGAAAAAAACCCAAAACAGACAGCTTA
CATCATGTCATTGTTGAGTGTAATATGTCCTT
>apal_01271
TACCAATAGTGTTAGCCAAGGACTACGAGGAAAATAGCTTCATTGGTGAA
AGAGTCTTTCTATTAAAGATATATTACAACGACATTTTTTGAAATTTGGT
AATTTTAATAACTTCGCTCTTTCTAAGCTTTAAGGTGGCATCCCCATAAC
AAGTTGTCTCAGCACACTGAAAAAGGATGTTTGCCATAACCATAGTGCTT
GCCAGAGAATAAAAACCTCCACTTGCTTTTAGTGAAACTGACATTTATTG
TGCATTTTCCTTCTCATCTTGTTTCCTTCCCCTCACGGCTTGTTCGTGGA
TACTTAAACATATTGCCTCACGTACCTTTCCACAGGCACACCCCCGCGAT
CTCTGTCAGAGAAAGTCTACCAGAGTAGATGGCTATTTGGTTTATCCCAA
TTTGGCCTTTCACGTGTTTTTAGGAGCATGTAAGCATTGAATGAAGGTGC
AAATGCCATCTGCATGCCTCATTTTCTTTGTGGGTTAAGCCTCGCTTCCA
GAAAGAATCGGACAGTGATAGTACCGAGATGTCTTACGCAAAGTTGTACC
TTCCTCTCACATCGTTCTCCCACAATAACACTCTATCTCAACTAGGCAAA
CCACCAGAACTGTTTTGCTCTGCTGGACAGGAGACCTGCCATTTTCTCTT
GAAAATGCCAGGAGACATTTATTCTTAACGACATCTCTGTGCACAAATGT
ACTTAACGGGTAGTTGCAAGAGAGTAATTTACATGTGTTCAGAAGTAGCG
ATGTGTGGGGGTGAGCATTTGTCTCAAAGGTCACGTCAGCTGATATACAG
GTAACGATTTGTCTGAAAGCATTTACAATTAATTGCTTCTTCTTGAGACT
TGTTGCGCTTGCCTGAAAAGTTTCTAGATTAGCTGTCTGTTAATTGAGCA
TTCAGAGGGGATTTAAATTCAGCATCAACATTACTGACATATTGGACACT
AATTTAAGCACCAGTAAACTTGGGAGTATTCAGTGATTAGTAAATATGTG
TCTAATTATACAGCGCTAAGTGGCAGTTTGAAGGAAATTTTAAATTACTT
CCTTATTATTCTTTATTTTTTAATCCTCCTTACCTGCAGTAGGGATACTT
TAACTTGATTCTCCATCTCAAGTTTAGGAGAATCAGTCCTGATGTCACTT
CTAGGGTTGCAAAAAGAAAATAAATCATAAAAATAATTATTTTTCTACTA
AGTTTATAACAAAATATTAATTTTAGAGGGGCAGGATAAGATGTCTTTTG
TGTAGAATTCTCAGTGTTGGGAATTTCTATTCAGATAGGGAAAAATCAGC
ATGCTTCCTAAATATAAATCATATATCTGTTGTTATGCTTCCAGTCTCCT
TCCCTGACTATGTTGTTCAAGTCACTACTCCTAATAAAGTAATGTTGTTA
GGGGATCCCAAAACATGCTGTAATCCAAGGAAGCATAAGTAGGGAGAAAA
ATAGAGTTGCTGGCAAATCAGCCTCTGGAGAAAACGGGCAGAAGAGCACA
CCTGATCTACAAGTCCCAGAGGAAACTGTTGTAGTGATTCCATATATAAA
AATAGCCTATCAATGCCGAATAAAGAATTTTCAAGTCCCATAATTTACTT
TCACAGAAAAGCTATCTCTCAGGCGAGTAAATCATCTTTTATAATAAACT
CTAGATGTCACCCAGATAATGGGTTCCAAAAAACAAGTGATTGCTCTTCG
GTGCAGACACTCCCAGGTTTTATTTGGTCCTGACATTTTCAAGCATGCTC
TAACTTCAGTTCTCATTATTTGTACTGTAACCCCATTAAAACTTTGACAG
TCATGATTTTCCTTCATATTTTTAGTACCCTCAGTCTAAACTATCACAGG
CCCTCATAAACAGAGATGAAAGGATCCTAAACCCAGCTCTAATTTAGAGG
AATCCTGTCCTTTTCCTAATTTAAGAGTCCAAACAGCGGGCTACGACCTT
ATACAAACTGCATCACGAATGGAAAAAACTTGTTATTAAGAGCTCCTATC
TGCTGGTTTTGGTTGGGACAGAGTTAATTTTCTTTCTAGTAGCTAACGTG
GGATGATGTTTTGAATTTGTGCTGAAAAGAGCATTGAGAATTCAGGGGTG
TTTTAGTTACTGCTAAGCAGTGCTTACACTGAGTCAAGGCCTTTTCTGGC
TCAGCCCACCAGCGAGGATGCTGGGGGAGCCCAAGGAGCTGGGAGGGGAC
ACAGCCAGGACAGCCAACCCCAACGCACCAAAGGGCTACCCCAGACCACA
GGGCGTCATATAAAGCTCAACATATAAAAGTGGGGAAGGAGGAGGAAGGG
GGGATGTTCAGAGGGCTGGCATTTGTCTTACAAGTCACCATTAGACATGA
CAGAGCCTGGCTTTTCTTGAGATGCTGAACACCTGCCTGCCCATGGGAAG
AGAGCAATGGATTCCTTGCTTTGCCTTGCTTGCATGTGCGCTTTTGTTTT
ACTCATTAAACTGTCTTTATCTCAACCTATGAATTTTCTCTTTTATTTTT
CCAATTCTCTCCCCCATCGCAGTGGGAAGGAGTGAGCGAGTGGCTGCGCG
GGGCTTAGTTACTGGCTGGGGTTAAACCACAAGTCTCAATTATTATTGTA
TTAAGATGGCCACAAATTAAAAGCATTTTCTCTCAGAAGATTGCACAAAA
GTTTGAGGATAGAACTGCAAATTACATATAAACAAGTACATAGCTTTTCA
TATCATACATGCTTTAGAAATCCACCCATATACTAAGAAATGCCAAACTG
TTACTGAAATAGAAACTAAATTTATTAAAATATTGTTTAATTTAAAATAG
CTCCACATCCAAGATGTACAAAGGATAATCTCTTTTATCCCTTGCTTTGA
TGAATGTGGCCTGTGATCTTGTGAGCTTCTAAAGATGATCAAATTGAGCA
GAGAACCCCATGAATCCTAACAGACTACTCAGAGTGATGTCCTTAATGAA
CACAGTATGAGGTATTTAGACCATCTTGAGGACAACTGCTTCCATCTAGC
TACTCGTATCTTCAAATAGCTATTTAGTCAAGATACGCTGTGGGTCAGCT
ATTGAAGCACTCTTCTAGTCAACATCCCCTTCTATAAAGAAAATTAAATT
TGAATATTTCCCCATGTCTGCCAGAATTCCTGTCACTAGAAACATTTGCT
TTGACTTATTTGGTTTTACATTTTTTATTTTATTATTTTACTAATTGTCC
TTTGGTTTATTTATTATTATTATTACTACGATGGTTTTATGGGGGAAAAG
TAAAGGAAAAGAAAGAAAAATAAAAGTAAAAATTACATGCCACGTGAAAA
TATTATTTAAAGTACTGCTGTCCATATTTCTGTCACCAGCTGCAAAATTA
CTATTTTCACCTGAGTATTATTTTTTAACAGAATAAAATGTTTATGCAGT
GTAATATATACAAGCTGAGAGTCTCTGAGCAATGCCTGTGCTTGCTAGGA
ACTGTTCTCAACATTGCACACGACTTTGACCCTGTTGCCTTTGTTAATGA
GAGCTGCAGAGGCCTCTCTGCAGAGGAGTGTGGTGGAAACAACTACTTGC
TTTTGCACCGATCAGATTTTGCTTCAGCTGCCACCAGCACTGATGATGCA
GCCAAGTTCATGCAGGACCAACTTAACTTCTGCACTAGGAGTTACACTCA
GCTTCTGAGGAGATATAACCTGTTTAAAATCTCTCTCTCCTGTAATTTGT
GCTGTCTATAGGCATAAAATTACAGATCACAGACCAGAGGCAGAGTTTCC
TGCTGGGAAACCGTCCACAGTCTGAACTGTGATGGCCTCTTGTGTACCTC
TACAGTGCACTCTATCCATGTGCACATTTCTCCTTCCAAGCAACCAGGCC
CTCCATTCAAAACTTGACTCACTCGTACTACTGTAGCTTCTGAATCTTGG
GCTGATACAACTGGTTGAATCAAACAGGTATTTCCCCTCTCCCCTCAGAA
AATAAATATGATAGTGTGACCCTATGATTATGCAGATAGCACTTCCCAAT
CCTTACTGTCTTGATTTTACAATTAAATACACATCTTGACATAAGTTTTT
CCAGTTTCCAGTAAAATGTTGTAGTAACACTTCAGAGGTACCAGAGAATC
ATAAAAAATAGAGATGAGTTCTATTACATGAAATTACCTCTAAAGTTACC
TCAAGATTTTTGTTTGTCCAGGTTTTAAGTAACAGTATCTCTTCAGCAGA
GTAATAACATCAGTTGAAGATGACCATCATATTAGAAGAAGTTCTGTGCT
GATATGGTGTTTCATATATATAACTGAATCTCCTTTCTTGTAAAGTTACC
GTGGCACATTATGGGTAATCGATATTTAACTTCACATAGTCAGTAAAAAA
GCCTATCTTTTTCTTTGTGATGTGTCCCTTCTTTTTCATAATGTCACCTT
TTTGTTCTTTTTCACCAGAGAGAAGAAAATATTCAGCCCTGCTTTTAATG
AGACAGTGCTTATAATGAGAGTGTTCCATTTATCCATAACAGATCTATGT
AAAAGTCCTGGCAGAATCTATGCAAAAATGACATTTTCATTTACCGTGTG
AGACCTGTTCATTAAACTATGAAAGAAGTGCA
>apal_01277
GATGGAAAAGATGTTACTTCCACATACACACTGATGGAGGGACAGAGATT
CTGTATTAGTCGTGTCAGTTTGCAGAAAATCAGAGAAGACCACCTGCTGC
GATCTTCTTGGTACTTCCTTTTGGTTGCTTGGCCTCTTATTTGCTGCTTC
TCTAAACATCAGCTGTGCTGCCTCTGCAGAGCTTGTGACCCCGGGAGGTC
ACAGCCTGTAGCAACCTGGACTTTGTAAGTGTGAAGATTAAGACAGAAGG
TGGAAAACCCATCCTGTAATAATAATCAGTGTCGTGATTAAATAAGCCTG
TCCGATTTAAGTGTTGCCTGAGTATTTACTGGCTAATGAGGCCGCCAGGA
ACTGGAGTGGAGCCTGACATTGCTGCAGGTTTGGGCTGGGCTGAGAACTC
AGCCTTTCCTCTGCAAACAGCCGGCCCTGACGTGGTCACTTGGAGTGTCG
TGTCCCTCACCCGGAGCTGCTGGGTACCTGCCCTTTGCCGCTTAACGAGA
ACTCTTGGCCCCGGAGCTTGGTGCCGCTCAGAGCAGCGCAGTCATGAGGC
AGAAGATCTCGTGCCAGGAGAGATAGGACAGCGAAGCGTTCCTCAATATA
GCGCGGGGAAGGTTCACCTTGGTGTGATACTGGTGCTTAAACAAGCAGCT
ATCCCATCTGTGGTGTTGTCAGCACGTAATTGCCTTTGCGAAGTAGCACT
GCCTTTTAGAGTCTGGCTTAATATTGCGGTGTGAAGTTGAAATAAAGATG
CTTACACCCACTTTCCTCCTTCCTCGGTGAGGTACTAACGTAGCTGCTGC
CTTGCTGCCAGCAGTGATGTTCTGAAGAGGTGGGGTAGCAGAGTGGGCAA
GCCATCGACAAGGGCTTCTGTGGTTCGTGTAGTGTGATGGTGAAGGTTCA
GTTTCTCCATTTGACAGCAGTTGTCTTAAACCTTGTGATACAAACCTGAC
TTCAGTGCAGAGGGGGTCTCTGGAGCCATCATCAGCCTAAAATGGGGAGG
ATTTTATCAGGGAATGAGTTTTATCTCCCAGCTTTTTCACTAGCACAGGT
CAAGGCTACAGAAAACAACTGTCACGTGGCTGCGTTGGGTGTCTGATTTC
TGCTGCTGCTGTTCTCATGGGCTGTTTTCTTCCCAGCGTATAATTATATG
GATCATACTTTACATAGTCTTTGGTGCAACTGTGGATATTCTGTGGAGAA
GGGACTCTGTAATAAAGTCCTTGAGATGCATTGGTTTCTTCAGGTACATT
TTACTGCAGGATGTGCAAAAAATGTCTGTGTGACTGGGCAGTCCTTTGGT
TTCTCCCTCACACTAGTCGGGAACATCTCTGTTCATGCACAGATGTAAAT
CTGAAACTGGCTTTACCCACACCCGTGTTGTATTTCAGTGCTGTCCCATT
GATACGGGAGCTCTTACTTGGCACAGTGTAGTGGATGAAGGACAGTGTTT
CAAACCTTGTTTTTGATCTTCCTGGGGCTTCATGCGCGGCAAGCCTGGGC
TCTCGAACCTGAAGGACCAAATAGTTCCATTTGCTGGCAGGGCTGGGGTG
GAACAGTCGTCTTGCAGAATTCTTTGGTTGCTGGGAGGTGGGAAGTCAGG
GGCTTCAGTTTTGCTGCATATGACCTTGCTGATCATTACATTTTAATGGA
GTTGTATCCCAAAATTTCAAACTTCAAAATCAAATTTTCTACTTCAGTAT
TTTAAGGTACTTCCTAGCTATTGTCAGTGTGATATTGGACTGTCCAGAGT
ATGCAGATGGAAAAAAAGAGTTAACAATGCTCTAAACAACAGAGGTGTAT
TATTAGGTGACCTTTCTATTGTTGTCATTCATAAAGTCCTCTGTTTATAA
ATGAAATAATATTTAAATTAGATGCTTAGGTTAAACTCAACCGTTGCTAA
CCTCTAGGCAAGAGAAAGGAAATGGGAAGGAGCTATGTAGAAGTGAAGTG
TTGATCTTTTATAAATGTTGCCATTAACTGAGAGTCCAGCAGAGTATTCC
TGTGCTGGTTTTGGCTGGGGTACAGTCAGTCTGCTTCATAGTAGCTGGTA
TGGGGCTGTGTTTTGGATTTGTGCTGGAAACAGTGTTGATAACGCAGGGA
TGTTTTCGTTCTTGCTGAGGGGAATTCCCCCGTCAAGGCCTTTCCCGCTC
CTCACCCTGCCCCACTGAGGAGGCTGGGGGGAGGCACAAGGGGTTGGGAG
GGGGCACAGCCGGGACAGCTGCCCCTGACTGACCGAAGGGATGTTCCAGC
CCATATGGCATCGTGCTCAGCAAGAAAATTAGAGGCGGGGTTGGTGAGGG
CGGGACACTGCGCAGGGCCTGGCTGGGCATCGGTCACAGAAACACGGAGA
ATGTTGGGGGTTGGAAGGGACCTCAAAAGATCATCTAGTCCACCCCCCCT
GCCAGAGCAGGATCCCCCAGGGGTCAGTTGGTCACAAGCAATTGTTTTCA
CGTGCATCACTTGTCTGTCTCGGAGTTTATTCTCTCTTCGGTGTTTTGCT
TTTCATTACAATTTCTTATTATTTTCTTTCATTTCAGTTATTAAATTTTC
TCAACCCCCGAGTTCTCACTTTTACCCTTCCAGTTCTTTTCCCCACATCC
TGCTGGAGTGGGCGAGAGGCTATGTAGCGCTGAGTTGCCAAAATTTCAGC
AGGGGATTTAATTGCAAAAGGATCGAGGATCACAAGCTGCGTCCATATTT
CAAACCAAACTGTAATAAATACAGAATTCATGTGAATGAGTAGTCAGGGA
CGAGTCTTCAGCTGCATAAAATGTCCTGAAAGAATCTTACTTTAACAGTG
ACCTGCAGGGCTTCTGATTTCAGCCTCTGCTAACTATAGGATCTTGGTAA
CGTTATTGATCATTCTTCTAACCCAGTTGTGTCCCCTGTCACTCTGAAAT
CAATGTGGTTGTTTTGTTTTGTTTTGTTTTTTTTCCTTTTTTTTAAAAGA
AGAATAACCTGAGAACATTATAGGGTATGAATGTGTTGGGAAAGGCTTGG
GGTGACATACAGGGGTTGAGCTGGGAAGCATTAAGTGACATCTTCTTTTG
ATTACTACCAAGGCTACAACCTTAGATCTGCCTTTAAGATGGGAATGTTT
TTTTTTCTCCCCGGTGATAATGATCAGTGGGTGTGAAATGGAAAAGATTA
GCAGCTGGAGAAGGGTGAGGTATTGCTGCAAACTTTTTTCCTTTTTCCTT
TTTGATTAAAAGGAACCAACTTGTTTTAAATCACAGCAGTCGTCCTCTGC
GTGGTTTGTCTAAGGTGTGCCCACGTTATTTGGAGTGACAAACTCAAGTG
TCATAACTGGTGATTGCATGGGAGGGCAAACACTTAATTGATAAAAATGC
TCCCACTGACTTTGGTCTTTAATCAAGTCTGAGGATGGAGTCTCTTGTAT
AAACTGCCACTTAGGAGCTGCAGAGTTTCTCAAGGAGAGTTTTGATAGAG
ATGAGAGCTCCCACTTCCAAGTCTCACAGCTTAATGAAGTAGGAACTTCA
AAAGCCTCGGAGAATGCATTGACCCTCTCTTAATGTAACCTGGGGTTTGG
GTACAGTAGGTCCTCTCTTCTGTTAATGAATGAACTACTCCTTTAGGTTT
TCCGGTGTATCTTGTTTTAATCTAAAATGGGAAGAAAAGGATTATGCTTC
TAATGTTTTTCTCACTTGCATATTTCACTTAGGGTGATGCCCTGTTAACG
TGCACTGAGTGTTCCTGAGAAGAACAATTGCAATAACCTCTGATGTTGAC
ATTTTAAGAAAAGAACCACCCTCTTTAAAATAAATATTAAAAGATTAAAG
AAAAAAATTCACAATACAGAGAGCTTGAGGCTTGTGGCAGCAGCCAGGTG
CCGTGTGGCTCCCTGTGTCCATGAGCACGGCAAGGTGCTGGGCGGGCACG
CCTGCCCGGCTGAAACCATGCCGGGTGTGACTTGTGTGCTGTTGTGTGCG
AGATAACTGATGATCTTCGGAAATGTGGGGTGAAGGGACAGAAGAACAAA
ATGAAACACCTTTTTAATCCTATGGTAAAATACTGTCATGAGGTTGGCAG
CTGTGGTTTAGTTACTTTTCTACTAATGATGAAGTTGTTCGCTTAGTGGC
ATCTATGATGACAAAGGCCACCGGGATGCCTGAATATCTGAGATCAGTCC
AGCAGAAAAAGTAGAACATACCTTGCATGCTTTTGATGTGGGAATTTCTC
ACGAAAATCACTGTACAGAAACTCTGTCTTACTTTCTCTGAAGGTCTTTA
GGCAAGAGGGGAACCAGCCTTGATGTTTAGTTTGGCTCTGGTGAGAGGAT
CTGATAAACTTCTTGTCTTTTATTTGTTGGGTATTT
>apal_01322
TTCGGCCACAGTTAAAATGTTACTCTCAGTTTGAATGGCAAAACATTGCA
AAATGTAGTTAGTGAGAATATAATAACAAAAGGAAACCACACTGGCCATA
ATAACCTGGTTCAAGAGTTTGTCCCTTGCAAGGGCACTAGGAGATGTTGT
ACAAGTTGCACATATGGGCTCTGTGGACTATTCACCTGATGCTTCCTCAG
CTTCTGCCTTCTGCAGCCACCTAATTAGGGATATTACATTCTTGATATTT
TATGTCTATTAGCAGACCTGCTGTCCATGAATTTGCCTAACCTCTTTCTA
AAGTTGCCAGCAAACTCTGTCTCCATATCTCTCTGTCCAGAAGGCCACCG
CACGCTATTATAAAAGCACTTTCACCTGATTTAAATCAGTCATGTACTTA
TTTTAACAAATCACTCCATAGTTCTAGTATTGTGGATGATGGTAAAAAAT
TAATGTACATTTACCTTGTACATACCTTCACGATTCCGTAAAACTCCACC
ATACCCCTCTTCACAGCCTTCTCCCTTCAAACTGAAGCACCCCAGCCCTT
CCAGTCTTGCTTTGTAAGGCAGCTCCTCCATCTGATAGTTATTTCAGTTG
CCTGCACATCTCTATAACATTCATCCTGCTGTTGGCGACTCAGTGCTGGA
GCAGATGCACTTAGCAGTGTTGTATTTAGTCTATGAACTCTATAGCTTTC
CACTATATCATAAAAATCCCAAGTTCTAGCACTAACGTAGTCTATATGAT
AAAGCATGGTATCTGATCAGGGGTGATCAGTGTCAGAGAATAAGATGACT
GAAGTGTATCTGAATACCTCTGAATTCCTGGAGAGAAAACCAAAAGCAGC
TCATCCAACTCCAATTCCACTTACTTTCACTGCTGTGAAACTGTGTTGAC
TTTGCTGGCTTTATCTTCAAATGTATGACGGTATAAATGAGTCAGGATTC
TGGCCCAGGGCTTTTTGCTCCCCATGGCTTGTCAAAATTACTAGAGAGCG
GTTGGAAATGGAAGCCTGAGGGTTGCTACCTAGTTTGTACCCTTCTCTTT
GTTAGGTTCTGCAAAGAAAAGAAAAACTGAGATTTATAGGAGATAGTACA
AAAGCGGTAGATCTCGAGAAAACACGTATTATTACTCAGTATTTTTCTCC
TGCATCACTTAGTAGCAGAAAAGATTAGACAGAAATGGTTGATTTGCAGG
AAAGCTCCCTGGAAAACCTCAAGTAAACCACTACCATAAAAGTGACAGGA
ACATGCCAACACTGCATATAGGTAAAACGATTTGACTTTATGGGCTGAGA
CCTCATTGACTTTTCGGAGATGATAGAGGCATACGCAGGGAATGCAATGA
GCTGTGATGGGCCTAAGAAGAGGAGATAGATTTAACAGAGTCAGGAATGG
TTTTGAGAGAAAAGGGAAGCTTTGTTTTTCAGTCTGCTGGAAGCCATTGG
CTGGGATTGGATCTAATCACCCTTTAAATCTGATTTCACCACTTCTTCCT
AACACTTTTTTTCTTTAATCTGGAGTAATAATCAGAAAAATATACATATA
TATAAATTTGTTTTAAAATGTAGTAAAACAAATGAATGAGATATGTATAC
ATTTTTTAAGACTGTCAAAAAAGGAAAAAAGAGAACATTACTCTTTCTTC
AGCTCCTGGAGAGAAGATCCAGGACTTTTCCCTCAAGTGCTACTGGTTTT
GGCTTGGATAGAGTTAATTATCTTCATAATAAATAGTATATGGCTGTGTT
TTGTATTTGTGCTGAAAATAGTGTTGATAATACATGGATGTTTTCGTTAT
TTCTGAGCAGTGCTTACACAGTGTCAAGGCCTTTTCTGTTGCTCACCCCA
GCCCACCAGCGAGAAGGCTGGGGATGGGCAAGAAGTTGGGAGGGGACACA
GCCAGGACAGCTGACCCCAGCTGAACAAAGGGATACTCCAGACCATATGA
TTTCATACTCTGCCTTTAAAGCTGAGGGAAGAAGAAGGAAGGGAATGATA
TTTGGAGTCATGGCGTTTGCCTTCCCAAGTCACAGTTACTTGTGATGAGC
CCTGCTCTCCTGGAGATTTCTGAACACCTGCCTGGGAAGTGGTGATTGAA
TTCCTTGTTTGGCTTTGCTTGTGTGCACGGCTTTTGCTTTGCTCATTAAA
CTGTGTCTCAACCCACAAGTTTTCTCACTTTTACTCTTCTAATTCTCTCC
TCCACAGGGGAGAGTGAGCAAGCAGCTTCTTGGAGCTGAGCTGCCAGCTG
GGGTTATCCCATGACAGCTACTCAACCACCACAGATATTGGCCTTCAGAG
GAATCTTTCTGACTTTGTAACTTCTCCTCTTGACCCATCACAGTAATCCT
TATCGTAGCCACCACCAGAACAAGAAATTATGTCATTATTTGTAACCATA
GCAGCAGAAGGAAGAAACTGAATTTTCTGGATGAAATATAACAATCATCA
ATTAGCACTCAGTGTTAAAATTTTGTCACAAAAAAAAAAAAAACCAAACA
CAAAAAACCTTGGGAAAGAAGGACAGATTTATACTTTTTCAGCAGCCATG
GGTTAGTGAAAGGTGTCTTTTTGTCTTCCAAAAACACAATAGCATAAATA
GAAACAACGTAATAAATCTGGTTAAATTTTCACTTCCTCAGTCACTTGAG
AAGTAAGTAAAAAAAAAGACTGATAGTATCTCACAGCTAAAAAGTATCAG
AGGCACTGAGATTTTAAAGTTTTTGTGATTTCATTTCAGAATTACATTTT
ACATGATTTTTATGTCTTTTTACTATTTCACTGGTACTAAAACATACTTC
TACTTAAGATTTTAAAAAATGTCACAGTGAAGCTCTTAGTGACTCATTGG
AAGAATAAATATATTCAACTGAAACATTGCTAAAAATAGGAAAATAAAGA
GTAATGATCAGCTGGTCACTAGCTCATTTTTTTTTTTTATTTACCAGGCA
TTGTTTTAAGCAGCCAGAGTAGCACAAATTAAAACACATATACATGCAAC
ATCTCACATAGGCCTAAAATATTCAGTAATATTTAAAATTCATTTGTCCA
TCATTCTTACCAGCATTCTATCATCTTCCTCCAGGAATGATTTATAGAAG
ACTTCTCCGATTAGGCAAAATCACTTTGGAAAAACATTGTAGATAAAAGA
GGCAACAGAAGATTAACCATTGCAATTAACCATTAACTAAGATCGTTTAT
TAGTCACATATGGCTCTCGTATCACACCAATAGGGCCTTCACAGAAACAC
AGAAAGTATTCCTCTTCAGTCATGCTATGCTTACATCAGCAGATCTACCT
GAGTATTCTTTTTTAATCTCACAGGTTTAAACATATTAATTTCTTTCCAT
GGATATGGACATGGAGCTTTTGTTGAGTGCAGAGGTTTTGTATTTTATCA
GTATGATTTCTCAAGTCTTTTGAGTCTCCATATAAATGTAAGAGCCACTG
CACTGGCCCAAATCCGTCAGCCCATCCAGACATTGGGTTTCTGACAGAGA
AGAAGGCTGGGGAGGAATGACTTAACTGTGGAAGTTCATAGCAAGAGTGC
TCCCACAGTGGATGCTAAATAACAACAACAATAGGTATGTGCTCATTTGG
CCTCAGGATCTTTCCTCCAGATCTGGCCTGGTGTAGATGATATACTCAAG
TCAGAGGCATGATTTTGCACCTGCTTTATATACTATTAAATATCTATATA
ATTAGTGCAGTTAAGAGCATTCACAGTATAGACTATATAATAAGCTCATT
TTTAGAAATTTTTCTGACATCGTCATATTTTATGTTCATCACCCAATTCA
CACTGGAACAGAACTATCTCTTTCCAAAATGTTGTTTTGTGGTTCTCAAA
TGGAAGGCACTTGGACTTCCACTAGCCTAGTTTACATTTATATCCTGTGT
GGCCATATTTCAAATAGAAAACATATGACACAGCTATTCCACGGCTGAGA
ATACTTCATCCTCTGTCTACATTATGTCCCATTCCTCAAGGTTCAAATAT
AAACTCACAGCTAATCTGCCAACTTTTCCACTATAACAGAGGCAGTGTTT
TAGGTATACAGCTCTTCCAGTGACAGCTAGTAAAGTATTGTTATTTATTT
ACATTAAGATAAACGTCACTGCTGAGGTTAAAGTTATCTCATGGGCACTC
ACAAAGGAGTAGGAATTTATGTACTAAAACCTGAAGCCAGTCTCAGGAAA
GAGATACCCATGTGAGTCTGGATAAAGTGCTGACACCAATGAAGGCAAAA
GAACACAGAAAGCAGA
>apal_01338
ATTCTCACCTCGCATTTGCATTATTTTTAATTTCCTTGTATTTCTTATCT
TCTGTTTAAACAGAAGAACTGAAGTAAAAAAAAAAAAAGATTGCCATAAG
ACTGTCATAATTTAACTGGCAGTTTACAGGATGAGAAATTTTGTGATTGA
AAGATTTTGGTCATAGAAAGGCCACAGACATTTTGAATAAATGTACTCTG
TGACACTATTCAAAGACAAAACAAAATATTCTACAAATAATACAAATTTT
AGCTGATGAGCCCTCTAATTTGAAGCTCAAAGGAGTCAATTGGTTGAAAG
ACTTCCAACCACGTCAGTAGGATTAATGTCATGTCCTTTTCTGGAAATGG
ATGAGACACTGACATTTATTAATTACTTCATGGTAACTACCATTCTTCAG
ACTGTTTGCTAAAATCCTGTCACAAATGGTCACAGTTTGCCACTCACACA
TCCAGTTGAGTTGTGTGAGTCAAGTGGAAGTGACTAATCTCAAAAGCACT
GAACATTTACAACTGAATATACATTATGCCAGCTAGAAAACATTTAGTCA
CTTACTGGGTCTCTTTCCTCATTTGATAAAATATACAATGAACTAAAGAA
GATGTGTATCAAACTTTGCTGCTTGTAAAAATTCCAGCACCGGAGCAAAC
CTCCCCTCCACACTTTCATGACTACTTTTTCTTTAGGTCAAACACTCAAA
CGTTCTTGGGAAACTCCTTCAATCAAAGTTTGCTGCTGAATTCAAGTAAA
TAATGTGATAATCTTTTGTTCCCATTGTTCACCTCAGTATGTATTTGTGG
TTCACTGTTCACCAGTCTGGAGTTCAGAGCAAATCATTATTAAGACATCA
GTTTACAGTACACGCCGCTTTGCCTCAAAAAAGAAAAAAATAAAAGGCCC
GTATACCAAAATGCAATTTCTGAATGGCAAGGTAAGAAAAGGAAGAAAAA
TACTTGCAGAAAGCAAGCATAGATGCCGTATCTTCAGAATATTTCTACTT
TATACATGAAAAGAATTCCTTACTCTATCTCAGTGTTGTGTTTTCACATC
TCCTGGCGTGAATCTTATTCCGGTTCAATGCCTTGCTGATCCATCCACTC
CCTAACGAATACATTAGGGACATTATCAGGCAATCTGGAAATACTGAGGT
GAAAAAAAATGATGTTTTGCAGCAAGGTATATATTCTCTGAAGTGCAACC
TCTTCCTCACACTGCATTTTATCTTGAAGAAAATCATGCTTCAGGAGCTA
GGCCTTAACATTTTTTTAAAAACCCCACGAGCTACGCAGCAGTCCGTCAG
CCTTAAATCGTTGACCCTGCGCTGATGAACCTGGCCTAAGAACTATTTAA
GGGCATGCACGTAGGCTTTGGCGTTGAACGAGTTGTGAACATTCTCAAGC
ACAGGGGGTTCAGATGTGGAAGAACCTTGAAAGCAGATAGTGAAACCAAA
AAGATAGTGTTTGAGGCTGGGTTTTTCTGCTGTTGTTTCATTTTTAAGAA
AAAACCAAAGGTAATAGGTACTTGCAAAAGATTCCTCTACACTCACAAGT
GACAGATAACGGTTTGCCTCTCCCTTCTTGACAACTGTTACGCATCCTCC
CTCTGACAACACGGAGACTTCTGCAGGTTGTGGCACCCGAGTATGACATT
ATGAAAAGATCGAGAGAGGATAAAGTAGCTGCATTAACATGCTTAGATTA
ATTCAGTTCCTCAATCTCCTAATAGGCTTCAAGCAATGGATGGGTTTCAG
TTAAATTTTCCTTAGTGCCAGAGAAGCTAAATTTCAGATGTTTTATTAAA
AAGAAACAGAATTGTTCACAGCTCTCATTGGTTCACAGACTCTGTAAAGG
AAGGCATCTATCTACCCACTCAGGCTAGATTTTAATTTAAGTAAAACTTC
AGTGTTATCATCCACATCTAAAAATCTGACTAAAGCCAAGAGATACGCAA
CCTTTATCCAAACAGTGTCAGACTTGGAGAAAGAGTTGGATGAACTCAAC
GCTGAACACGCTGCCGACGGGAAGGAGTGAAGGAATCCCTCATCCTTGCC
GGCGTGTGCAGCTTTTGCTTTACCTGTTGAACCATCTTAAATGAATTTTC
TCACTTTTGCTCCCTCTAGGGGACAGCAAGTGAGCAGTTGTGGGGGCTGG
GGACACCACAACCCCCGTGCAGGCAGTTTCTCATGGGCTGCTGAGTACTC
AGCTGGATCTTTAGGCAGCCACGTCCAAATCCTGCATGCAATAAGCCTCA
CAAGGTCTAAAGGATTTGAGCGGCTAAATAACTAAATCCTGCTTTCATAA
GTGACTAGGCAGCTGGAAGCCCAAGTAGTAAAAGCATTGAACAGGTCTTA
AAGTCTAAATCATGTAGGCACAGACATTAAAATATGCTTAACTCATCAAA
TGCAAAAGGGTACCTAGCAAAACTTCCAAAGCAATTACAACTCCTACTGT
TAGAGGATGCTGTTGAAGACACAGCTATGTGGTTTTTGCCCCATGTGACT
CAATGACATGACTTAGATTCCTAAACCGGCTAGAAGCTTTCAAAAATCTG
AAAATGTAAAATACTATTTATAATAATNNNNNNNNNNNGGGTTCCTAACA
TAACAGGTGCTACTTATTTATCATTTCATGTATTATATCTTTTCACCACT
GCATACAGCTATAGTTAGGCAGCAATGAACTTCCCTCTACGAGAAATTTT
GGAGTAATATTTATTTTGTATGCTCTTATATTTGAATTTTAGTCCTATAA
ACAAAAACAGTCAAATTGTTTTCAGTATTCTCTTTGCACCCTTGCAAAAG
GAAATCTCATTCAAGTCAAAATGTTTTTTATTGCCCATTGATCTGTAGAA
CCAAAACCTACAGAAACTAATTTCCCAGATTAAACTAATAAATTAAGATT
GCCTCACTAGAATCCTGACTATTGCAAAAACAAGNNNNNNNNNNNNNNNN
NNNNNNNNNNNNNNNAAGAGATTTACTGAGATGAAAGAAATCTCCATTTT
AGCTGCATTTTTCATAGCTCCTTTGGTCAGGATGAGCTCACAGTTATCAG
AATCCAAGATAAAGACATATGATGTTTAGAAATGGCATCTAAGTTATTAT
TCCAGAGAATGAGCAGAGTAAGTGTGTTATTAATCCTGGGTTCTTAGGCC
AACTTAATTGCTGTCAGCAATTTATGTAGCTTCTTTACAGTGAGTAACTA
AAGGATTGTAATTACTTACCACACAGTTGCTCTGCAGAGTAAATTAAATA
TTTTTTGCTAAAATATAGTATATGAGGGTACATTTACTCAGGGAGCTTTG
CTTCTGTTGTCATGTAGTGCACCACGGTATATTGTATTCTAGATTCAGCA
CAATATTTTGAGTGAAACAGTAAGTCACCAACCAGCCCCTGCTAATGTGG
ATTCATCTCATCTTTGCATGAAGTAGGCAGCACAGCTACACATGCAACGC
TGTTGGTATTTAGTACATTGTAAACCAGTAAGGATAGGTTTTACTTTATA
TTAGAAGGAAAATTAAGCTTTGAGAGGTCAGAAAGTGACTTGGATTCATT
TGCTGGTCAGAAAATCCTGGCAAACTCTCCAAATTACTACGACCGCACTG
GCTCCGGCACCACTAGCCCGAAGCCTGTGGCCGCCAGCCCGAGCGCTCCC
GTTCACTCTGTGCTCATGGAAACATTGGGGTCCAGCATCATGAGGTGTCA
CCTCAGGAAATTTTGTACAAAACAAAAAGCTACTTACAGCTTTCACTACC
ATCACCTACTCCTGTGGCTTGTCCAAAGTTCGAGCCATTTCCTACTGAGA
TGGGTGGATTTTCTATCTCTATCCACTTGCCACCAGCAGCAGCCAGAACA
AGACTGAAGAATCTGTTAATATGACAAAATTACCATATACAGGACTAAAT
TCATAGCTCCTGAACAGTAAGAATAAGAATTCGCCTGTTACTATTCACAA
GTTCTCAGGTTAGCGAGCTCCACCACTAGCAAGTCAGAGTATCAAAAACA
ATGTGAAATTCAGAGGGATTTAATAAATACATTTTTAATGTTATGGTACT
AAAATCAATTTCTACACTTATTAATTTGAGCAGATATAAGAAATAAGGAA
AACTCCAGACTG
>apal_01392
TCTGGTCTTGCACTGAGGTGCTCAACCTTCCACCACATTCCTGATCATCC
TTGACTAAATACCTCCTTTGCAGAAGTTACTTACCTGGGTTGAAGTACCC
AACTAGGTGATAATTTTGGCTGAGGTGGACACGAAGGCACCAGTAGATCA
GTGAGAGCCCTTCAGCATCAAACAGGAAGAGCCAAAAGCATAAAAACCAA
AAGCATTTAGTTATGGGAGAGGGGAAGGTATCTAAAATGGCAGAAAAGTA
TCCCAGAAAAAGAGTTACCCCCACATCCTCTGCCCCTCAACCTTATGCCA
ACCTAGTATGCTTTAATATGAGTTGAAATATGTTATGGATGAATTTCAAC
ATCCTCTGCAGCCATTATAAGGTGAGAATGGATAGAAAAATATCTCTACC
TTTCTGATGCTGGGACTGTCAACCCTTAGGCTAACTTTCAATCATTTAGG
CAAAGAGTCCTCCTACTGCTCCTCATGATGGGGGGGCCTAAAAGTCTAAA
TTAAACTTCTTTGCCTTTGTTCTGGAAATTAAAATAATATTGGATGTTTC
ATACTGAAACCCTGTTGAAATCAAAATGGACCAAATAGTCAATATTCATA
TACTTCAGACAGGCATCTGCTTGTATACAAAGCAGGAGAGGCTGTATGCA
TATTGATCTAATCTAAAAATGACAGCTTGTTATTGAAACGGGATCAAACT
TTAAGTAATTAAAAATACATTTGGATATGACAGTTTCTGAGAAAAGTATA
TTTGTGTATGACACCTCGCTCACCCCTAAATAAAACATAAAGAAAACACC
AAATGACAGCAAAGCATTGAGTTTGTGAGTTTGCAGTGCTGTCTTTCACT
TTAAGACCCATATGCAAGCATTAAAGCTACGACTAGCACTTTACATGCAA
AATAGGAAAAGTCCTTCTTTTAATATACTCTATACACATGCCTCAGGCCT
TAAATAATGAGGCAAACTGTAAACTGTCTTTGTTCTTCGGTAGGGATCCG
AAGGGGAAAAAACTTGGCCTTTGAGGTTGTCGGAAGTGTTGCTTTATGTT
CTCCTGCGAAACTCATCAGTCAATTATAAAAATGCTCTGGGCTTCAGAAC
AATTCAAAGATGAGAAACAAGACAGAAGTTGTATTCCAGTGAAATGCTGA
GATACGGCAGACTTTCCTAGGAAATCTAATTCACACAGCTGCGGCTTTAT
AAGAATTAGACACACCTAGAAGATCAAACCCAGATGCCAAGAAAAAGTTC
CCAGGACTGAAATGATAAACATGCTGACATCATAGTCATTGATTTGTTTT
TAAAATGCAAAGGCCTGCACAGAAAGATTATGCTCTGATAAAAATCCCAT
CATTTGAAACATGTAACTGTTTTCTATAGATTGCTTCACAGAACAGCTGG
AAAAACATGATCAACTAAAGATAAAACGGTTCCTACAAATGCAGTAAAAA
ACAACTACAGGGAATGAATTATAAGACACCTGAATTTAGAAAAATGTCAT
TAGTTATAGCAGTAAGACAATATTGTTCCATCTCAATCAAAGATACCATT
CCCAGGTTATAAGATAGGTCTGTGTGCTGGTGTTGCCTGTGATGAAGTTA
ATTTTCTTCATAGTACCTGGTACGGGGGTCTCTTCTGGATTTGTGCTGAA
AATTGTATAGATAACAGAGGGATATTTTAGTTACTGCTGAGCATGGCTCA
CACAGCATCAAGAAGGCCTTTTCTGCTCCTCACACTGCCCCAGCAGTGAG
TAGGCTGGAGGTACACATGGAGCTGGGAGGAGACACAGCTGGGACAGCTG
ACCCCAGCTGGCCAAAGGGGTATCCTGTACCATATGATGTCATGCTCAAT
ATATAAAGCTGGAGGAAAAAGAAGGAAGGAGGGATGTTCGGAGTGATGGC
ATTTGTCTTCCTAAGTTACCGTTACATGTGATGGAGCCTGGCTTTCCAGG
AGATGGCTGATCATCCGCCTACCCACAGGAAGGGGTGAATTAATTCCTTA
GTTTGCTTTGCTTGCATGCACAGCTCTTGCTTTACCCATTAAACTGTCTT
TATCTCAACCCATGAGTCTTCTCACTTTTACCCTTCTGATTCTCTCTCCC
ATCCCACCAGGGGGGAGCAAGTGAGCTGCTCTGTGGAACTTAGTTGCCAA
CTGGAGTTAAACCACAGAAATCTGAAAAAAACACTAGATCTGGATTACCT
TGAATGTTTACCTTCTGAGGCACTCTCAAATTAAGAATGAGGTCTGACTC
CAGATTTCATATACCACTTTTTGACTAAATAAAATACAGCACGTGAACAT
CCACACAGTATGAAATTTACATCCACTGAGAAATAGAAACATTTTCTTAC
CAGGATAAGCAGTATGGTCTGTAAGTATAAGGAGAACAACATGTCATGGT
GAAGTTTATAAAAAAATTAAGAAGATGTGATTAATTTAATTTTTTTTTTT
ATAAAAACTTGTTAGACAGAAACTTCCCAGTCCTTTCCTTCCTCCCACTA
AGAGCTAGGTTCACACTAAGGCACTTTCAGCTAGAACAGAACAAACTTGG
GTAAATCTAGGAACACTTCTTGGACAGGGCAGTACATGAGCCCACACCCA
GTCGCCCTGGAAGGGAATTGCCAAAATGCTTTGGAATTCTTAAACAAAAA
TCGGTTAGCCATTTCCATAAAATTAGGCCACTTTTCAGTCCCAAGGTGAT
CAGCTTCTCTAATTTCAAAGATCAGAATTCTTATCATAGGTTTTTGTGCA
AATTTTAGGTGCATCAAATCAATAAAAATGAAAAACAAAGCACAACTCTA
GTTGTACTCTACTTTTCAATGATCGACTTATGAGAGATAAAAATATCTGC
ACATTGCAATAAATAAATAAGGGATAATGGTTGCAGTATATTGTAACAAT
ATACGCTGAAAGGTCAATTAAGAAGCACTGTATTTATATAAAGTATAAAT
ACTGCCTGTGAGGAAACAGGAAAAGAGTGTCTTAAAGTCATTGGATGAGC
CTTCCAATTGCATTAGTATTAAAGTGGCAATAGAGAAGATATGACATTTT
AGCTAAACAAGTACTTCGCATGGGCCCAGTTTAACAAACTGTTTTGCAAA
GGCTACTTCAATTAGATAATGCTGTGGTAATAAAGAAGGGCAATAACTTT
TTTACAACATACAGAGCTCCATTATCTGCTCTGCAAGTGCTCCTTCTCTC
CCTCTTTTTCCCAGAGGGTACGGGGTGTGGAGAAGATTCAGTCACTGCTC
ATCCTAAAGAAGGGGCTCATAAAATTTAAAGAGATTATTTGGCAATAATT
CATAGTAAAGAACTACAATGACTGACAGACAACAGAAGGGAAATGAGCTG
AGAAGCCATTTCCTGAACAATACTCGACCTTACCATTGTTGGTCAAATAG
CTGTCTTGCAGTGAAAACCAAAGTAATTTTACCAGGGGAATTAGCACAAA
GAGAAGAAAGCTTGTCACTGGGGTTACAAATTAAAGTGAACTGATTTGAT
CATGTATTTATAAACTACTACACTTTATCTATACAAACAAAACTCATTCC
AAACAGCATTTGTCAAAATGTTTATTCTCCAGCAATCTCAACTTACAGCT
TTGAAGTGAAAGGGGATTTTGATTTCCTCCTGTAACACTAGCAAACGCAG
GCCCACACTCCCTGAGATGTATTATGTAGGCGCTCTGACCCATTTTGCAT
AGATCAGAAATTTCCCCTCCTCACCTCACACCCACAAGCAGACAGTTTGA
ACCTGTTCTCACGCACACTACAACTATTGCTATAAATAATCAAATGTATT
GCAGAAGTCTGTCAAACTGCTAATGATATATATACAATATGACTCCAAAA
TTGCAAGCCAGCCCAACAAACTCTCTCCTTTTAGCCTATAGCCAACTGCA
AGTGGTTTGTGAACTACTGCT
>apal_01397
TAGTTGTTTAATCAACAGGAAAGGTTGATATTCAGTGGTTGATACAATCT
TTGAACCTATAGGCCAAGTTATGTTACAGTAACAAGATATATTTATGCTT
GTCCCTTAAGTCACCTTTCCTCATGTTGACACGATTTATCCCACAAAAAG
CCTGTCTCAAAACATTATGACAGAATAAATCAGGGAGTCCATACAGATTC
AAGTATTATGCCACAGGAGAAAGATGACTGGTGAAAGAACGGGAGCACAT
ACCTTGGCATGATGGAGATCTACTCCATACATTGATAGTTTTTTGGCATT
CTCTAGGAAATGCATCTCAGCCTCTGCAGGTGTCATTCCCCTGAGAAAAA
GCAACCAATTCTGGCATCAGTGTTAGGGAAACAGAATCAGAAATAAAATC
CAGCAGCAGAAAAACATTTTCAGCTTGTCAGAACTATAGATGTACCAGCT
TAGGTAGCTGGGTACCTACCAGCGCCAAACCTCCGGTTCAGACCCTGTTA
TCCCACATGCTGCAAAGCTTTGTTTAACCAAAGACATGAAAAGGAGTCTT
GTCCGAAAGATATTCTAACTAAGTATATCGCAGCAAATTGTAACATTTCC
TGATGCACCAGGATGGTACCTGAAGGCAGGCTACAGCCGACACCAATGCG
CTCTGCCTACCTGTGGCTCTTGTGCAGCTCGATCACTTTATCCTCCAGCT
CTTTAGTGTGATTTGGCGCAAAGCGAAATTCACTGATGTAGTCACTGCCG
TATTCATCGGGGTCGTAGTCACCGAGCTCTGACTGGACCGTGTAGGAGCC
CAGCAGGGCCAGTGTGACGAACGAGCAGGGCAGCCGACCCGACACGATGT
CATCTCTCAGCTGCAAGCAGAGGTAGTACCTGCACGGGAGCACCAAGGTG
GCTCACAAAGTGCTTCTTCCACTGCTGCTCCCAAAAGCAACACTGCCCAA
GCACTGGCAAGAGGTCTCAGTTCCTCTACTAATTTGCATACAGCTCCCAA
GCCTGAAGCTTTTCAGGCATTAACAAGGATAATGGTAATTTTGGGAAAAA
AACGCTAGATTTTCCTAACTGATGTGCAGCAACGCCTAATTTATCTTTAT
AAAGCGGCATGGAGGTCTCTTAATAAAACTTGTTATTACCTTGTTTAGTA
ACCTAGATGGAGAATTATCCATTAAGCATACCAGGTTTCTATCAAAAATC
ACTGAGATATAGAGTAACCTGATAATTCTTTAAGGGGCAAAAAGAATTAA
AACCCCCAAATACTGCTCTTTAAGGGGTAGCTGAACTCCAAGCCACTCAA
AAAGCATATGTGATCACTTTAGCAAACTGTTCTGTTTTCTCAGAAATACA
TTTAATCAGTAAATGCTGTTAAAAACACATTGACAAGCAGTGCAAGGGAT
CACCAGATATAAGAAAGTCAAAAAAAGTGAAGAAGAGCGTTAGTTCGGTG
GTGAAAGCACAGAATTCCCAACTGAGATTTGAGGGCAACAAGACCAAAAA
AATTGCAGCCCTTTCTTCTGGAAAACCTCTGCTGAAGTGTGAACTCGTGG
TACACTGTCATTCTGAACAGTGTCTACCACAGGAGACCTCTGATCTAAGC
CAAAGGCTTCATGCTACCTTAAAAGCTCTAAGTAGTCCACAAAGCAATGA
AAGGCAAAAATATCCACAGGCTGCAAAATGTAATGGGCTAGGCAACAGGT
TGCTGATGGCACAAAACTCAGCATGGCTCAGAATTTTCCCTGCTTTATCC
AAGGAGGAAACCAGGTGAGGGTTTTTTTTGGTTGTGGTTGCAATTTGAAT
ACAAAACCAGAGAGCAGAGGGCAGCCATCCATCACCACCCTGTTCCCTAT
ACCATGCACATCAATTGCTTACCTCATCAAACGACATCCAAAATTTACAT
GCATGCTTATTCCCATCCTGCTTCTTTCCTTTCATAGTTGTGATTTTACT
TACAATAACACCTGTTACCACTGGTAAAAATGGGCATAGGCCAGCTTTGA
GTGCTGGTTTTGGATGGTGTTGAGTTATTCACTTCATAGTAGCCGGTATA
GCACTATGGTTTGAATTTGTGCTGGAAACAGTGTTGATAACACAGGGATG
TCTCCGATACTCCTGAGGAGGGCTTTACACGGCGTCAAGGCTTTTTCTGT
TCCTCATCCCACCCCACCTGTGAGGACACTGAGGCACACAAGATGTTGGG
AAGGGACAGAGCTGGGACAGCTGACCTCAGCTGACCAAAGGGATATCCCA
GAACATACAGCATCATGCTCAGCACATAAAGCTGGTGGAAGAAGAAGGAA
GGGAGGGATGTTCGGAGTGACTGCGTTTGTTTTCCCAAGTCACCACTGGG
CACGATGGAGCCATGCTCTCCTGGAGATGGCTGAACAACTGCCTGCTCAT
GGGAAGTGGTGAATGGGTTCGTTGTTTTGCTTCGCTTGTGTGCACGGCTT
TTGCTTTGCCTATTAAACTGTCTTTATCTCAACCCATGAATTTTCTCTCT
TTTATCCTTCCAATTCTCTCCCCCATCCCACCAGCTGGGGAGTGAGCAAG
CAAGTGGCTGTGTGGGGCTGAGGTGCTGGCTGGGGTTAAACCATGATGAT
TTGTGAAAATTAAAATAAAATCTCAGGAATACACATATTGGAAAAGTTGA
GGTTTAAGGTTAAATTATACAAAAGTCTTCTTAGCTCAGAGGATAGACAC
TATTCACAGTGTCTTTTCTGCCAATGCTTGCATATTTTCCATAAACATGT
AAGAGAAAGCAAGCCAATGGGAATACAAAACATTTTCTTGGATAACTGGA
GTGTAAGAGCTACTACGAACAGCTTTTAAGACTGTTCTAGAAAGGTATTT
AATGTTTTAAACACCTGGTAATATCTTCAGATAGCTGGGCAGGGTCTGGA
GGGTAGAATTTCACATTAAATGCAAACTGCCAAGCACCACCTGGAAAAGA
ACACAGATTGACTGAAAGTACACTGTAAGTTCAAACGGAGATGCTCATGC
TGTTCAATTGACTGCAGACTTAAAAATACCCTAGCCAAGCAATTCATAAG
AAAATGATATAGTACCTTCTTCCCATCCTTGGGAAAAAGTATTCATTTTG
TTCTGAAGATACTACTCTCCCAGTTGCAGTATCAGAGCAGATTTTACAGC
TCTTCTCTTATTTAGCAAGATTTCCACTGAAGCAAGGATCTTAAGGGAGC
AGTAATTTATTACACTAAAAAATCCCACCTTAATCCAAAAAACCAAATTT
ACTGGAATTAACACTCTGAAAACACAGCCTATGTAAGTTTTAAAACCAAC
AACCCAAAGTACAGAGGTGCTGGAAACACTGTCTGGAGCGGGGTGATGTG
CCGAGGTCTGGCTGCCCAAACCAGCTCACAGCATCCTCTCAGAGTGCTGC
CTCAGCACATAGCTCCCGTCTCCAGCAGACATATATTATCATGCAGACTA
AACTGCAAGGACAAACACAGAAAGTATGACTGAAAAACGCTGGGCAATTC
TTACTTAGTTATTTCACTAAGTCCAGGTGACCCACGGGTTGGATATTGGT
TTGCATTACCAGTTTCTGATGTCTTTTTTTACTGTTACCTTTGAATGATG
TGTTAAGAAAGAGTTAAACATAGTACATAAATATAAAAACTATTCTGAAA
AAGGGACAGCTTATACCAGCACATGTGTTGAATGTAAATAAAAAGCAGTA
AGAAAATCCTAAACTACGATGTTCTTACAGGCAACAGGGTGTTTTTTCAG
TAACAAGACTTTTCACCAAGGCCTCTGATGTGGTATATACCTCTTAGATG
TACTTCCACCACATAAACTACAGTATTTCTGTAGTCACGAAACTAAAACT
ACAGCAATGACAGTTCTGTTCTCTGAAATGCATTGATGTCAAAGTACGAA
TCTAACTAGAAATAAATAGGTCTCTTGAAAAGTCTGTATTGGCCATGTAA
TGATGAAGTGTTTGCAAACACTGTTAAAAAAAGGACTCCTGCTCACAAAC
TTGACAGGGTAGGGCTTTCCCATGATCTTCAATTCAGGGGCACCTTGTGC
TTAGGCATGTCCCGAAGAGTACCAGGTTTGAAGGTGTTATTTCGTGCGTT
TTTCAGTAAGACAACTTATCTGTTAGACATGTCTGTTTGCCTGGAAATAC
TGTAGTTGTCCTAATTGAGTCTTTGGGAGTATTTACTCACACAGAAATTT
CAGCCTCTGCAAAGCCCCACCCACTTAGGTCATCCACGCACATAAGAAAA
CACAATATGCAGGAAGACTTTTACCAGCAGGACTTCACCTCTCGGTGACT
TTTGGGCTTCTTGATTTTAGAAACTTTTCCGCTCTTTTGGGCCATAAAAG
CTGGTGGAAGGAAGATTTAGCTTCCAGTAAAGAGTGGATCAGCCCCAAGT
GGACCTGGCACTGCTAGGTTAAAGGCTGAACTCGATCTCAAAAGTCTTTT
GCAACCTGAATGATTCTATGACTCTATTTCTAAACCACTGGGATGAAATC
CCTGTGGTCTGCAGTGGAATCATGGATATTGGAGTGTTGTACAACACCAA
TCATCATTTAGCAGGATTATGTGGTATGTGGTTTGGAAAGTGTCAC
>apal_01414
GCAAACAACATGTAAAAAGTGGAGTGTAGTGGTACTGTTTCATCAAGTAC
AAACTTTTTTTTATCTTACTAAATACAGAAAAAATCAAATAATGCACAAT
CTAAAAGTATTAAGCTTATTTTGTATATAAATGTTATACATGTACACATA
CACGTGTGTGTGCATGTGTGTAATATGTAGCAACAATTACAAATGTGTTG
GTTGATCTAATTAGGTGGTAGCGATAGGTGGAAGTTTAAAAGGTGGAGGT
TCTGTAAAGTAAATGTTATTAACAAGCTTTCCTCTCTCCTCCCTTAACTG
GCTATACTTTTCATAAGTCTTTCTTAATTTATCTTCCTCTGCAACAGCCA
CATCTTTGTATCATGGAACTTTAAAGACAGAACATCTGGTGTTTGAAGCG
AACTACCTGCTTCTACATTTATTTAATTTTTATTTAGTCCTTGTGCTCAG
AATTAAATTTTGTTACAAGATTCTGCCTGGGCAAATATTATATCTTTAAA
GAATCAATGTCGGAAGTGTTTCCCCTGCCTTTTCATTTACTATTGCCTAC
AGATCGATTCCGCTTAGATAAATTTGGACCCTAAACTTTTCTTTACTCAA
CATCACGGTACAAAAAATGCCAACTGTCAAGAGAATTGCACTTTTGATAA
GTGGAAGCAACTATATTTAGTATTATTTGTATATCAATACAACTATAAAA
AGTATTTGGCCCTGTTCTTTAAGACAAGCAATAAAAATGAACCTGATTTC
AGAAGGAGACAACTGTCAGTAGAAGTGTAATCTTGCCTTCACATGTAAAG
TAGATTTTGTACGGAGGATCCTGTTCTCATTCATTTTATTCAGGAAGAAT
TTGTCTTAAGAGTTAGAGGCATCATGGCCATATGCAACAAAGCTCACAAC
ACAGGTGGATAGAAGGGGCACACGCACTTTTGAGATAAACTCTGTATTAG
AATTCACTATTATTAGTAAGAAAAGAGAACAACATTATATGGAAGCCCAG
AAACAAATAAAAATGCTTTATTTTATTGGGTATTACTTTTATAATTTTTT
TTAGTCCTAGCATAAGCTTTTTTTGATTGACTTCCTGACTGAGTTCATAT
TCAGGTTGATGCATTTTCATCTTTGTTATTAATATAAGTACCTGTGATAG
TTATGAAATATTTGCTGTAACTGTATTCTGTATACTTATGCAGTAATTCA
GAAAAGTGACTGCAAGGCTTTCTGGCTCAATCTTATGGAAGTCCAGTCTG
CCCAAAATAAAAGAACATGTTATGGTCATGGTAATAATCACAGGTTGGCA
TAGTCACTTCTAGTAATTGATTCAGCTTTTTCTATGCACTTCTTGGAGAA
CGTATTCATTTGGGAAAATGCATGTGGAAATGTCTCTTGCTTTTGTCATT
TAGGTGTAAGACAGACTTTCTTAACCTCTTGGTCTTTTTAGTAAATCATT
TACCTGTCATTTTTCAGAGTGGAAAAGATAATTTTTAGTATTTGCAGTAA
TCAATATCGTTCAGCTCAGACACATTAAATATATCTAGTGAGATTTGTTC
AGAATTAAATCCAAAATATCTCAATTTCAAGTGATAACAAAATCCTATCT
TATATTAGAGATTGATATGTATGTGCACAGATTGCAATTCTACTTTCAGT
AAATGTAATGTAATGAAATTATTTACTTGGTATGGTTAAAGCATAAAGAT
AATTATAGAAGACTGATATTTTATCATTTCTTCCTTTTTTTCACATTCCT
TCTTTGTCTGACAAATGTATCAGCATTCCCATATTTTGTCATAATAACAC
GCAGAGATCAAGTGGTTGCAGAGCTGTGTGGTTCCAGAGACTTGAGGAAT
GTGCCCAGTTGATAATGAAGTTGCTTGTGCATAAAGAGACAGTAAAAGAG
GTGATAAAGCATGATATATTTGGTCAATGTTGTTGATACCTTGATCAGGA
TGTGAAGAGAAACGTTGTATATTTACTATACTCTTGATTTATTTTCCTGT
TGTGCTGGGTTTGGCTGGGATGGAGTTAATTTTCTTCATAATGGCTGATA
CAAGGCTATGTTTGAGATTTGTGCTGCAAAAAGTGTTGATGGTACAGAGA
GGTTTTCCTTACTGCTGAGCAGTGTTTACCCAGAGTCAAGGGTATATTCC
TTGACTAAAGGGATATTCCGCACCACAGGGTATCATGCTCAGCCCATGAA
GCTGAGGGAAGCAGGAGGAATGGGGGGATGTTCACAGTGATGGCGTCTGT
ATTTCCAATTCACTGTTAATGTGCGACGGAGCCCTGCTTTCCTGGGCATG
GCTGAACACCTGCCTGCCCATGGGAAGTGGGGAATGAGTTCCTTGTTTGC
TTTGCTTGCACATACAGCTTTTGCTTTACCTATAAAACTGTATCTCAACA
CATGAGTTTACTCTTCTGATTCTTTTCCCCATCCCAGCGCAGGGGGAGTG
AGCAAGCAGCTGTATGGGGCTTAGTTGCTGACTGGGGTTAAACCATGACA
CCCGTTCAATGGAATTTAGAACAAATCTTTCTTTTCTCAAAAAGAAAAAG
CTCATCTCTCTCATTCAATCGTGTTTGTGTTTGTTGCAAGGCAATTAAAC
AAGGAAGATCCATATAGCCTAAAAGTATATAAAACTAGAAATGTTTGCAT
TTGATCTGTTGAGAAGATGATGTATGTTTGGTATTCAGAGCACCTGAACA
CTAATGTGAAACAAAGAGGTTTTATCTTCCTTAAAATTCTGCTCAGTTTT
TCAGAACCTGGTAGGAACTTTGTTTTCATAATAGGAAGGATGTAGCTTTT
AAAGAAACAAATAGAAAATAAGCTTTTCAGTACTTTAAAGACTTGTATTT
TGTCATAGTTGATGGCTCTTTATGTTGGGTTTAGTGTAATTCAGTTATCT
TTGTAAATTTTATGCTACGTACTGGAGACTGCATTCTATGTGATCTCATT
CAGTACGAGGCAGCCAGTGTGGATTGCTTTATCATAAGTCTTTAAACAAT
ACATGGGATTTAAGGTGATGTGTTGGCTCTAGGTGTATCCTACATGTTAG
CATACATTGGTACAGGGTGACTGAATTTAATGTATTTATTGTCCGAGGAG
AATACTTCTTTATCTCAATTCTCTATGCAGCTGAATCTAATTGCTAAGTC
GCATATAAATACTAATCCTCATCAAGAAGTGGCATTGAATATTGGTAGGA
ATGTGCACAATGTGCTGTAAACTAATGTAATGTAAGAAGTTAAAACGTCA
GCTGTGGCTTAAAAGGAAGAAGTTATCTTAAAGTTCCTTCCTTGAGAGAG
GTACAGAGGTCAGCCTGGCATCATAGCAGCAGTTTTATAGTATTAATGCT
ATCGTCATCATTATTAGACAAAATTGCAAATGTGAGACTACTATCATTAT
CCTGATCACAGAGCAATCTGCAACTGAGCAATAGCAATAGAACAGCAAGA
GGGAGGGAGGACTGACATTCCCTCCTGGTGGATTGCTACTCTTGTTTCCT
TTGGTACAGTAAAGGACTTTTTCTGGTTTTATTCAGAGAAAAAGAGGGAA
CCAGTTTGGAAAGATTGTGAGAATCATATTTCTCAGCTTTGCAGAAAATT
CAAAGGCTTTCCAGCACCAAAACTATGTTAATGAATGTGGATTTTGAGGC
CACTAGAAATAGGGAAAGTGCCAGTACTGTTGCTGCTGTACGTCTCAACA
GGTGATGTGCAGGAGGAAAGGGATAATAAACATGGAAATTTCAAGGCTGT
TGCTGCAGTTTCCATTGTTGGAAGGCACACTTTGCCTGAGGAAACTTAAA
ACTGAGGCTAGAACATAAAATGTGGTAACAGCTTCTCTAACTCTTCTAGG
TAGGCAACTGTTCTTATGGATTATAAGCAATTATAAAACACCTCTTCCTG
AATGAGACTTAGTGACAACACTCTCCTCTGGGAAGCTTGCTTCTGGCTAC
TTCTGCAAATTATATCCATGCATGTTCTTTCATTAGCATACCATTCAGAC
TTGGTAGGGATGGAAAAATTCATGTTCAGTACTGGCTTGTTTAGCCCAGA
TATTATCTAATAATAGTGTGCAAATGGTCAGTGGGTTTCCCTGAGCCATT
GAGCTGCACTGGAACAAGGATTGCAGACAGTCTAAATTTATGGTTTATTA
ATTTAGTTGGGCATAATGGGCAACTGAGGCCAAAATCAGCTATGTGTCTT
GGGATTGTGTATCCATTCCAAAACCAGTTCTTCCTTTTTACTTTTCGGGA
ACAATTTGCCATTACTCTTGGCCATCCTAGTGTTTTGACAGTAACCAATT
ATTTAAATCACCTTCCATCTTTAAGAAGCTTAATATAGAGAGCAGGGAAA
ATGGTAGTTTACATGCCCATGAGCTTCACTAGAATTTTGTAGACCAGGCT
CACAAATAATTCTTTCCATTGCAGTAATATACCAGTTTAATCTTATTTTT
TACTAAAAACTTGAAGCACGTTGAATGTTAACACTTTGTTCACGTAAACC
>apal_01476
TGGAAAGAGGAGCCTGTTCAAAATAAATGTGGAAACATCCTGGCTGGAGC
AGTGGCTTCTGTCTTTCAGCTGAAGCACAGGTGCAGGAATTGGGCCTTCT
GGCCAAGAGTCTCAGCTGAAAGCAAATGAAAGGGCAAAGGAGTCCTGTTC
TTTAATTTTTAATCTTTTATTCTTTTCCCACAATTGGAGAGATTTGACGT
GATGAAAATATCTAAACCCTGGGATTGTGAACCAAATTTGTATTACTTGA
ACAAACTTGAAAAGTTTGGGTTTTCCTCTTGGTTTATAAGCTTTATCTCC
TTGTCTGATATATAGTGCAAAAAGTTTGAGACGGTAGCTGAACCAACAAA
GGCTGTTGTGCAGTGAGGAGATACAGCCTACCTAATAGTTATTGCAACAT
TCATCTTTTAATAAGGCTTATTATTTTACAGATGTACAGCTGTAACAGTG
GTTGTTTTTTGGCTTCAACCAAACTGATTGTGTAGGAACTGTTAAGAAAT
GTTGCTTGAAGAGTATATGATGTCTCTACAGAGAGAGCTGGAGGTCACTT
AGCAGATGAAATGATACCGACTTGGCTTAGATGTGACATAAGGGATCGTA
TCAAGACCAAGATAAGGGGAAAAAAAACCCACTCTCCCAGCGATAGAGCG
TGCACATGGTCTCCCAGCTTGCTTGCTGACAAGCGTGTCGATGCCGTCCT
GACGCTGCTCACGAGTCGCTTGTCAGCCGCGCACTCGGCACCCATCTCGC
CGTGCCTCTGAGGCCCGGCTGACCTTCACGGCTCTGACGCATCCACTCCT
GGCCCCGTGCTACCACCCCCTGCCCTGCCAGTATCCATGCTGCTGGCGGT
CTTCAATTTTGCTTCCCCTGGAAGGGTAAAGCCTTCCTCAGACCTCTGGG
ACCATTGTTTTCTCTTTCCTCGCCACCAGCTTTCCATGTAAAAGTTTTGA
TTTGGTGAAGGTTTTGCACCAGTGGAGTGCAGTTTATGTGTGAGTTAAAA
GTAAAATGTACAAAATGAGTAAGAAATTCGGCTGTCGTTGGTTTAGTGTG
CCACTTTTATTTAAGGCTATTTTATTTTAAGTATTATCATTTGAAAGGGT
TAAGTGTATGCTTTTTTTTGCCTTTCTTTTCTTTTTTTTTCCTTTTTTTA
ATCTTACTTTTGATAAGTGGTACCAGGGAGTTAGGTGGCTTGCAGAACAG
TTAAGGACTCTTTCTTGGAAGGAATATCAGCTGTTAACATACTAGCTACC
ATGGGCATGATTCAGAAAAACGGTTACCACCTTATTTCAGTGCAAAATAA
GATTTGCATATTATTCTACCAAGGGTTGTATTTGGCTTTTAAAGCTCCTT
AGGAGATTCATCACTGTGAAAGGTTTCAGAGATGCGTCTTATTAATGCAA
TGAGAGCAACTTGCTGACTCAAGTTATATTAGGACCTGGTTTGTTTTCTG
GGTTAGGCCCTCTTGGTCTATGTGTGCATCACCTGAGTTGTCTGTCATTT
GTTCGAAAGGTGTTGAGTGGCTTGGAGTGATACCGAGCATCAGAGGGTGG
CAAAGTGTGCCGTGTTGGTACTGAAGCTGTAACGCTTGATAGAGAAGAAA
TATTTTATCGTAGCAGGTCTCTTGATTGTGAAGTTATAGTCTTACCTACT
GAATCTTGGTTAACTTCCTGTTCTAATAGCTAATAAAATGTGTTTTGTGA
ATATGTGAAGACTATCGAATGCCAACAAAGAATGAAAACCTGTTAAAAGG
TATTCTTTTTCTCCCCCTCCATAACTATTCGAGCTTTTAATCAAAAATTA
TACTTAATTCCTTTGCATTTTTAACATATTTGTCCTGCATGGGGATTATA
TTAATTAACATGCTGACATCCCAGACGTGGTTTACTGCCTGTCTGATTAT
CACTTAACCTGCTTACTTATCTTCATTGGTGTGTATTTATGTCCCTTGAG
GATCCTTCCTCTGCTATATGCCCATGTACATGTCATGGAACATATATTAG
TGTACTGGTTTTGGCTGGGGTAGAGTTAGTTTTCTTTTTAGTAGCTGGTT
ATGGGGCTGCATTTTAGATTTGTGCTGGAAGCTGTGTTGATAACACAGAG
ATGTTGTAGGTGGTGCTGAGCAGCGCTTCCACAGTGTCAAGGACCTTTCT
GCTCCTCATACCACCCTGCCAGCAAGTAGCTGGGGCTGCACAAGGAGTTG
GGAGGGGCCAAAACGGGGGCAGCTGACCCCAGCTGACCAAAGGGGTATTC
CAGACCGTACGATGACATCGTGCTCAGCATATCAAGCTGTGGGAAGAAGG
AGGAAGCGGGGGGATGTTTGGAGGGGTGGCCTTCATCTTCCCAAGTCACT
ATTCCACATGACAGAGCCCGGCTTTCCCAGAGGTGGATGAACACCTGCCT
GCCCATGGGAAGTGGTGAATTAATTTTTTGTTTTCCTTTGCTTGTACGCA
CAGCTTTTACTCCATATGTTAAACTGTCTTTATTTCAGCCCATGGGTTTT
CTCACTTTTACCCTTCTAATTCTCTCCCCTATCCCGCCGTGGAGGGAGTG
AGCGAGCCAGTGGCTGTGTGGGGCTTAGTTGTTGATGGGGGTTAAACCTT
GAGAACTAGTGAAAAAGCCTTGTTTTGGTGTGTTCTAGCACAGAGAGAGA
ACAGTTAAAAGAGAGTTGATGGTACAAGTACTTGGATGGCAGACTGGCAT
TTCCCTGTTAAAATCCCCTTTTTTCTGTTGCTCATACAAATTGCAAGTTT
TTTCAGGCTGAAACTTCTTGTCCCTTACAGCAGCTTTGCCTCATTATCTT
GGCACCGCTCCTTGAATTTTTAGCTGAAGTTACTTAAATCATAGCTAGTT
CTACAAATGGTTTCATATAGAAATGAGGTTTTAGACTAGAAAGTGTAAAT
TTCTTTAGCTGTTGGCTTTTTTTGTCCCTATTTTCTTTTTTGCCTCCTTG
AGGAGTGCGTAGAATCTGTCACAGTTCTAAGTCTTTGAGCGTACGTGTCC
TTAAGTATGATTTTATTTTGTGGATTCATTTCTCCAGTTACCTGATCCAG
CTTTCAGACTGCACATGTGAGTTTGGCCACATGCACAATTTGCTGCAATT
TTTATCAATTTATTCTGGGTATTGCAAGAAAATATTTCATTCCAACTTGT
TTCTCTAGGGACTGGAGAGAATGATAGGATTTTGTTATTTCTGAAGAACA
TAGTGCAGTAGCTGATTTCCTAATCTTTTAAAGCTGGGCTTTACTGTCTT
ATATGCCTTATTAAGGAACTCTCCAGAGTGCATTGGAGTAGGTCTAGAAT
TTCTAACTGGGTAAAGTGCATTTTTATTTATTTTATTAAAAAATGATGCC
ACAAAACAATGAAAAAGGCAAGCTTTCATCTACATGAAACTGCAGATAAA
ATTCAGATAAATTAACTTGCTGAATTAGAGGATACGTTACTCTGATTTGT
TACGAAAGAGGATTTCTGAAATACAGCAAAACCTGTTTTGTCCACAGCAA
AGTACTCAGAAGCACCGATGCAGTCCATATGGCAAACGGCAGCATTGTTC
AATTGCAAACTCAAATTTTAGTTAAAACTTCAAGTAGTTTTCCGCCAGTG
CATTTCTGAATTACCTCATGATGAGTCAAAGGTTATCAAACAAAAGAAGG
CAGGAAGTTGTCATTCTGATAGCTTGCAGTTGCAGTTTTTCTTATGGTGG
AGGTGCAAATTACTGGTTGAGAGAAACTCGGAGAACAAACTTTTGAGGAG
CCACAAGTGCAACTGTAGTAATAAATTTGAAAATATTTGCAGAAAATTTC
ATTATCTTTCTGGAATGCAATTTTGGTTTTGCTTATTTATTGTCAAACTT
GGCAGCTGAATTTCTCCTTTCTAAGTCTAGTCCATTTCCATATTAACCAA
ATGCCAGTTTTCGTAGACGGGTTTGCTGTAACAGTTACTAGAAATACAAG
TTTGTCTATCTTATGTCCTTCTGTGCTTGTTTATTGGATTTTATTTTGTT
TTCCCAACACAGGTACTTCAGAAGCTTGTTTGTTTTCTGAACTTAATTTT
TGTTCAAGTCTGGCTTCGCAGCATAACTGATTTCATCTTTGATTGTATTC
CCCAATGACAATCATTAAATAAGTGTGATAGATAGTATATGTTTAGCTGA
TAATTGTCTTGATGGATCATCAACTGAGAACATAATTTAAAAGTTACTTT
TTATTCACAGTTTGAACTAATTTATTTTTTAAAAGATTATTCTTCTCTCT
AAAATGCAACTCATCTTTTGTGGCAAAACCTTAAAGTTGAAGGGCATTGC
ACAGCCACTTGTAAATCAGAAATGCTATGTTAAGGTAAATCTAGGATCAC
TCTTAGTCTTACATGGGCTGTAAATACTATAAATTACTGAAAGTGCCAAG
AAGAGAGAAAGTGGATAAATATACTCACATTTGGGATAGTCTGTTGAAGG
TGGTATGTTGGTTTTTAATGGTTTGGTTTTTTTTCCTTATCATTGAGGAG
AGTAAATCATATTATTTATAATATTGCCAGATAAATAATAGTTGTTCCTG
ATCGACAAAATTCTTAAACAGTATCTTTACTGAGCGCGTGTTCTACAG
>apal_01561
CAGAAGCATGTGTTTTCAGAAAGTGATAGAATCCTGAAATAAAATCAACT
TCCTTCTAAGGAACTTGACACAACTGGAAGTGATAATTATTTGGAAGAAA
ACCCACAGAAATTCACCAAACACAAGCTTCTAGATCTACTTTATTTAGCT
ATAGGGACCATTGCTCAATTCTCTTATCAACTTCTTAAATCTAAAAGCCA
ACAGTGCTCTCACCACTTACCAGTGCTGCTGGAAAGAAAGTCCTTCCACA
AATTCTACATGGCAACAGATCTCCAGTTTGCACTGTAACCTCACCTTGAA
AAAAAAACACAAAACACAACCAAAAATCATACTTCTATAAGACAGTTTGT
TTAAATTCATGACAAAAAATTTCTTCCTAGACTGTTAACCTCATATACTT
ACCAATAGTAACAGTTGCTACTGTACAGCTACATGCTCTTTGAATTGTGC
AAAGACTATGCAGATCAGAAAGAAAAAGATGATACATGACTCCTTATGTA
CATTTGGGAGCAGTCAGGTCCAGTATCACGTCACCATCAATTTTAATAAT
TTACAATATGAAACTCTGCACCTTTAAAAAGATGCCTGTATGTCAACATG
TAAATGATAGATTCACTCTAATTCACAACAGCCCAAACACACATCAAGAA
TAATATTTAGTGGGTATGCCTGTGTCTTCGAAAGAGAATTGTTACAGTAA
CTTATACATCCCATCCCATTCCATCCCATCACTTACTAAGGTCATTCTAC
TTTCTCTTGTAAAGAAAAAAATCTTCAATGCTGTTTTTACTATATATCTT
ATTCAGATTATTACTGGCAGTTTACAAAAGCATTTCTGATGTTGCTATGC
AAGCATTGGTAACAAAAATATAAAGGGCATACTCGACACACAACAGATTC
ACAGAACCAGACAGAAGACCAACAAATCAAAGCATCGAAGCCTATGGAAG
CAAATACATTTATAGAGTACACGTTACACAACGGAGTCATGGAAGAATTT
AAATACTCCAAAGGGCTTCCCAACTACAGGCATCTGCTATATTTAGTACT
GTAGCAGAGGGATACAGGGATATTTTTATAACACATACACATCAATAAAG
AGGCAGTAGATTTGGACTGAGACTTGCTAGTCACTTCCTCTGTACTCAGT
CTGACTACTGCAGATATTAGAGCCTCCTCTATTCACACAAAGTTAAAAAC
ACTTTGCATTGACTTGTATTTTAGGCAAATAAGTGGCTTAATGAAGGAAA
TTATGAACATAGCAATGTTCAATGATTTGATCACTTTTTGTTTCCAGTTC
CCCAGTGTAAAACAATTTTCCATCTAAACATACATACCTGTCAATAAACT
GTGGGACCAGTCCTAAAGAAAATAGGTCACTTAATAAAATGTTTCAGGGC
AAACAGATGTAGATTCAGGCAGCCAAGATTCCCACTGAAAATCTTTTTTT
TCCAAACGTAAAGATTAAAATTGAGTTAGATTTCTAATTCCAATATTATT
AAGGCTATTTCTGCCTTTTTTAATTACTTGTCATCAGTACATAACTATGT
ATAACTTATTAATTGTATGAATATACTACAGAGCACAATCCATTCTAAGA
ATCACAAGTCATATAAAAAGCATTCTGCAGTTTAGAACATTGATGTTCTT
TAATTAATTTATATACCTTTTCCACATAGACATAAATAGGCCCTTGTCAC
AGCATAGCAGGACTGGACTGACAGTAACTGAGTTTTACAGTTGTATCATA
ATCAAGTTTCGTTTTGTGTCACCTACATGTACATGAGTTTAGATGTGGGC
AAGCAGAGGAAGTAGGAAAGACAGAAAACATGCAGGTAAATCTTGTTTTT
CTTTTATTCTTGCATCCAAATTATACTTGTATGTTACCAATATTTTCTAG
GAACTTAGTTTTTATTGTTAACTCTATTCAATCTCTGTTTTACACAATCG
TGTCTGAANNCAGTCCTGTTTTCTTAAATCCATAAGCCTGAGCATGACAC
TGTGCTAGTTTTGGCCAGGACAAAATTAATTTTCTTCCTAGTAGCTGGTA
AGGGGCTGTGTTTTGGATTTGTGCTGGAAATGGTGCTGCTAACACAGGGA
TATTTTTGTTATTGCCAAGGAGTGCTTACACAGCGTCAGGGCCTTTTCTG
CTCCTCACCCCACCCTGACATTGAGCAGGCTGGGGGTGCACAAGGGGCTG
AGAGGGGACACAGCTGGAACAGCTGACCCCGACTGACCCAAGGGACGTTC
TGTACCACATGACATCAGGCTCAGTGTATAACGCTGGGGGAAGAAGATGG
AAGAGGGGGACATTGGTGGTGATGGCGTATGTTTTCCCAAGTCACCGTTA
CGCGTGACGGAGCCCTGCTCTCCTGGAGATGGCTGAACACCTGCCTGCCC
ATGGGAAGGGGTGAATGAATTCCTTGTCTTGCTTTGCCTGCGTGTATGGC
TTTTGCTTTACTTGCTAAACTGTCTTTATCTCAACCTGCAAGTTATTCTC
CCTTTTACTCCTTCTAAATCTCTTTCCCATCCCACTGGGGTGACTGGCTA
CATGAGGCTGAGCTGCCGGCTGGAGTTAAACCACAACAAACTGTGATCAC
AAGTCTAGCACGCACACTGGTCATACATAGACTAGGTGGCTGAAACCTGC
CCTCACCATTTTCCTCAAGGGTAAGTAGCAATGGTGGTAAGCTTATATCA
ACTCTCCTGCTCAGAAATACAAGGTATGCACAAATTTATTTAGTTTGTTT
GTTTCTCTGCTTTATTCTTCAGTGTTCTCAGCACTAATGCTAACAGACAT
CACTGCAAACTCTTTTCTCCTAAAGAGTTCAGGTTCCTTTTATCACATTA
TTCTAATACAATCCTCGACTTTGCAGAAATAAGTGAGAGATGCACTTCAT
GTAAATACAAAGTGACACTTTGTGTCTTTAAGAAATTAGCTGAAATAAAT
CAGAATTAGTGATCCTGAAATATACTTGGTATATACTATAAAAAATTGAG
GATCTAACTGAGAGAAAAAAAAAAATCAAATATATGCCTTAGTAAAAGAA
GAAAAGCTACATTTCCAACCATTTTCTTCTTTTCAGTGAACTCTGGAACT
CCAGTTTAAATTCACCATTAAAACAAGTAGACTTGATAGATGCTCACCTG
ATGGAGCAGTATTTACATATGACACACCAATGCCTAAGGAATGCCAATTA
GTACTCACCGCAGCTACAGTTACAGAGCTGGATTTCCTTACAGCCCCTCC
TTTGCTGCTGGCAGGTACTCACTGCCATTTGCCAAGAGCTATTTCTACTG
CCAGCAACTCCTCCCTCATAATAGAGATCACTGACCCAATACAGATCACT
GACCCAAAACACAAAAGGAAGTTATTTAAAGAAATTAAAGTTCCTTAAGT
TTTGTTGAAAACAGAAAGCCTTCAATCCTTTAGATCTACACACTTAACTC
TTCAGTTTCTTAATCATTTCTCTGATTTTCCTGCCTTTAAAGCAAAAAAA
ACCAAAACAAAACAAAAGAAAACCAGAAAAACACATCCAACAAAATCAAA
CCACAACACCTCAACATTTCTCTCTAGGAGCCCATAGACTTCCCTTACAG
ATGGGTTAGTAATGTCATCAGCATGAAATCTCATCATTTTAAAAAAATAA
ACAACACCACACAAAAAAAACCCTCTGGGAATAAAACTGTGGAAGCTGGA
AAACTTGTTTTGGGGTTGTTCAGGTAGGTTTTTTGTTGCCTTTTTCTTTT
TCTAAAGACATTCATGCATGATATCTAATGTAGTCACTTGGAGACTCATC
AATTTTTTTTCTAAACAAAACTTAATGGAAATGGTTGTCAAAATGGAGGG
GGAGGAGGTTGAAAAAAAGAACACTCAAATCCAGAAACAGAAGAAGGATT
TGCTTGACAAACAAGTCTGAGAACAGAAACTGGTAGTTAAGATAGTGTTG
TGGCAATTTTCTTTATTCTTCTTTAAGTTCAGCAACAATGTGGGGTCTAC
CATCATTTTAGTTCTACAACCCAAGATCCAGGAGCTATACTTCTTTTTCC
TTTTACCATCTTTAATAGCACTAATCACCAGCACTTTAAATGCTTGTATT
AAACATGAACGAATATAGTTAACTTGGAAAAGGATGTACATAATTATTAC
TGTTTATTTAATCTAGATGCACGTAGGGGGAAGAGAAGTATATTCAAAAC
GGTAATATGAATACCAAAGGAAGAAGTAGTATTGCAGCTGAAGTGATGCC
AAAACTATGCTGTACAGCTTTATACCCTATTCTCCTGTTGCCTGCCTGAG
ACTAGATCTCAAACTTCTCCTCAAAAAAAAAGAAATAGAGTTCAACCTAG
TAGAATGCTGGGTATCTGAATTAAATGACCGGACTGGAAGCTTTGTTTTT
AGCTCTCAATCATCTCATCATTTGTGTTCCTAATTGTCCCTGTCAGAGCT
CCTCCTCCAGCTATTTCCGAAGTACAACCACCTTCCAAATTATTTTTTTC
TACCTACACATAAGCTACATTTGAATATGGTTAGTGTCTAGTTACCTATA
CTTTCTGATCTTGGAGTTTAGCTGCAAAGTTTGGGGGA
>apal_01652
ATCTACATCTTACCCTTGTCTCTGGCCACCTGGATTCAAAGCTTGAAGAA
ACCATATGAGAACATGAAATGTAGTCTTATTCCTTCCTGGACCCACAGTT
TAGCCTCTGATCAAAGAGTAAGTGATTCTTCCAGCAGTCACATCAACTCT
GCCTTTCTATGATTTACAGATTTGCTGTTGCATATTTTCTTTCTCGAAAG
GAACGAACCGTTCTTCAGACAGAAGTGGCCTTCTAGTTCTTGTTTTAAAA
GAAACAAATGCAGGGTTTTTGGCAGCAGCTCTTTGTCTTTAAAGCAAGAA
TATTGATTTGGGTTGCCCTGAAGGCAGCCAACTGCTGCTGTTTTACTAGG
CTTGGTCTTACTCATTTGTGAGCAACCTCAGATTATTTTATAGAGTTACT
TCTGATTTGCTGATTTCCTAGAAAATCACAAGCAGGAAATATATCTTTTA
TGTTTCAGAGCTTTCCACATTCTGGAAAAATGTGTTTTAAACTTTATTTT
ATTATAAGAATAGAGTAGAAGAGTACTGTAGGACACAGTCACTGTCCAAG
CTATCTAAAGGGCAGATGACAGAAATGCCCTGCTCTTTCTCAGTAAGTGT
CCTGATGACTGTGGTCATTAAATGCTACTTCTTGATATTTGGTAGCTGTC
AGTCACTCAAATTTTGCCACCTGCTACTGTGGCTGCTCTATAAACTGTGA
ATGTGTTCCTCAAGTGAGTGTCAGGAGATGCATCTTCATAAATCGTGGCA
GTTAGCAGTTGGAAGAAAGAAGATCATGGATTTTTTTTTTTTCCCTGGAA
CATCCTTTAAATCTCTGAGATTACCCTAGAGATTCTCACGTCTTGTGCAG
CCAAATTAATCCCTCTTAACAAAACTAATTGTTCTTCAGATCATCTCCAA
ACCCATGGCCTAATATTTCAGCAGTTGTTCTCTTGTTAGCATTAACATTA
ACATTAACATTAAACCTCATTAATTTCATGATGGATCATCTCCGCAGCAG
CTTGGAGTCCATGGCTCCATATCTGTTGATACAGCCTGTTGAGATCTAAG
CCCTTTAATTTGCAATTGTAATATGTAATTTTCTAGAAATAAAATGCAAT
TCAGTCACAGGACATTCAGAATCACTCAATTCTAATCTATAATGTCAGCA
AGCCCATTTCACTGACATTATTGTTTTGACACTGAGTGTAATAGGAATGA
TTAAGCCAGGAAGAGAGCAGCACTTACTTGACTGCTGTCAGCTACTGAAC
CACAATAGCCCAGCACACAGACTCTATTCAGCTGATGAAACATGAAACTT
GATATGCTGCTGCAAAATGTTAGTAACCACAATGCTACATTTCAATCCCT
ATTTGATATTATAAATGTTTAGTCTCACTCTGTTAGACCCAGCCTCATAC
AAAAGCAATTCCTGTTTCACAACTGGAGGGAACAGCAACCAAACTTCTCT
CTTTTAAATTTGCTGTATCCAAGCACGTGTCAAGGCCTTTTTTCACTTTT
TTTTTTTTTCCAAAATGGAAGAGTGTATTCAGATGGGGGATGAAAATGGA
AAGGATATGAACAATAGTAGCCCTTGTGACTTTAATGTGAAGATTAAGAT
TCATGATGGTAGGCGTGTAATGTGATAGAAATATATATCATGGCCCTTCC
ACCCTTCCAGCAGAATGTGTACTTTGTTCTGAAATAATTTCTTATTGCTA
AGCTTGGAGATGCAGGCACTTGAACTGAGTGCTAAGTGGGTATTTCTTCA
AAATAGCTGTTTGCTTTCCTTACATTTTATATAATTTTATATCATTATGC
TGTCAAGTGTCCTGTGCTATAAGTCTAACAAATTGGGCACAGACAAGGCT
GTGTAATGTTCCAAGTACATACCTGTTTCTCTTTTGTGTCTGAAGAGAAA
AATTCCTTTTCCTCTCACCTATGTGCACAGAAGATCCATAATGTTATTTC
GAGATATTTCAAAGTATACTTTCAAACAGTAAGTAAATTATTACCCACAC
GTGCTGTATTTGGCTGAGATAATAAATTTTCTTCATAGTAGCTAGTACAG
GGCTGTGTTTTGTGTTTGTTCTGGAAACAGTGTTGGTAATTCAGAGATGT
TTTAGTTATTGCTGAGCAGCGCTGACACAGAGTCAGGGTCTTTTCTGCTC
CTCACCCCACCAGTGAGTTGGCTGGGGGTGCACAAGAAGTTGGGAGGGGA
CACAGCAGGAACAGCTGACCCCAACTGACCGATAGGGTATTCCACACTGT
ATGACATTATGCTCAGCATGGAAAGCTGGGAGGAGAAGGAGGAAGTGGGG
GGACATTTGGGGTGATGGCATTTGTCTTGCCAGGTAATTGTTATATGTGT
TGGAGCCCTGCTTTCCAGGAGATGGCTGAGCAATGGCCTGCCCATGGGAA
GTGGTGAATAAATTCCTTGTTTTGCTAGCGTGCTCAGCTTTTGCTTCACC
TGTTAAGCTGTCTTTATCTCAACCCATGAGTTTTCTCTCTGTTACTCTTC
CAATTCTCTTCCTCATTCCTCTCTGAGCGGAGTGAGTGAGGGGCTGTTTG
GTGCTTAGTTGCAAACTGGGGTTAAACCACAACAACACATCATCTAAGGC
CCTGCAGAATAAGTATCTTATTCACAGAATCCAGACTAGGTTAAGAATTT
GGAAGAATAGGTGAGAACGAGACATGGGACACCCTGTGGGACAGAGCTGA
CTCAGAAGTTACTGAACATCCTCTGTAGCAGAGAGAATTGTCACCAGTGG
AAGTAAGCAGTATCATGTAATCTTTAGAAATCAGTTCTTCCCATCACTCT
TCTATTATTGCTGGTAGGATCTGACTTTGTATAAGGAAGAATCAAATGTT
TGAAAACAAAACACTGCATGTAAAACTTTCAGCAGGCTAGAAACCCTCAA
GTTTATTCTAATGCAATTATACAATTACATATATGGCTTTTTGAGTTTAC
CTCTTAAATAAGATCTCACCTCAGGAAAGAGTCTGTTATTGTTATGTAAA
TAATGAATATGTTTGTATTAGTTAGATCACACACATAACAACACCTATGA
TTGTTGTGTCTCCGTGTACTGTGATATGTTCAATATAAATACTCAATGAT
TTTTCTTTCAGATGTGAGAATGTAAGCATTTCCTACTGACATGCAATCTG
TCATGTTGTTCATAACTTCACTTCTTCTTAGCTGTGTTGTCCTCTCATTT
CCAGTACTCAGACAGATAGCTGAAACACTAACTCAGAAGAGAATGCAGAA
AAGTTTGTGTGTCTCATGTTGTGGTGCATTTTTAGCATTATTTGCACAGT
GCTGTCACAGATATGGGAGAACTTCAGCATAGACTTGGTAGATGTAGGCA
GACACAAACCCCTGGATTAATTGAAAATGCTATAATAAGTTTATTTACAA
GTATCAGTAATAGAAAGGGAGGCATACATGCAAGTGGACAGCAGATTATA
TAATTTGGGATATGTAATACTTGCCATAATTTATATGTTAAAGGAAGTAG
AAAAGAACTGGCTAAAGCAGAGAAACAGCATGAGTAGGTCAGGGGTTCAT
GTTTTGGAGCAGGGAATTTTGGGTTTCATCACCGGCTATTGCTGTAATTT
TTGCCATGCCAAAAGTAAATAACTTTATTTTCCCTTCTGAGAAATGTTCA
TAGTCCTGTGCAGTTTCCAGGGCTATAATGAGACTAGAGGAAGTGACGGT
TATAAAGTGATATAAATTCTTCGTGTCAAAGCTCATATAAGAAGGATCTT
TCCTTCCATGACAGTGATCATAGCAGACCATAGGACACTTGGACTTCCAC
CAGAGGAGAAACGTGTGAGGGGACATGCACGAGGACTGGGCATGCCATGG
CAATGATTCGGCAAATCTTGCTGAGAGAGACAACCTCTGCGTGGCTTTGC
TCCCATGTTGACTGCACAAATCCAGGCAGAGCAAGAGAGAGTGCAGTGAG
GAAAGAGACTGACTAGAGCTGGGTAAGGAAACATTTCTTCTTCCCTCTGT
CTCATTTTGCAGTTGTTTCTGAGGTGTTTTTTTTTTAAAAAAAGATCCTG
TTCCATGTCCAACTCAGTCTAAAAAAGGAAAAAAAAATGCTGAGCTGCAT
GTTTGCAAAAACAGAAATGCTGCAGTGTTTTACTTTTAGACTCACAGGAT
TTTTAGGTTTAACTTTTTGGACTTTAAACTTTTAAAAATATTTTCTGCAT
TTTCTTATCGTAAGTTAACTCACATATGCCTGTTCGTTCTAAATTAAAAG
AAGGAACTTCTCNNNNCAGGAATGGCTACGAGAAGACAGCTACACTTTTC
CTCAGTGGCTCGTGTGAAGTTCCTAGCTGCAAAGATGCCAATATTTCTGT
ACACACACACTTTTGTGTACGCTTCAGTTCCCAGCCATAGTATATCGTTA
GTAAAGGTTTGGGGTTTTGTGCTTTGGGCTGGCCTAGCTAGGAGTGAAGA
AAAGGAGACTTACTCTGTGGTTTCACAACTGGCTAAGCCCATCTAACTGT
GGGCTGCCACCAAAAGCAGTGTTCCTGCTTTTCCCAGCTGTGGGAGCAGG
TTGCGGACAGTGCTCTGATCTTGCAGTATCTGCA
>apal_01657
ACACAAAAAATATACAGTAGGGGAAAAATTCAAACAGTAGGCAGATAATT
ATTGTGTTAGCAACTGTACTAAGATAAAGTACATTCAAGGTCAAAGAAAT
GAACAAACAGATTCAGAAAGTACTGACTTGAGGTCATTCATCACTTTTTC
ATACCTACTCCTTCAGAGCAGCACATAGCCTCGTGGTAAGCAGAAACAGA
AAAGTAGTAAACTAGACAAATATACACAGAGGGGAGGAAAACAAGCATGT
TTAGAGGTGGCAAAACATAATAGCCATAGAAAACAGTATTGAAGAAAAGT
GAATAAGGAAAGGAAAGCACAGGGAAAACTTTTTCTGATAATAAGACTTT
GAGCAGCTGTCCATCTGTTTTGTTGAAACTAATAGCAGAAGGCTCAAAAA
AATCTCCAGCCAGCAATTCCAAAACTATTGTATAAATATCCCTAATGGTA
CAAGACCTCTCAAAAAAATTTGTGACCCCACCAGAGCCCAATTTTGTCAC
TGTGGCTACTAGGATTAGCTCAAAATATCATGATGCTGCACTTCATTTGT
TTCTCATGTTGAAATAAATGTAGTTTTAAGTAATTTCTGTGTGTGGCCTC
ACACTACAAAAATATTCAAGGAAATATTAACTCACAGGTATTTTGAAAGA
CATGGCAGGATTTACAAAAGCTTGTGCACAGTTACCTTTAAAAAAGTATA
TTCCATTCTACTTGCAGATTTCCCTCTATGCTTATTGTAGTTTATTAATA
TAGTATTGCCCTCAATAATTGAACATGTATGAAGAAATTACTGTTTTATT
ATTTAAACAGTTACCTCAGAGACATCATCTGAGTTTTGGAATCTATCTTC
TACACATTACCATTGTAGCTAGATAACCCAGACCATCAAATGTTCATAGT
TTTAATATCCAGTGAACTCTCCTTAGGCAAAAGGGTATTTCCTCTAGCGA
TTTCAACAAATACAGAAGCAGTATATTCTGTATCAACATCATAGGACAGA
GTGCTGGTTTGGGCTGGGATAAAGTTAATTTCTTTCACAGTATCTGGCAT
GGGGCTCTGTTTTGGATTGGTGATGAGAAAGAGCGTTGNNNNNNNNNNNN
NNNNNNNNNNNNNNNNNNNAGGGATGCTTTCCTTACTGCTGAGCAGTGCT
CAGGCCTTTTCTGCTCCTCACCCCACCCCAGCAGTGAGGAGGCTGGGGAT
GCACGAGGAGTTGGGAGGACAGCTGATCCTGTGGCCAACGGGATGTCCCA
GACCACATGATATCTTGCTCAGCAATGTGACAGAGCCCTGCTCTCCTGGA
GATGGCTGAACACCTGTCTGCCCACGCTTTGCTTCCAGATGTAGCTTTTC
CTTTTCCTGCTAAACTGTTTTTATCTCAACCCAGAAGTTTTTCACCTTTA
CTCTTCTGATTCTTTTCCCCATCCCACTGGATTGAGCACAGTGAGAGAGT
GGCTGGGCGGGGCTGAGCTGTTGGCTGAAGTTAAATCACGACAGACAGTC
TTTGAAATAAAATATATCAGAGCTAAGTTATTTTGGTGGAAGAACAAACT
GCAGAATATTTGTACCATTAACTTTACATAAACTGTTTAAAATAAATTAT
TAACTGTCGATCTAAATCATATTTTGTGCTTGTCAACTGATCCCAGGAGA
AAGGGGAAAATTAGCTGAGAGAAAGGATTTTTGATCTGGTTGCAATGTAA
ACGATTAAGTGATATCAAAAGTAAATTGATGAATTTAATGTTGGGTATTT
TTTTAAAGTATTTTTTTCCAAACCCAGCATTGTGGTACGTGCATTCACCC
TAGTCTCGGAGGCCTCCCCTCACCGCAGTTGCCAGGCCAGGGGAACTCCT
CAAGGCTGAGAGTCCTCATGTTTATATGGGTGTGTCTATATCCAACTCAA
ATCTTTATTCTACGTTTAAGGGTTGAGTGTAGTGTAGTAATTGCTCTTCT
CAACCAATACCAGAATTTCTAAATTTGTGAGAGATTTCATTTTTTAATGA
ATTCAGTTTAATTGCACTTGTGGATCAACTGAGAATGGAAGCATTCCTCA
CAAGCATCAAAGAAGTGGCACAAAATTATGAATTTCATCCTGTGGATGGC
ACTCCTGGACTGTCAGAAAGTTAATGACTTTTGAAAACTATGCTTTTGAT
GAAATTTAAAGAAAAATTCAGATTTATTTGTTCCATACCCACAATATATT
CAGAAGGCAAGACCTGAATAGCCGAGGTATTCTTCAAATGCTCTTTATTA
AGTGCAGGTAAGCAGTTTTTATAACCTCAGCACCCAGTCATACAGTCACA
GGTAAGTTCCACAAATACAGTATTTCATCTGAAGAATGAGAAACTAAATC
TGCTAGGGAAGCAGCAAAGAGATATTATTATAGTTTCAGAATGGTTTATG
TTGTATATGATTAAAGCAGGTGTCCTGGAACCAGCTCCTGTGCCAGAAGA
CAGAATGCATTGTCCTCTTGGAGGTGATAGTTCGACCGTGTCT
>apal_01788
GTTCCCAGAAAGTACCAAACCAAACAAAAAATAACTTTAACAAACCTAGG
TTTAAGCTAAAAGCTAACTAGCCAACTATTGTGGTTGACTACAATCAGTG
TACTGTTACACTATTTATCATATATTACTACTATTATTACAATAATATTA
TTTTATTACTGGGAGAGGGGTGGGCATTAAAGTTGTGTCTTAGATGTCTT
CGAATTTGTGGATTTGTAATGAGGTGCAATCATATATATCTCATGTACCC
ATATCTAGATCTCTATCCATACAAAAGTCACAACAGAGGGTTAAAAGAAC
AACTACTCATGGAAGAAGTTCTTCCCTCAACCCACCCCAAAACAAGAATC
CACATTTTAAAAAAAAAAAAGGAATTGATCAATAGACTCATATAATTTTC
TTGTTTTCATAAGCAGGAAGGCTACATATCCAACCAAAACAACTCCAAGT
GATTATACAGGGGCTGGCTGGGCGTTTCTAATGCTTAAATTTTGAAGAAT
CTCTTACTAAATGCAGCATCAGTTGCTATTACAATGTCTAAATTGTAGAT
TACCTTGATAAAACTTGCAAAACTGTTGCAAGCTTGGAACTGTGCGATGC
ATTGATTGAACTTTAAAGATACAGAGCAAGCTCCCTCTGAGCACACAGCA
ATGACGAAAAGCCGCTGAACTGAGAACGTGCTATCTATTTTTCCATAGGC
ACTCGTTCCTGCCTGGTTTTTTTGCACTGTGAGACTAATACGGCTGTCTT
CAGCAAATCGTTCTGATTTATAGCACTGCAGGATGTTTTTGTTGCTAGCA
GAACTTTCCTGCCATTGCTGAAACTCTTCATTCACTTTCTTGTGGATGAA
AAAAAGCCCTTGGAAAGTCCTTCCTGGACATTTTGCTGCTAAAAGAAGGT
GTCTTTCAAGACCGTAATGATTTGCTTGTGAAGTATCTCAAAGCATTAAC
ATAGAAAGAACATTCAGAAACATTATCAGGAAACATAAAGACATTTCTCA
TAAAATGAGGCACTGGGGACGTCCTGGGGTGCTAGTACATTCAGCCCACG
TACATTCAGCAGAAGCTGCCAATTTCTGAAGGGCCAGGTCACTATTACAC
CAAAGCGGTTTCAAGCTCTGTCCTTCAGTTAATGGAGAAAATTATTGTCT
CTCTGTAAGCAGAGGCACAGATGAGAGGGTGGTACCTTCTTGGGGAATAG
TACTAAGGTTTGGTTTATGTTCACTGGTAAAAACCATTTCCTGGTTTGTT
TCCACAGGATTTGTTTCTAAGTTCTCCATCTGCTGTGAACAACTTCTTCC
CAGCAAATTCTGTCTCCTGGCTTTTGTGGTTGTTTCATTATGTTCGCTTT
CCTCTTTTTCCTTCTTCCTTTCCATTCACGTGCGGAAAGAACTAAAATCA
GAAGCATTTTTCATTAGGAGTCTTATGATATTTGGAATCAGACAGATTAT
TCAGGATCTCTTCTTCTTGCAGCATGGTTTTAATCAAAAAATGAAGAGAG
GATTACTTGACTTGTCTGAATGTCTACACTTTGGTTGACCACTTTTGATT
TTCCAACAACGAAAAGGATGTCCCACTATAATGGTTATAGATTGTCAGTC
TGCTAATCTCAAGGAACTAGAAAAGGGCTTTGCTCCCCACTTCAGAAAAA
CACCCCACCACTTTTTCCTTTTGGCCATACTCTTGTTGTCCTTTCCTTAG
AAGTGCTGAAGACAGGCAATCTCAGGGATGCTTTTAAAAAATCTTAAGGC
TTTTTAGTCCTTCTTGAGCTTGTATTCATCTTAAGATTCAACAGAAGACA
ACACAAAGAAAAGTGCCGATGCCGAAGTGACACAATATTGGAGTGATCTC
ACAAACAGAATAGCTGCGTATGAACCAAAAGTCCCGTTTAAACTCTTTTA
AACTTCTTTGATGTGATTCTACCAAAACTCGGAAAGAGCTACAAATTTCT
GATTACCTGCACTGCAATCCAGAATGTGCCAAATTTCAGTTATACGACAG
TGTGCTGCTTTTGGCTGGCGTAGAGTCAATTTTCTTCCCAGTAGCTGGGA
TAGCGCTGAGTTTTGGATTTAGGATGAGAAACAGTGTTGATACCACAGGG
ATGTTTTAGCTCTTGCTGAGCAGAGCTTACACAGCAGTGAGCAGGCTGGG
GGTGCACAAGAAGTTGGGAGGGGACACAGCCGGGACAGGTGACCCCGAGT
GCCCCAAGGGACACCCCAGCCCATATGGCATCACGCTTGGGGCACAAAGC
TGGGGGCAGAAGGAAGGGGGGGATGTCAGGAGCGATGGTGTCCGTCTGCC
CAAGTCACTGTCACACGTACTGGAGCCCGGCTCTGCTGGAGATGCCGAAC
ACCCGCCTGCCCATGGGGAGCGCTGAACCAATTCCTTGGTTTGTTTTGCT
CTGCTTTACCTGTTAAATTCTCTTTATCTCAACCCACGAGTTTTCTCACC
TTTACTCCTCGGATTCTCTCCCTCATCCCATCAAAGAGGAGTGAGCAAGT
GGCTGTGTGGGGCTTAGTTGGCACCTGGGGTTAAACAAATAAGCACACAG
AGCCAACACAAAAATCCCTCCACCAAGACCTTGCTTCTCCTCTATCTCCT
CAGAACAGAACATCACAACAATCCATACTGTGGGTTTCCCTTTAACAGCC
AATAACGAGTAATAGGGTTATAAACCTCTGCTGTGCCCCAAAATACTAAA
ACATTAGTGCACGTGAGGTTATTTAGCACATGGATACAGGACAGTACAGT
CATATACCATCCCATTCCAACTGTTACTGCATGCTTGGTGCTACGTGGTA
TTTCTTAATTAGTCACCGGAATAGTAGTGACTGTCAGTTCGCGTAGATGC
AGGGACGTTTCTAGCACTCACCAGCAGAACAGGTGTCCTTTTCCACAATC
TACAGCAGGGGCTTTTAGCATAGGGAAGCTAAGCGTGTCTGATCCTGTCG
AATTGGATCCTTGTCTTGTTAGCCTTACTGCTCTTTCACAGCCTGGTATA
GGACACCACTTAATAGCAGGATTGTTTTCAACAAAGGCCTGGGAGAAAAA
AGGTAAAAATGAAAAGTATTTTACCACGTAAGATCAGATTTCATCACTGA
TATAAACGAATCTGCATTCCTAAACTTCCTTTGACAGAACAATGCCAAAA
AGCATAAGGACAATCTTGGAGCTACTTCGACAGGCTTTTAAAAATAGTTA
TAAAAAGGGAATAATTTAATCTCCACCTTAAAAACGTGGGGTTTGGTGGT
TTGCTTTTTTTTGTTTGTTCCTTTTGTTTGGTTGGTTTTTTGGCTTTTTT
TTTTTTGTTTTTCAAATAACAACAGTCCTCCAGGCTTATCCCAAACAAAA
TGTTCGGAGTGCGCAAGTCGATTCCTCTGTGACACAGGTTACTGTAAACT
TCTGTTATATATGCACTGGCAATACACTCATTAACAGACCCGACTCTTGT
AGCTGAAAAGAATTACAACTTTATTGATTAAAACAACATATCCCACCCGC
ATATCCCACAACATATCCCACCCGCAACGAACCCCAAACCAGAGCTAGAC
TAACTCAGGAATTGACCTCCAATCTTTTGTGGTTAATGTAGCAGGTCTTC
TTTTGCAACACTTACATCGAATAAATGAGGAGGAAAAGGAACTTTCACTA
CTTTGCTTCCAACCTGTGCTGATCACCAGCCACTTCAAACATGAAGATGT
AAAAGATTAACCAGCTCTGGTCATGTAATTTGCATCTTCCTGTGTAAGAC
TGTTACGGTCATCACTTGTCTCTTAGAGACTTGTCACACAGAGAAAGTAT
TGCACTGTAAATGAAAAAATACTTTTCTTCTTTCTTTTACCCTGCCCACT
CAATAAAGTAGCATATTATTTTAAAGATTTCTTAGTTACTACACTAGTAT
AAATGAAAAAAGGTGAATTAAATGATTGCTATTAAAGTCAAGTTGCGATG
ATGAAAAGAAAGACTAAAAAATACGAAACAGAAAAAAGAAATCAGGGTTT
TCCTACTTCTCTTCCTATATACAGCAACCATATCATGCACTGGATGGAAA
AAATAAGTAATTCACTTTTACCAATGCATTTTAAAAATGAAAATAGGTAC
TATTTCTGAATGTAAATAGTCTCTTGCTAATAAAAATAATCCAGTAAATC
TTAAAAATTTTACATCACCAACACAAACAAGTCTGGCTAATTAAAGGCTT
CACATCACCTGTAACAGACATTAGTTTGATCAAATGAATTTATTAATATT
GCATTAAGTTACACATTATGCAAGCACTGCTTATGTGCTTAAGGAATAAA
TACAGTATTCTTTTCTCAGTGATATATAAAACATTAATATTATATCCCAT
ACGACAGCCAATAATTCAATGTCCGTATTAATTTAGTAATTTCTTCTTGG
AAAGTTACTGATACATTGAAGCATTTCACAGAGAAGTTGTAAGTTAATTT
TTATAAAATGAAATACAATTCAAGAGTACAAGAACAGTTTGATAATTTAC
CTTAATGTCAAACTGAAGGTATCTTTTGTCCATCTC
>apal_01801
TAGGTGGACTACTCTATGGTAGTATTTACCTAACTGCTTCCTCTATTGTA
GTATTTACCTAACTGCCTCATCTGTTTAGAAATTAAAAGTAAAAAATAAG
TTAAATAATAGAGCAAACAATACCCTCATTTTACCAAATGGAAAATCACT
AGCTAAAAATGGCCTGATTTTTCTGGCATTGTCCATCTACCAAAAAGCTC
CATCTTAAAGCCAGGTTTCTATAACAAGAAAAGTGAGAAGAACTCAAAAT
TTTTTTGCTGTTGTCAATCTATTTTAGACCACAATTCCGGCAGCTGCACA
ATACATTTTAAATAAAGGGTATGAAGCATTAAATAACAGTGCTATCTTTT
TTCCATAAGCTGACACCATTTAGTTGAAATTCAACTGTAGATGTGTGTGA
CTGTCTTGATGTATTCTTCCACCACAGCAAACGACAGTCAGCAATAAGAA
ACAGCTGGATAGAACAGAAATCAATTCTTAAATGCCAGACCAGATAAGAG
TCTTAAACAGCAAGGTTCCTCACATCCCTTGTATGAAAACACAGTTCGCA
CAATTTATTGCAAGAACGATAAATAATATCAACTTATTGAAGTAGAACGT
ACATTAGCAAAGCTAAATGATGCTCTCAGAAAGAAAGAGCATCAGGGCAA
GGGAGGGGCTGCTCAGAAGAAGGCTGCAGGTTTGGGCTGAATGGATCTGA
AGCATGTCTTGAGAAGAGACTGTTTTATCTGTACCCCTGGCCTTCTGAGA
TACATGCTTATTCACTTTCTTGCCTAGAGAGGAGCTGTGGTTTTAATCTC
ACTTTGTTGCCTGTACAGGTAATTTTGTTTAATTGGTGTTGTGTTTTCTC
CTTGATAGCTGTGCTGCTTTGGGAGGTAGTCTTAGCTTTATGCACATGAT
TTTCAGCACTACTGCCTTCTGCAGCTACCAAGTATGCTCAGCCTTTCCCT
TTATCCCCCATATCACATTTTTCTTTTACCGTATATTAGAATAGTAATGT
GGCAGCTAATATTTTTTACCCTTTTTTAGCTTTATATTTTGTCCAAAAAA
GAATTGATGAGGACTGTGATTTTTTTTTCCGTCCTGGATTTTGTGTGTGT
GTGTGTGATAAAGCCTTATGTGTTTTCATATAAGGGTATTTCAAAGTGGG
TAAGTATAGATGTTTTCTGCTGAAGTTAGTGAAAACTTCAGAGGTGATGG
GGTCATCCTGGACAAGCTTGCAGCTTGAACTCCCATGGAGCTACTGATAA
AAAAAATGAGCGTTTTAATTGCTTCTGATTTTCCTGCCCCTGCATGTATC
CCTATCAGAATAATTCCTACTCAGAAGATAGCATTATCAGGTGTTAATTA
TTGGAAGAGCAGACCAGGGACAACCCAGAGACATGAAGGGCCAAACAGTC
ATAGGCATATACAAGTAACTTTTAAGTGTAGATATAAATTTTCTATTCTT
GTCTAAATGTTCATGTTTGAACTACAGTATGTTTTTAACATGCACATCTT
ACCAAGTATAATGATAGAAGCTTTCAGACTTTAAGAAAACAAAATTTCAA
ATCAAATCCTCATTGAAAAAACTGTTGTTGAACTGTAAACTTAATCCCTA
CCAGATATCTGAAAAGAATAGTCTGATCTGTCTGATTTCTAAAAAACAAA
CGAGAAGGCAAGCATCTAGTGCCCCTTCTGTCTTCTCCCACTCCTTTCCT
CTGTGCATACTAGCAATCTTAAGTTCTAGAGAGACTGTATGCTGTTCAGT
GTCAGTAAATATTTATCCAGTTTTCTTCTGCAGTATCTCAAGGCATTCCT
AATCCGAAACTCCATATCTACCAATAGCAAGGGAATCTAGGTCCATCCCT
ACACACTACAACAATCTAGGTTCATACACTACAATGTGACATTTATTAGA
ATGGAGCAAGCTAATAAAGCATATAGATCATCCCTCTAGCTCTGATCAGA
TACATCTTCAAAATGAATGTTTTTATGACTCAGCCTCAGGTGCAAGTGAA
TGTGTCTGTTTTGGCTGGGATAGAGTTAATTTTCTTCATAGTGGCTGGTA
TGAGGCCATGTTTTGGTTTCATGCTGAAAACAGTGTGATAACACAGCAAT
ATTTTAGCTATTGCTGGGCAGTGCTCATAGAGACATTTTCTGCTCTTCAC
TCCACCACTGAGTGGGCTGGGGCTGCCCAAGAAGTTGGGAGGGGACACAG
GCAGGACAGCTCACCAAAGGGATATCCCAGACAATATGACATCATGAGCA
GCATATAAAGCTGGGAGAAGAAGGAAGGCAGAGATGTTTGGAGTGATGAC
ATTTGTCTTACCAAGTCACTGTTAAGCATGATGGAGCCCTGCTTCGCTGG
AGATGGCTGAAAGCCTGCCTGCCCATGGGAAGAGGTGAATGAATTCCTTG
TTTTGCTTTGCTTGTGCACAGAGCTTTGGCTTTACCTACTAAACTCTCTC
AACCCATGAGTTGTCTTACTTTTACTCCTCTGATTCTCTCCCCCATCTCA
CTGGGGAGTGTGGGTGATGTGATAGAACATTCGCATGGGGGCTGGGTTGC
CGGCTGGAGTTAAACCAGGACAGTGAACAATACACACAACACTGAGTTTC
TAAAATTCTTTCTGCTCCTGCAGCTAATGGAAGCCCAAGTATTTATTATT
TGACACACATAAGCATGTGAATATATTGCCACATCTCAACCTCTTCTCAC
TGAGTTTGAGTAGTTACTTTCCCATTAGTCACTATAAAATATTGCTAAAG
AAAACTGTATTACGTGGCATTTACGTTAAACATAAGCACACATGATGCTT
TGCCATAGATGTAAAATGGAAGGCAAATACAGTAAGCCTCTCCCTTTGAT
TTAAGGATAAAGCATCTATAACACAGTCTCCCTAATGACAGGGCAGAGTA
AAAAGTACAGTGTTTAATGATAATGTGTTTCTTTACAGAACAGATGGATT
TTTACAAGTGTTTTTGATTGAACAGCAGGGTATTTTACATGTCAGGAACA
CCCAGCCATGAGAAATAATTCTACGGGTTTACTAGATAATGAAATGGGCT
CAAAAAGAGCAAATAAAGAATGAAGAGGAAGCAGAGGAAGTGATGCCATT
CAACTGTGTCTGTAGGAAGAGTAGGATTCTTTGGTAATCCTTGGAGGAAT
GTTCATAGAATCATAGAATCATAGAATCATAGAATCATAGAATCATAGAA
TCATAGAATCATAGAATCATAGAATCATAGAATCATAGAATCATAGAATC
ATAGAATCATAGAATCATAGAATCATAGAATCATAGAATCATAGAATCAT
AGAATCATAGAATCATAGAATCATAGAATCATAGAATCATAGAATCATAG
AATCATAGAATCATAGAATCATAGAATCATAGAATGGCCTAGGCTGGAAG
GGACCTTAGAGATCATCTAGTCCAACCTCCCTGTCATGGGCAGGGACGCC
TCTCGACCAGATCAGGCTACTCAAGGCTCCGTCCAACTTGGCCTTGAACA
CCTTCAGGGAGGAGGCAGGCACAGCGTCTCTGGGCACTTTATTCCAAGGT
CTTACCTCCCTCATATTGAAGAATTTCTTCCTAAGGTCCAATCTAAATCT
ATTCTCCTTCAACTTAAACCCATTTCCTCTTGTCCTATCAGTGGACACTC
TTGTAAAAAGTCCCTCCCCAGCCTTCCTGTAGGTTCCCTTCAGGTATTGG
AAGGCAGCTATTAGGTCCCCCCGAAGTCTTCTCTTTTCCAGACTCAACAA
TCCCAGCTCCCGCAGCCTGTCCTTGTAGCAGAGGTGCTCCAGCCTCTGGA
TCATCCTTGTGGCCCTCCTCTGAACACACTCCAACAGAACCATGTCCCTC
TTATGGTGGGGGCACCAGAACTTGACACAGTATTCAAGGTGGGGTCTCAC
AACAGCAGAGTAAAGGGGGAGAATCACCTCTCTTGACCTGCTGACTACGC
TTCTCTTGATACATCCCAGGATGCGGTTGGCCTTCTGGGCTGCATGAGCG
CACTGCCGGCTCATGTTGAGCTTCTCATCTGTCAACACCTCTAAACCCTT
CTCTTAAGGTTGATGCAACAGTTTTTATAACCAGAACTGTATTTCAACAT
GGACTCTCTGCAGATCAGGCTGTTTTACAAAACTAATGTCCAAGACTCTC
TACAAATCATGTCAACTAAAAAAAACCCAGTAATATTAATAAAGCTATAC
TCAAAAAACAGAAGTAATAATTAAACTACTGTATTACCTCTTAGGAATGA
AAAGTAGCAAAAGGGAGCTTCAGCTCAGCTATAGTCTCCAAAGGCACACA
AAAAGGTTCCCACAATTAATTCTTTTGTTAGTGTCATTGCACACTACTAT
GTGTCCAGAGACCCTAATATGACACTTATCTTACCAGTCTTTAACATGTA
AGGTTTTGTGTTGAAGGAAGAGTTGGTTAGATCAGAAGAAGTTTTACAGA
ATTCCAGGACTGGCTGTCATAGGAGGACTCTACTCTTTCCAACAGGATTT
AAGATATTCTAAAAATCTCTTCAGTCCTGTTTTGTTTCCAAAAGGATGGA
AGAACTATTCTCATGTTACAGC
>apal_01920
CATTTTCATGCAAAAATTTTTGAATCAACAAAAAGGTTACAAAAGATTCA
GACTTACACAAAGGGAGTACATCTTCCCTAGTATTCTGTCTTGTGACTAT
GCAGAGAAGAGCATTTTTTAATATATATGATTTGTGAAATTAACAACAAG
CTTATTTCCCATCATCAGTGAAAATCTTTTGAAGTATTAGCTAAGCTGTC
TACAAAAATTAATATTTTCTGATTTCAGTGTGAAAAAGGATCCCACCTAT
CACAATTAAATATATTCTGCAAGATATCTTTTTGCCTATTGAAAAGAATA
TTTGTTGTTCTTAATTTTCCCTCTGAAGAGACGTATTGTGTCTGCCTTTC
AACTTGTCCTCCTTTCTGTGAAGTTAAAAAAGAAAGTATGACTGTCTATG
TCACTAACAATTTTTTTCTTACTCAAGGCTTATGCATAGATGCATGAGGT
GCAGATAGGTTATAATGAGACAGTTATTTACATTTTTTCTTTATGGGTTG
TGACAGAGTGGCAGGTGGTGAGAGTAGGGTGAATAAATCTGAAGGTAAAT
GAAGGCCTTGTTGAAATCAGAGATTTTACGGTGGAAAAGGACCTGGGTGT
TCTAATTGACAGTCAACTGAATATGAGCCAGCAGTGTGCCCAGGGGGCCA
AGAAGGCCAACGGCATCCTGGCTTGTATTAGAAATTTTGTGACCAGCAGA
CGAAGAGAGATGATTGTCCCTCTGTACTCAGCACTGGTGAGGCCGCACCT
TGAGTATTGTGTTCAGTTTCGGGCACCTCAGTATAGGAGAGATATCGAGG
TGTTGGAACCAGTGCAGAGGAGGGCAACAAAGCTGGTGAAGAGCCTGGAG
AACAGACCTTATGAGGAGCGATTGAGGGAGCTGGGTCTGTTCAGTTTGAC
AAAGAGGAGGCTGAGGGGGCATCTCATCATGCTCTACAATTACTTGAAAG
GACATTGTAGAGAGGTTGGTGCTGGTCTCTTCTCACAGGTAATTAGGGAC
CGAACCAGGGGGAATGGTTGCAAGTTGCAACAGGGCAAGTTTAGGCTGGA
CATTAGGAAGAAATTCTTCACGGAAAGAGTGGTCAGACACTGGAATAGAC
TGTCTAGGGAGGTGATTAGGTTGCCATCCCTGGATGTGTTCAAGTGTCGT
TTAGATGTGGTGTTGGGTGATATGGTTTAGGGGTGAACTTGTAGTGTAGG
GTTAATGGTTGGACTCGATGATCCCAAGGGTCTTTTCCAATCTGAATTGT
TCTATGATTCTATGATTCTATGATTTTAATCACTGGCGTCAAGGAGTCAG
AGGTCTTACCCGGAGATCCCAAACGCCTTGTCCACCCATATAATTTACAG
TAATTTCAAGTGTGCTGTACCATGCTTATGTTACCAATATAGTGCACAGA
CATATAAATTTGTTCAGAGCAGAAAGCAAAGAACTTGTACCATTAAAATT
CAGCAGATTTAGCTCCTTTGGCACCAGTAAAGATGACAGTAAAGAGAACT
AAAAGTCCAGCTTAATTTATGATAAACAATTGTGTTTGGACCTGCACCTG
AAGCAGACATACACTATGATGGGAATGAAAAATGAAATCTTCTGGTGTGC
AGTGTGAAAACAGGGGAGAAAAAATGAGGAGGTAGGGAACTCTTCTTTGG
TGCTTAAGTCTGGTTAGAATGATCCTTGGTCACATTTTATTCAAAGAGAC
ACTGTATCTAAACAAAAATTCCCCAGCTGATGCTTTATAATTTTTCCTGA
CTGTAGCCATGTTCTACTTGCCCGTGATGCACTCTTCTGCTTTTGAAATT
ATTTCTCCTATTAACTGCATTGTCCTTCAAAGGTGTTAATCTGCACTTTG
TTGCTGCTCTTGACTTCCCTATTCAAAAAACAAGCATATCTGAAACTCCT
ACATACCAATTCACAACGTTCCTGGGCCACTACTTTCCCTTGAGAATGTG
CATGAATGAATGACACTGAATGATGCAAACTATGTTTTACAGTTCCACAC
TGTGCTGGTTTCGGCTGGGGTGGAGTTAGTTTTCTTCACAGTAGCTGATA
TGGAACCATGTTTTGGATTTGTGCTGAAAACAGTGTTGACACTATAAAGA
TGTTTTAGTTATAACTGAGCAGAGCTTACACAAGGTCAAGGCTTTTTCTC
CTCCTCACCCTCACAAGAGGGCTCGGGGTGTACAAGGAGCTGGGAGGGGA
CCCAGCTGGGACAGCTGACCCCAACTGACCAAAGGGAGGGATGTCCCGTA
CCATGTGATGTCATGCTCAGCAAAAACAGCTAGGGGAAGAGCAAGGAAGG
GGGGATGCTTGGAGTGATGGCATTTGTCTCCCAAAGTCACCATTACAGAT
GATGGAGCCCTGCTTTCTTGCAAATGGCTGAAAACCTGCCTGCCCATGGG
AAACAGTGGATGAATTCTTTGTTTTGCTTTATTTGAGCATGTGGCTCTTG
CTTTAGATATTAAATTGCCTTTATGTCAACCCATGAGTTTTCTGATTGTT
ACCCTTCCAATTTACTCCCCTATCCCACTGGAGGGGAGTGAGTGAGCAGC
TGGTGGGGCTCAGTTGCTGGCTGGGGTTAAACCATGACACGGTACATCAA
AGCATGTTTCATGTTACACAGGAGAGCCTGCTGCCAACAGCGTCATCTGC
TTTAATACGGAAATAGACGAGTAAAGGGGTGGAAGAAACACTAATACAAA
GCTCATGTTTGTGAACCCAAGGGTTTCATTCTGAAAGCAAATGTGAGGTT
TGAGGAAACCATACAGGGTGTCAAACCCAGGAAATCCCTCCCAACACATA
ACTCTTTATATCTGCACTGACCAGTACAGGTGTGCTCTTACACTTCACTT
CTGTAAACACTAATACAAAAGGAAAAACTGTTTTCTCAGAGCAGTCTTGC
TGCCTTCTCTGAAAATTCTTTAGTGTGCAAAGCTAAGTAAGCATAAAGAA
ATGTGAAGAAGATGGATCTTCTTTCAGAAAGGTATCTTGATTCTTCCTTT
GTTTATGGTGTTATAAATCTCACACAGCCCCACTGGAGTTGAAATAAAAC
AGGTGGAAGTGACCAGAAGAATAAAATCCCCCACAGGAAGGAAAATAATC
TTAAATAGACACAAATGTCAAATTCACCAGAGGCAGTTTCTTCTCAAGAT
CCTCACTACCACAGATCATCTGCATGGAACCTAAATACCCTTCGAGTGTG
CTGCAAACACAACACACTTTATTTAACATTAGCATGGGACATGCTCTCTA
CCCTATCTGGCTGCTGTGCAAAGGCAACAGGAAATGTGTAATCAAGAGAT
CTTTTTCTCTTTTTCTCATAGTTTTAGCCCACCCCACCAGGAACAAGAAC
TACACAGCCACTTGCTCACCCTCAATCCTCCTAACTTTAGGGATGGAGAG
GGAGAAGATTCAACAAAAAGGTATAAGGATTGAGATTAGGATAGGGCGGG
TCTCGCTTGCCACTTACGGTTACAGGCAAAGAGCAGGCTTGGGGAGAAAA
ATGTAAATTTAATTTACCACCATTGGTTTAATGGAATCAACTAGATCCGA
GCAGGAGAAAGAGAGAAAGCAAGTACAAACAGATCGTAATCACCCTTTCA
ACCTGCCCCTCCCTCCTTTCCAGCTACTTCCCCACCTTCCAGCTGCACAG
GGGTGCAGGGGATGGAAGGTGTGGTCTGTCCATCTCTCTCAGGAAGAGGT
TTCCTCGAAGCCTTCCACTTCTGCCCCATGGTGTCCATCTCACAAAAGAC
AATCCTCATCCTCTACTTGAGCCCTTCCCACCAGCATGGCACCCAGCCCC
AGGCTGCAGCATGTCCACTCAAGCACAGGTCCTCGTTGGAGTCACAGATC
CCTTTGGGATGTCCTTTGCTCCCCTGGTCTCCCTGTCCCCTGCCCTGGGG
TCCTGCATGAGCTGCTGCATCCCAGACACTTGCTGGCATCAGTCTCCTTG
GCCATCAGAGACTCACTCAGCTCTGGAGCCCCTTTCCTCCCCCTTCCACA
CTGACCGCATGTTTGTTTTTTTCTCACCCTTCCCTCCTCTCCAAAACAAA
AACAGACTCCTCAACATAAAATGCAAGGGAAAAAATAACTCCCTGAACAG
GCTTCCCATTTTGAATGTATTGATTCACAGAGGTGCCGACTGGCCTGGAC
ATAGCCAGGAGTGGGTCCAGGTAGTTTCCTTGGCTTGGGAAGGCTCTAGA
AGTTTCTTTGAAGGAGTCATCCCCATAGTCCCCCCATTACCAAAAGCCCC
ACCAAACACAAACCCATCACACCTTTCTTAATAGATGTCATGAGGAATGA
AATCCTTTTTGGATTGAAATCATGGCTGCATTGAAAAACTCCAGCAAAGC
TGCCCTGGCTTTAAGAAACACGGTAACACTTTACTAGATGGGATTCAAGG
TGTCCGTGACAGCCAGCTGCAGGTGCTTGGAAAGTATGAGGCAAAGCACG
TTGACAATAGGCCTTGCCCCAGCAAATACTTTTAGTTTTTGGACAAATAT
GGTCATTATTTCGTTCATTTTTTTGTCACCTAGGAATGACAAAGACAAGT
CCTCAGCTGTGAAGGAAAAGTATATTCTTCAGAGGTGGG
>apal_01941
TTCCGCACCAATGAGTATTGAACTCGTTGTGAATACTCTGAATAAATAGT
CCCACTTGAGTTACGGGGCATCCCGGGCGTTCAGAAAGGAGTTCTCCTGC
TCATTTTTCTGGGCAGCCAAGAGGATGCTTTGGTATCCTTCACCATAGCT
ATTTGCTAAAGTTTTTCCTCTGCTGAGACCCTCATGTCAGGTATTTTCGG
GGCTCTGGGCACTGGACTGACATGGAACAGGGAAAATGAAGGAGCATGAA
GGACGTGGCACCTTCACCCTCACCCTCACCGGTGGCAGCTGCTTTCGCCC
TCGCAGCAGGACAGAGCGTCTCTATCAGCCAGCTCCCTTCTGCTAATTAG
CACAACAAAATCTTTCTGCGGAGCAAAGTGCTGGATGTTTTAGAGTCCTT
AGGAGCGAGACAGGTCACACAGTGTGTCTTATCTCTCCCAGGGCGCTGGG
GCTGATGGAGCGGTGCTGCAGGACATGCCCCTTGCCAGGGCTGGTCATGG
GTTGTGGAAGCTCCTGCAAGGGCTTCTCAATCACCTCCCACCCAACCTCC
TTGGTCAGCTAGTGGGAAAACCCCATCCAGCCCAGCGTGGACCTGCCAGG
GGTTTGTCTCAGCCAGCAGGAGGATGCCACAGGGGATGCTGGAGCTTCTG
CTTTGCAGAAAATACCGTGATCACTTTAAATATGTTGTTGGAAAAAAGGA
TGAAGTTCTCTTTTTGTTTTCTTCTTATTCATTTGAATAGGAAGGAAGCA
GGAAAAGATTTATTCCAGTGCTCCTCTGGGCTCCCCATCACTCTTCTCTT
GCTCTGCAGCAGCGTAAAGCCAGGCAGGTGAGAGCAGTCACGGTGCAGCG
GGATGTCAGTGCTCTTGGGAAGGGGAGTTGTGCCGTTTTGGTGGAGTTTC
TGAAGGCTTTAAAGAGCTCGTCTCTGAACAGGGGCAGGGAACAGTCTATT
GTCTTGAAACTCAGGCTTCACAGAGAGCCCCGTTCTCCCATGACATCTTC
AAACGCCGTGCCGGCAGAGACGGTGCGGCTGCGATTGAAACCGCTGGCTT
GTCGGAAGCCGCAGCTGGCGTTGGGTCCTGCAGGGACCGGGATGGGGAGC
AGAGATGAAATGCGTTCCGCTCCTTAGAAGCTTGGTCCTCTCCTTCCTCT
GCCTCCAATCATCGATTTCTATAAAAATGGGATTTATCTTCTTTCCCGCG
CTTCTCATACCGGTTCTGTGCCTGTGCAGGAGGCTCTCTGAGAAGTGGGG
GGGCTCCCAGCTGAGGGTCCCTCCTGCCCGGCCACAGGCATTGGTTGCCT
TGGGTGTGTTGGGGGGCCTGGGAGTCTTGGGATGTCGGGGGTCTTGGGGA
TGTTGAGGATGCTGGGGGTACCCTGGGAAGAGGGTGCCTGAATCTCTCCA
CTCCTCCTCCTCCTCCAACATCCCATGGGCTTGGTAGCAAATACTGAAGA
GTTTTGTTTTTATAAGTGTGCTTCTTGGTTTTCATCCCATACCTGCCCTC
AGGGTGAGGTTCTTCAGCACGTCTGCTCCACAGCAACTCAAGCAAACTCA
ACAGAGACATTTGCTAATGTGAGGTGAAAATAAGCTCAACTTCAAGCTTG
AGGGAAGCGAACCCCCAAAGGAGGCATCCGCAGCGATGGGAACCCCCAAA
TTCAGAGCAGCACGGAGTGAAACGAGTGCTCACCATGCTGCTGGGCTCCC
CCCCAGCTCCAGATGTGCACAGGGAAGGGTGTTCCAGAAGGCTGGTGCTG
TGCACCCATGTCCGGAGCTCAGTGCCCTTCTCCGGAGATGAGGACAGCGT
GGCACGCCGCGGCTCGGACCTTCTCCTCATGGGCAATAGCACAAAAAGGA
TGGGTTTGCAGCATGTTGGATAAATACAATGTTTGTTCTTCCTAATGGAT
TTGAGCATGATAGGGTAAATATTAACTCCTAGGTGGGGCAAAATGCATAA
TTCATCAGCTGGCACGTTCCAACCTCCCTGAGTCTCTCGTGTTTAACCCG
TGTGCGGGGTTGGGCTGGGGTAGAGTTAATTTTTCTCCATAGTGGCTGTG
GTTTGGATTTGTGCTGAAGACAATGTTGGTAATGTGGGGATGTATTCTTC
ACTGCTAAGCAGTGCTTACACAGAGTCAGAGGCTTTTCTGCAAGGCTTGG
CCTTGTAGCTTCTTTGCGAAGCCTATGAGAGACACCAGGACCTCCGGTGC
CAAAACAAGTCACCACGTCCATAGCAGAAACATCTTGCCTTTTGCCGTCT
TTCCATCCTCATGAGGAGTGAAGGTCTGCATTTATTTCTGACAGGTTAGG
AGGGTACCTGCAGGTGAAATGTGCTGTCCAGTTGTCCACCCATCAGGTTT
TTTGGGAAAAAAATACATTTTCTTGGCAAATGGAGAGATCCAAAGGAGGG
ACACGATGGGAGCACCCTCCACAGCCCCATCCCTGAGCATCATCCACTTG
GCTCTTACATCCAAGCAACTCCCCATTTGTCAAACCATCTTCCAGCATTC
CAGTTATTAGGATGTGTGGACTCAGTAAAGGGTTAAGAGGTGCAAGCTTG
CGACGCTGATCTTTAAATGTGTAGTTTAACCCAATTAATTTCCATGAAGT
AAATAGGGTTTAAATTTCTGTGTAAGTGATTTGTTAAGTCAGGAGATAAA
TACGGGCCTTCACCTCCTTCCCGTTAATTAGATGTCCATTCATAAACGCT
GGCATTTGACGCTCTTGCAAAAATTGCCCCTGGAAGTGATTAGAGTCTCT
CTTAAACGCTTAGCCTGTGGAGGCAATCTGTCTTCCAGACTATTGGTCTT
CTGCATTTTCCTGGGCGTAAATTAACCTCCTGCATACATCTTGGTAGCCA
TGTGGCGACTGTGGTCGATTATGTCACCTCATTTGGTGGCGAACATCTAA
CCAGAGCTGATCTCGCTTCCCCTCATGCTGAAATTAGATTTAAGGCCAAG
ACTAAGGAGGCAAGGCTAGTGCACTGACTTACCACTTCCCGGTTCTTTTT
CTCCCTTAAAGTCATCTTCGCCTTTGCGCTCACACAGTGACAGCGCAGCA
AAAAGCCATCTCACCAAATGAAAGAAGTGACATTCAGCAACGCTATTTAA
GACCTAGATAAGTCAGATGTTAAACACCTAAGGGGTATAATCTCCTTTTA
ATGTGAGCACAATTCCCATTAACATTAATGGGGGGTTGTACGGCAGCTTC
AAAAGGAGACTATGCACCTAAAAGTGCAAATTAGCACTTACAAACTCTAT
TGATAAATTATTAAAGCATATCATTAAAGCAGAGCCACGCCTCCAGATCA
TTAGAGCAAGTCAAAAAACAGCAAGACAGCATACGCATTGCTCCCTCGTT
ATAACGAGAGATAAAATGCCATTTAGTCACCAAAATGGGTCTAGTGTAAA
TATTGGCTTGTCAGCCCCCCCGCTCCATCCAGAATTTGGAGTTTTAAGAG
CCTGAACTTCTCTTCTTCAAATGCAAATGAGCACTGGGGGGTGCTTTTAG
TGAAGATCACCACTTAGAAATCAATATTCAAAAAGTAAACTAAACACCCC
CCACCCCCACCCCCAAACCTTAGGGACCGTGCTGGCATTGGAGTTCTTTG
TTGTTGTTTACGTGGCATCACGAGTGCAATCAAACCAGCATCTCCCTTCA
GACCCGAATTACCAGGTCTGCCGCAGTTAATTCCCTCTGATCGCTTGCTC
CAGTGAGGATCACGGGTGACACCGGCCGGTGTGACGGTACCAGACCAGTA
ATGGTGCTCCCCTGGTGAAATCCTGCATCTCTCCAGCTTTTTTCTCATAA
CCCAAACCAGAAACTCCTTTTGGCTGCCCCCGCAGCACCTCAGAAACCTC
AGCAAGGTCTCCCCTTTCACAGGGCAGCAGAATCGTCGGCACTGGTCTCA
ATCGCTCTCTCCGAGTGAGGCGTTTATAGGATTGCAACCACCCAATAACC
CAGGGAGGGAGTCGAACGGGACATACTCATCTTTTTCTTTGAGGGTCCCA
TTTACTCAGCCCGTGAGGAAGGATTTTTAAAGCACAAAAATAGTATTTTC
TCCCACGTGCAGATTGACACAATTCACTGTCACCCAGTGACTGATGCTCC
TAATTTGTAGAATATTGTCTTCACTCTTTCAGGGATATTTT
>apal_01994
ACATAATTTAAGTGCCTGTAAAAGACTTAGAACACCATTCAAGGAGTACT
TTTATTGTAAAATAAAAATACAAATAAGACACCTCTTTCCAGTCAAGTGC
AATTTAAAGATTTGTCTTTTTCTCTGTGTGGGTGATATTTAGCTGACTTG
ACTAAAGGTCAATTCAATTGACTAAAGGTCATTTCAGCATGTTGGGTTTT
TTTTCCTAAGCAAGTGCAAAACAGTATTTTATATTTGGTAGCATTGTTTT
TCAACTTGCCCATCATTTCATTTATATTTTTTAATGGCTTAGACAAATTG
CTTCTATCAGAAGCTAAATTTTAATTTCTTGAGGTTATTACTCAGCACAA
AGATTTAATAAAGGATTTAAGAAAACCTATAGAAAATCTGTTGGAAATGG
ATTACAAATGAAATGTACACAGAACAAAAATAGGAATGACCAACCAACTA
TAACAAAGTGAAGAGGAAATAAGTCCCAATTTTAGAGCTCTTCTGGATTT
TGGGGAATATAACAACTTCCTGTTATTCTATTAACTTTGGGCATACATGA
GACAAGTTGAGCTATTAAGAAAAAACATCAGGGACAATTTTATTTATCCT
GTGGGGGAAAAAGAATCTCTTGATAAATTCTGTGCAGAGCACAATCTCTT
AGGCATGCTCAGAGAATGCCTGCATAGATTAATCCTCTGGATGTGTACAA
GAGCAGGAGTTAGTGGCTGAGGGACCAAAATATCAAAAGCTACAGTTACT
GTGGAATTTAGTTTTGTCCAGAATTAAACAGTATATGGACTACTTTAGCA
ATGCAATGATATTCTGTTTACAACTGATTTTACAATAGATATCAGAGATT
TAATTGCTTTATTTTCTGTTTAGATCAAAGATCAAATATTTCATAAGTCA
TTTCTGTTTAGATAGGAAATGGGAGACACCAGGTAAGAAAAATTGATACT
ACCAGCATATTCACAAAGATGCCTGAGATCTTGTTCCCCAGGAACGGAAT
ATGTAAGGTCACCATTAAGGAAGACCTATTTCTTTTACAGTTATTACCAG
TCTGTATTTTATGAAGCAAGTCTCTCTCCTTTCCCAAACTGGTTTCCCTA
GCTCCAGTCACATTTCCAGATGAAATTGGCATTTCATTTTCTAACTGTAA
ACCTGAATTTGCATAAATTTTCTGTGGTCACATGTGCAAATCAGGTGAGA
GTAAGCCATTTAACCCATAACAGGTTATTTGTTATAAACAAACAAACAAG
TTATGGCATTAAGCAAATTACAAAATTGCAGTTTGGTAGGTAGCCTACAA
TAACAGGCTGTAATGGTGTCTTGCAGGAAAAAAAATAGAAAAATCTTCTT
CTCATGAACTATTTTACAGTGAGGTAAATTCATATAGTTCCTATAGTCTG
GCTGATATGATGTAAACTGCCATACTTCATCACAATATAACTTGCGCCCA
TTCCCTTAATGACACTTGGAAAATTGTCAGAAAAATTCAAAATCTATTGC
TGCCAAAAAAACAGAAAGCAGGCTGCTTCTGTGTGAGAACTTTCTTGTTA
ACTATTAAAATGTTGTCTTTGAGAGTTTTGACATTGCTGTTGGCACAAGA
AATGAAGTTAAAACTGGGCCAGGGAAAGACAAGTATAATGCTGCCAATAG
CACATTGCTGTCTCAGTATGTGGTTCATACACCAAGAAAAGAACTCCTGA
GAGTGTCTCCTTTGCTAATTCAACTGATGTTAACTTTCTGCACTAACACT
AGACCATTTTACTCTTTACCTTGTTCTCACTCAGTAGAGTTAGCTGTAAA
GATCTCTTACATATTTTTTCAATTCCAAGTAGCACTTGTGGTCTGTTGTT
TATAGATGTCCAGAAAAACACCAAATGGTTGATTTTTGGTCCTATATCAT
ACCTGAACTCTCTCATTACAGACATGACTTCATTTTATTTTTTTTTAATT
TGTTAATTCTTTACTGAATAAACAGATGTTGCATTTCCAGTAACCCTAGT
TATGCTGATTTTAGTTGCGATAATTTTCTTCATTGTAGTTAGTATGGGAC
TATGTTTTGAATTTGTGCTAAAACCAGATTCACAGAATCATAGAACCATA
GAATGGTTTGGGTTGGAAGGGATCTTAAAGATCTTCTATTTCCAAACACC
CTGACCTGAACAGGGACACCTTCCACTAGACCAAATTGTTCAAAGTCCCA
TCCAACCTGGCCTTGAACACTTCCAGGGAGGGAGCAGCCACAGCTTCTCT
TCTCCAGGCTGAACAACCCCAGCTCTCTCAGCCTGTCCTCATAGGGGAAG
TGCTCCAGCCCGCTGATCATCTTTGCAGCTCTCCTCTGCACATGCTTCAA
CAAGTCCATGTCATTTTTGTGTTGGGGGCCCAGGAGGTGAACTTAATACT
GCAGGTGCGGTTTCATGAGAGCAGAGTAGTCACGGAAAATCACCTCCATC
GACCTGCTGGCCATGCTTCTTTTGATCCCAGGATGGGATTGGCTTTCAGG
ACAGTAAGAGAGACCACATTGTTGACTGATTGGTTTTTCATCTACCAACA
GCTCCAAGTCACTCTCTGCAGTACTCCTCTCCATACACTCATCGCTCAAA
ACTTCGGTGCAAAATGTCTGAGCTTTAATCCAGCCAATTTGTTTATCAAA
CTTCATCCCATTTAAGCAGAAATATTTAAAAGCATCCAGTTACTTTGCAG
CAACATGTATGTCCTGTTAAGCAGAGTCCTCAGATATTAACTCAGTTATT
TCCTTCTCAATAACTTTATTAAAATAAAATTTCCATAATCAAAACAATCA
ACAAACTATATAGCAAACTAAAGAAACATCGATTTTCAAAAATAAAATCT
TTCATCGGGTTCCAACACTGAAAGTAATAGATTTAAATCCCATAGATACA
CAACGTTTAACACCTGTAATAATCCACTGTAATCCCTTTTCTCAGTGAAT
ATTTTTTAACCATTTTTTTTGGGATGTATAATACAAAAACAAGTTTCAAG
ACAAGTGGATTAGAAAGATAAACCCATCCTTAACTCCTACTGATTTTCAA
GCTATTATCCTGGAACAAAGTCTCGTATCTTGACTCAATCACAGACTGCA
AAAACCAGAAAGAACCTCTGCCTCCAGCAATAATTGACAGTGAAGAACTA
CAGGGGGAAAGCAACTAGAGGGAAGGAACATGTGTTTTATGTTATCTTAT
AAAGGATATTTCTAACTTTTTTTGCCTGGCCATTACTATTCTATTCATTG
CCATTAACATTGCCAACTCTTCTCATTTACTTCTCTCTGCCTCTTCCTTT
GTTTTTCCTTTTTAACCCTGCACTAATGATTCTAAATGAAGTTTTTATTT
GTTATTTTTTTGTTGTTGCTTTTTTTTCTTAAACTTTGCAAGTGCTTTGC
CTTCTGATTTACCTTGGAATATATGCTTGAAATCCATTTGAACATCCTTT
TTCTCTCTCCCGGAGGCACTGTATAAAACACAACTGAACATAGTTCAATA
GTTAAAGAGTGCAAATACACTATTCTGACAGGTTTGGACCACTGGTGTTT
TTAGAATCCATATACCTTTTTCCTACTCTCTTGTAAGTTCTGATTGAAAG
AAACTTGCATTGTTTCAAACAAGAGCTGATCCCTCCCTGAAAAAAAATCA
TTAATTCAGGGAGTTTATTCTTTTTCCTTTTAGGAAAGTCTTCTGAGACT
GCTGTCTTTCGTATCTTTTCTTCCTTAAGTTCATATTTCTGAGCTTGTAT
CATGATGATCACTTCATAGCTAGAGGTTGTTTGCTACACAATATCAACCC
TTCCATATATTTCTTTCCTTAGACTCATGGCCTGTACTTTATCCAATAAT
TTTAAAACAATAAACACTATTTACAATTTGCATATTTCATCAATCTTTAA
AATAATGCTTTTAAAAACCAAGAAAATTCCTTTTGTGACCATTAATAAGA
TAATTTTATTTTCGTGCAATGAAAGATAATCCTGTGTGTTTTCATAATAT
TCACATATTGCTAAAAATAGTTTCTTTCCCATGGTCTGTTTCTTCCAAGA
ACCAAGTATGGAGATTTGGCTTGGGTT
>apal_01998
ATTAGGTCAGGGAAACAGGATTTAAAGGGAGCATGAGAAGTAAAAAGCCA
AGTAAGTGTCTGTAAGGCAGTATCCATTGCACAAAGTCTAAGGACCACAC
TGAAGTGTAATTGACTTCCATGTGGTCCCATGGAAATGGTAATTAGGGAG
ACTAATGTTAGAGAAGGTGAGGTTATCTGCAAGATGAAACTCCAGGGATT
AATCTTTTACCTGCTTTCTTCCCACCTACTAGTGGCTCTGCATCCAATCA
CATAGATACTAATTTACATAGATACGAAGTTACACTGCCAGTCCTGCCAA
TGGTACTGTCTTTCTCAAGAAACCTTTTGGAGTACTCCATCATCTAATAC
ACTGAAAGTAAACCCTGCTCAAGCTAACAAGGCACGGATTCAGTTAGTAG
TATGCAATATCGAAGAAGTGATAATGAGACACTTAAGGTTATGGAGTGAT
TAGGGACTGCTAATTAGGGAGTCAGTAAATGAAAGATGTCAAACCCTGCT
AAATGCATCTCCTTGGAAATAATTTTTTCCTTGGAAATAATTTTTTTTAA
AAAGAGAGAAAATATGAGATTGTATAAAATTAGTTTCTGCCCAACTGTGA
CACTCACAGACAACAGACTCTACCAGTTGTTCTTCTATTTATTTGGAGTA
TGCTTTTATTGGAAATAAAGATTCAATTCAATTGAGAAAGTACTATGATA
AAACATTCCTGAAAGTATCACTGAAAAAGGTAGTTAAAATTTTCATACCT
AGTAATATGTAAATCTAAATTATTTTGCACATATTTAGTATTTGGGGAAA
TGAATGAATCAATATTTTTAAAATTTGAAAATTAAAAAGTCAACTAAACA
AAGCAATTTCACTGAATTTAATTTTAGTACTACAAAGAAAATTTGAAAAC
TTTGCAAATATATTGTATTCTTGGGATGTACAACCAACCCAGGCACTGAT
ATTCAGACTCCTACAGTCTTGTTTAGATGATGAATTACAGAGGAAACAAG
GTGACAAGCTCTTCTATCAGTTTTCAAAGGTGAACCAGTGATACTGATAT
AGATAAGGTAAGGTAATTCTCAGGCCAGGGTTAGCTCTGCTTATATGGTT
TTTGAAATAGTGGTTTTATCCACTGAAAGTTGGTAAACTTAGTTTCTTCC
TTTTAAGAAACGTGACAGTGCAGTAAATTAGAGTAGTGCATTGAGTAGTC
TCAAACCCAGTAGTGTTAAAATCTTGTTTGCTTCAAATTTATAGATATAA
TTTCATCTTTATGGAAAACAACCATCACAGTCTAAAGCCAGTGCCTTCCA
TATAAAACATTTTTGAGTTTATATTGTCTATCTGTCATTATTAATTTTTT
AAAAGCATTGAAATTGTTTGCATAGACTGATGATTGCTGTGTGTATAAAA
TTCAATGCATTAATCCAGAGTATATTGTAAGTGAATTCTGCATTCACATG
TAAGCGGCAGTCTGTCTTTTCTGAATAAAACTCCAAAGGTATATTCACTG
CACAGTTGATATTAATCTTGTGATTTCCCATTAGATTCTAGTACAAATGT
GTCTTAGCCCAGTTAATAATTCACATTCCCATGGGTTTCTAGGATGAGTT
ATTTCATAATTGAAAAAATGTAGATGAGCTTAACAACAAGCAGCAAAGGC
AGATGCTGTCATTTTTGTATTTCTTTAGGAAGGAGTCTATCACATTAAAC
AGAGAACCAGAGTTTCAGTTATATCCGTGTAGCTAATCTCCATAATCCAT
CCATTCAGTTTATCTTCCTTTCTGCAAATTAAAGCAGTCAATAACATGGC
ACAAGCTTTTGAGCACTACGGTGGAGATGCAAAATGTATCCACATTTAAA
GATGTCATTCTCAGATCGTGCTTTCTTAAGTTTTTAATTTAATGTCATGT
GGACAATAATACAAATTGTATAAATATTTCAAGTATGTCAGTGTTTAGAG
ATTAGCCGAGTTAGTGGTTTGCTGGTTAAAAGGTAGGTTCTGTCACTCCT
TGTACTGGTTTTGACTGGAGGAATTTTCTTCATTGTAGCTGGCATGCGGC
TGTATTTATCAACAAAAAAATCAGTGTTAATAATACAGAGTTTTAGTGAC
TGCTGAGCAGTGCTTGCACAGGGTTAAGGCCTTTTCTGCTCCTCACCCCA
CCCCACCAGCGAGCAGGCTGGGGGTGCACAAGTTGTTGGGAGGGGACACA
GCTGGGACAGCTGACCCGAGCTGACCAAAGGGATGTCCCACACCGTAAGG
TGTCATGTTCAGTGTGTAAAGTTGGGGGAAGAAGGCAGAAAGGGGGCATG
TTCGGAGTGATGGTGTTGGTCTTCCCAAGTCACCCTTAGGCTTGATGGAG
CCCTGCTGTCCTGCAGATGGATGAACACCTGCCTGCTCGTGGAAGGTGGT
GAATAAATTCCTCGGTTTGCTTTTCTGCATGTGCATGGTTTTTGCTTTGC
CTGCTAAACTGCCTTTCTCTCAACTCATTTTTTCTCTTCTAATTCCCTCC
CCCAAATCCACCGAGAGGGAGGGAGTGAGTGGCTGGGCGAGGTTTAGCTG
CCAGCTGGGATTAAACCACAACAGTCCTAAAACATGCAGAGGAGGACAGA
GGTAGCTGCAGTTAAAGAGACTAACTGTAGTTTAATACAATACCATTGAT
TATAGCTGTATTCAACAAAGGACACACAAAAAAAGATTCAGAGAAGTTGT
TGGATGAATTTATTTACAGTTGAATCCCTACTGTACATCATAGTAAAGGT
AATAAAAATAATAGTATTACAAATATTAAGTAAAAGGAAGAAACAGAGAA
AAAATGAGAACTGTAAGAAACAAACTGCTTCCTTGGTTTGGATTTAACCC
AAAATTTTCCACTGACACCCTTTTCAAGTGATTTTTCTGAAGAGCTGTTG
TGCCCCCGTGCATTCCTACTAGAGTATTTCAGATCAGATTATGGAGTTGC
TGATGTAAGCAGATCTGTAATTACCAGTGTTTTTCTAACATTATGTGAAA
AAAGTGGCAGGACTTACGAAATTATATAAATACTATAGGAGGTAGCATTT
ATAGCCCCACATAATTTAAAGGATTCTGGCTTATTTCCATAGTTGAGACA
TTTATACATTTTACAGTCCTTCTCTCTCTAAATAATAAGGGAAGGAATAC
ATTGCTGTAGTAAGTCTGTCAGAGAAAAAATGTAGTGTAGAAGCAGTGAA
GTCACAGTACACAATTTAAGGCTATACCTATACCAGACAGTTTTAATAGC
AGCATTACTGCTGGCATCTATTTTCTGAGTATATCTATTTAATATTTATG
TTCTCTGAAAATACCTATTTTCAGAATGTCTACTTCCATCTGTGTAGTGC
ACCATCATAGCAGTCACTTAGACTGGCAGAAGATATTGTTGACTGTACTG
TAGAGAGTCATGACTTGTTCCCCATTGGGCTTCATGTCTTAAAAAATGAT
GGAATCTCAACATTACTTGCGGGTTTGTGGTCCATTTCTCACTACCCTAC
CATCATGACCTCCACTTTTCTTTCCCTGCATACATATATATATATATTAC
AATTCTGTAGCTTTATACCCGATAATTTCCTCAATTGCAGTCTATTTGTC
ATATTGTTGCCATGTTCATAGGTGAGTCAATACTGAGGATGCTCATGTTT
TATTTCTGAGTTACAGTACCTGACACTGCCAAGCTGTGAAACTTTATCTA
TTACCTTAGAGTTAATCCATCATGTTACACCCTGCCAATCAATAAAGACA
CAAAATTTTCAGATTATAACAGTTCTGTAAGTGTCTGGCAATCATGTTAC
AGACTTCTAGTACTGAAACACCAAAATCAAAGTTTCGAAAAAGATGTAAC
TACAGTAGAAATATAAAACTACATGTTGTTATCAAACAGTATGTGCTCGA
TTTAGAGTCGGCTAATCTTTGTAAGCTTTGCAAATTAAAAGAAAACTGCA
GTCACTCCTTCAGAAACTCTGCTTCTTGACAGAGGAGAATGTAAAAGTAA
TGGGGTCTTTAACAAAGGAAAAAAACCTGATGTCTAGGGCTTTCAGCTGG
TTGAGTAAACATATAGAGAGTGTCTCTACTTCCTGCTGCCAACATAGTTT
TTTTGCTATATTTAACTGTTCACTGCACAGTATGGAGACGGACATGATAT
CAAAGATGTAATGTCATACTCTACCTGTGAGGGTCTTAACCCCTAATCTT
GAGTCACATGTGCTCTTGCACTGAATCTTTCTGATATCATAGATCTTGTG
CTCCTACCTGAACTGGCTCATGAAAGTAACGACGAGCTTTTTTTGTGAAC
ACAGAGGTGAAACTCTGCTTGCCATGAGATAGATTAAAGAAACCCCAGAT
GTGGGTAGACCCAGACCACTAGGCTTTTCATGATGTTTGGAATTAAGGCA
TTAACAGCTCATGAAATTCTGGCTTTGTTGTCTCTGTCTTTCTGACTTAA
ACAACTTGCTATAGATATCAGTGGCAGAACTGAGAACTCAATCCAGATCT
ACTTTTAATTAATGAAGTTTATCATTTCTAGAGCTAACTCCTTCTTTAGA
ATTCGGAACCTTTCTAGCTCACG
>apal_02045
TATGGTCTCTTTTATTGTCTTGCATTCTCTTTCTCACAGCGTCCAGAAAA
AAAAAAAAAAAGTGATTGGAAAGAGAACAACGCATTTTCTATGTCTCTTC
TTAAGCAAAAACAATATTTGAAGGAGGAACTTTGAAGCTTCTTACAGTTC
AAGGATAAATAGACAAAATCCTAAAAGAGTCATCTGACAGAATCTAGAAA
TAGACGGAATTTGCAGGCTCTCATGGAACTATGGGATTCCTGCCACTAAC
AGAAATTTATTTGTATCTTTTTTCTAATGACTTTGAGCTGCACCCTTGGT
TTCTTGCCATGTCTATATGTACACACCTAAAATAAAAACTGCCCAGAAAC
AGAACGGGGTGAATAACTGAATTATATATGTGGAGAGGGAGGTCAGAAGT
CACCACAGACTTCAGAAATTCTAAGTATATACAGGAATAATTTTAGATAC
CTGAGTATTTAAATATAAACAAGTTGTATACACACAGCAGTTAGATACCA
TTACCAAGAGGACCAGTACTATAGACACAGAATCATACTAAAACTCTCCT
ATAGCATAGTAGCATGGCATGACTTTACAAAGACTTAGAGCTTGTCCAGA
AATTTACATGAGAACATTGCAGATTAATTTCAAGGAATTTAATGTTTTGC
ATAAACAAAAAAAGTACATGTCTAAGACAGTAATATATTATGTGAATGTG
ATTTTACTGGCCTTGCCTTTCCACTAGTCTTGTTTGTCTGTGTTGTAACA
GCATAGTGTTGAGCATCACGAAGTACAAAGAGGGGATGATAAAATACAGA
TGCTTTGCAGTAGTGTTTAGAGAACTTGAGGTACTTAAGGACTTGAGGTC
CTTGTCCAAGACATTTATAGTCCATAGGCAGGAAATAAAGATTTAAGAAA
AAATTAAGTAATTTTCTGTAACAATGTGGAACCATAGAATGGCCTAAGCT
GGAAGGGACCTTAGAGATCATTTAACCCAGCCTCCCTGCCACCAGGGACG
CCACCTCTCGACTAGATCAAGCAACACACAGGGACCGAACGGGAATCGAA
TCTGTGACCTTAGCATTGTTAGCACTACGCTCTACTGACTGAGCTAACTG
GTGGAGTTCAAGTTTAGTCTATACATAAATATAAGGACTTGTCACTACAG
AAATATCATAGACTTAAAAATACAGTTAAAACAAAGAAACTGCCTCCATC
ATTGTCATCCTCAGACTCATGTCTTTTTCCAATATAGCAGTATCTATAAC
TGCTGTGTTTATATAGCTGTATCTAGATAAAGATTATATTATCAATATAT
CAGCTTTGGTAAAAATGTCAAACTCATACCCAGTTTAGACCCCTAAACTC
AGCAGCACAGACTATATGAAGATCTATGAGTGATATAAGTGCAAAGAGGA
AAAATTGTTATTTAACAAAAAGAAATAAACATTTTCTTGAAAGGAGCCTT
GTGCTCCACTTAAGCAGTCTCACCAAGTTTTGGATCATATCCACCTTATC
ATTACATATTTATTGTCTCTTAAGGGCAATTAGAAAGTTCCCAGAGTTTA
AATTCAAAGTAGCTTAAATCTTCACCACAAAGAATGCCCAGAAAATGTCT
CAAGAAAAATATTGTTAAACAGGCTTTCAGCATTGCTCTTGTTTTATGTA
ATCCCAGCTATCAGCAGGCTGAGGGATCCTCACTCGTACTAGCTACAAGC
ANTGAAATTAAAACAAGTAGATGACGAAAAAATATTTCTACTTTTGAGAC
ATAACAGAAAGACCATCTGTTTCTTCTTTGCTAATATGCTGAGTAATAGT
TCTGGTTTTCTGAATTTTATTTGTGAGCAGTGTATAATGTCTTTGGATAG
CAGTAGTATTGTGGAGGTTGACCTCAGGTCTGATACTACACCTTTGCTTT
TCACAACTGTTTCTTTTCGTGACTGGATATGTCATTGATCTCCTGTCCTT
AAAAAGAATTATGCTAGACCATGAATAGTTGAGTGAAGAGCAAAAAGGAC
TGTGCTGGTTTTCTCTGGGGTAGAGTCAATTTTCGTCCTAGAAGCTAGAA
TGGAGCTATGTTTTAGATTTATGCTGAAAGCCATAACAATAACACAGGGG
TATTTTCATTATTGCTGAGCAGTGCTTCCACAAAGCCAAGCAGAAAGCTC
CTCACCCTGCCCCATCAACGAGTAGCTGACGGCACACAAGGAGTTGGGAG
GGGACACAGCTGGGACAGCTGACTCCAGCTTATCAAAGCACTGTCCCAGA
CCATACATCATGCTCAACAGTATAGTTGGGGAAAGAAGAAAGGCAGGATG
TTTAGAATGATGACATTTGTCTTCCCAAGTCACCATTATGCACAGTGGAG
ACCAGCTTTTCCAGAGATGGTTGAACTCCTGTCTGCCCATGGGAAGTGGT
GAATGAATTCCTAGTTTTGTTTTGCTTTTATGTACAGCTTTTGCTCCACC
TGTTAAACTGTTTTTATCTTAATCCATGTGTTTTCTCACTTTTCTGATTC
TCTCCCCCATCCTACCAGGGGGAAGTGAGCAAGCTGCTGAGTGGGACTGA
GCTGCCAGCTGGGATTAAACCATAACAGGACACAACTCTGTAGCCTGCTA
ATGGCTGTATTTGTGAAGGATTCTGTACAAAGCAAATAAAAAGGACTGGG
AACAGAAAGAGACAACAGAACACAGATGCAGTAAATAAAACTATTCTAGC
TATAGAAGAACCAAGCACCTCTGAACTGCGGTAACCTTCAAACCCATGAG
CAGCAGAGATATTAACCTTTCCTGTCTAGTCTCATGCTCTGGAGACAATT
CAGAGTAAAGTTTCTTTCTTTTTTTTAAAAAAAGAAATGGTTCTCAGCAC
TAGTGAATCTTTATTTTAAAAACAGCTTGTGAACAAAAAGTAGTTTATAT
TTGACTACAAAGTCCGCTAGAAGTCCCAGCTTGGTTTTATTCTGCAACAC
AACCATTCATTCCAGATTGTCAGTCAAAATGGAAGCTAGACTTCCTAATT
TCAGAACTGAACAATTCAGGATTGAGAGTACACAAAAAGAATTTCAGAAT
AAAAGTCATTATGTTACAGTACCAATTTTATCTAAGCCAAACTTCACAAG
ACAAGGAAAAGTAGACACATTTCTGTCATTTCCTTGTGTTCCATTTCCCA
GCTTAACTAGTAACAATGGTAAGGACTAAAACAGATATCTAGGAAGCAGG
TAGACAGAGGCCTATATCCCACATCCTCTCCCTGATGAGAGACAAGATTG
GGTGGTTTAGAAAGACATGCAGTTTGCAGAATGACTCTTCCACTGGTAAT
GATTTGATAGTTTTTTAAAACCTTTGGATTAATTTCTTGCACCGAGGTTA
TGATCTGGATTTAATAATCTTAGGAAATTGTTTAGAGTTTGGCCAATTAT
TTTTGAACTTATTCACATTTTTGTATTTATGGCATACCCTGGCAATGAGT
TCCATAATTTTATTTTGTTTTCCATGAAAACATGCTTAATCTTTTTACCC
TAGTCAGAGACATCTACTAATTTGATTTGATATTCCCTGGCTCAGGTCTT
GTGAAAAAGCCTGAAGAAAACTCACTTTTTTCTAGGCCACTCATATGGCA
AGCCCAGCTTCAGTTTTGTCTTCCAAATGATATCGAGCATAGGTGGGAGA
AGAAGCTTCTCACCATCCATATGGGGTCTCACTCAGGCAGTTTCTGCACT
TCAGATTCTCACTGGAAAGGGTCATTGGTGACGGCAGTGACAAATAATTG
AGCAATGAAAAAGATCTATCTGCAAGCAGAGACATACCAGTGGCTCAGTA
ACTAGAGCCAGCTGAAAAAACAAAACCAAACCAAAACCAAAATGCTCAAA
CAAACGAGAACAAACACCCCAAAATACTCCCCACAATCAGACAAGAAAAA
AAACAATCACCATTAAAAATGGACACCCCCCCTCCCCAGCAAGTTCCTAA
ACTGGTTCAAGAGGATTCCCCCATGCTTTCCCTGACATTGCTTCTAGGGA
CCTTTTTCCTCTTGGGTCATTTATTCATGAACCCAGAGGTGTCTCGTTCA
TGGCTCTGTAGTCCCACCTCAGAGCCATCTGCAATTTCTGAATAGAAGGA
ATAATTTTCAGGCAAAAAAGAATCAATGCAAAGTACTACTTGGATAACAA
AAGATTTAACAGATTCTTGGTGGCTGGTCTGTAAATTCAATCTAGCTCTT
CAGCACTTTGCTAATCATCTCAAAAGAGCACACAAAGAGAATCCCTGAAC
ACTGAAAAACAGATTGCATTTCCTTAAAGTTATCAAGATTACTTGTACAC
TAAATTTTTTGATCTTACTGAAAATGAGAAACAAAGGAGCTAGGATTGGA
GGTATTTTGACCTTGGCTACAGACTAACAGGACATTCGGCAGAATCGCTG
AATGCCTTTCTTATCTTAGACTTTGGAAATATTGCTCCTAGGGAGCTTGA
GAGCAGTCCCAGCACCTCGTCTCTGTTCCTTGATGTACTGTATCCAATCA
CTTTTTATTTCACAGTTCATTATCAAGAAACATTAACTTGTGTAGGAATG
AAACTAAGTTTCCATGGAAGCTTGCTT
>apal_02048
CAGCTGTAGCAGCATTTTACCTTCCCGTGCCTATTTTCCTCTCATCTTTG
ATTGCAGGCAGCTTAAAGTTGGAACTGTCTGTTACCAGGCACTTATATGA
TGCTCAGCAGAAAAAAACCCACCCACATTTACACCACTTTGTTCCACCAA
ATTACAATGATTTTGCAGATTTCCCACATAATTTCTTTTCAGAATCTCTC
TGCCCACAGCAGCAGACTTGCTCTGGCACAGCCACAGTGAGCAAGCACTT
TGATATCTGAAGTGTGGCCTTGCTTCAGAGAATTTGTCACTGTCCATGAA
ATCACAATCTGACTTCAAGGGCAAGTAAACCGTCCCCTATCCACGCTCCT
CTCTGGTTTCAAAATGCTGTGGCTGATCAGTCAAACAGCAGAAGCTGAGC
TCTCAGAGGTTCAGAAGGAGACCTCTCTGCTGCTGTCTACTCACACCACC
TCACGGCCTGTCCTCACCACTGTGACAGGTCAGCATGTCCAGTGCTCAGC
GCCAGCCAAGCGCCCTTCCCACAGCTGTCTGTGCCACTTCCAAACTCTGG
TGCCAGACCTGCCTGTGAACAACAGAAACAGAACCCACTGTGGGACAGCA
GCCCTATGGGGAAAAACCGAACCAACCAGCTAAAGAAAAGGTGATCTGAA
GACCACTTGCTTTTACCTCCACCGTGGTAATAATGGCTTAAAAATTACTT
AATCACAGATGCACTGAGTACATGTGCCTAGCGTCATAGCACAATTGTCA
GGACAAAGAAATCAGCGCTGAGAACATGACTCACTCACTCATGGCTTGTC
CACAGTTACTCACAGCTCTGACTTGCCTTCTGCTTGCAAGGCAGCCTGAA
TGCCAGCCTGGTTTCTCTCCATCCCTATAAACTGCATTAAAATGAAACTT
TTCTTTTTTCTGTCTGTAAACTCCAAAAGAAATAGAAGTCTTAATTAATA
AAGGGGTGTCAGCTCCTGAAAAGTATTTTCTCTGCAGATTCTGTGGTTAC
AAAAATCTTTCTCAAGTTTTTCAAATGGTCTTCCTGAGTTTTCCTCCCTT
TTGCTCAGTCTTCAATACAAAGCCTTCTGGTGATGAAACCTACATTCAGA
TGCAGACAGAGATAAAGTAGCATAAAAGGTTTAGGGGTCAGTAGATAGGA
AAATTTAAACAGGCTGTAAACTTCCATGTCCTGACACTTGCATCCAGCTC
TAAAATTTGGAGAGAGAGGAAGGAGTCTTAACATTGTCAAGTACAGAACT
TCCTCAAGTCCACCTAGGTATCACTCTCAATCTCATTTAGGAATTTGGGA
ATACAAGCTAGCTGCAAATCCTCTGACATTTTATCAGCTAAGAACGATAA
ATTTTATGGTTCAAAAAGCAAGTAGAAACATCCCTCCCCCTTCTTTTTCC
ATCACTTTCCCCAATAAACTTCTCTGGCTGTGACATATGAGAGGTATTTG
CCCAGCATACATATTCATGGCAAGAAACCCCAACCATGGGACCGCTGTGA
CATTATTATCCTGCTCACTTGATCACGCAGCAGATAAGGGTCTAGTGGCC
AATTATAACATCCTGAGATGTAATACACCAAAGCTGCTCGCTGCTTCTCG
TGTCTAAAATACCATCACAAATCCTCACTGTTATGTGAGCATGGTTGCTT
CACTCAAGACACTTTTTATGCCAGGAAAGGCAAAGAGGAAGGAATCACTC
GACTTGCCAGCAGTACAGGAGACATCACTGCTGGTGGAAGCAGGAGCAAA
CGGAAGCTTTGGGGACCAGTGATGTTCATGACACGCTGAAGGAAGCAGGC
AAGACAGCTCAGTCAAAGTCAGTATCTGATGGCCTGCAGCGGCTGTCTGC
AAAAATGATGGAACTGTAGCCTCCAAGGAAGTTTTCTGTTCAGACTGAGC
ATAACCCTGAACCAATTAGGTGCATGCACCAGCTCTGCCAAGGGAGAAGG
ACAGCAGGTAGGGTCAGAAACACTACACAGAGATGAAAATAATAAGGGCC
TGTGCTGGTTTTGAATTGGATAGAATTAATTTCTTCCATGGTAGCTTGTA
GGAGACTATGTTTTGGATTTGTACTGAAAACACTGTTGATAATAAGGGGA
TGCTTTCATGATGGCCTTCTCTCCTCCCCATCCCACCAGTGAGGATGTTG
GGAGAAGCTGAGAGGGGACACAGTCGGGACAGTTGGCCTCAGCTGACCAA
AGGGATATCCCATACTATATGACATCATGCTCAGCAATAAAAAGCCAGGG
AAAGGAGGACAGGGGGACATTCAGGGTGATGGCATTTGTCTTCCCAAGCC
ACCGTTACACATGAGGAGTCCTGCTCTCCTGGAGATGGGAAGTAGTGACT
GAATTCCTTGGTTTGCTTTGCTTGCATGCACAGCTCTTGCTTTACCTGTT
AAACTGTCTTAACTCAGCCCATGAGTTTTCTCACTTTCACTCTTCTGATT
CTCTCCCCTGGGCCACCAGGCAGGAGTGAGCAGGCGGTTGCATGGGCATT
AGTTTCTGGCTGGGGTTAAAGCATGACAGGGCCCTAGTGGGATAAGGCAT
GGCTATGGCAACATGAGAAACACATATGAACATGTAACTGTTTATGAATA
ATCTACAAGGATGCCAATGCCTGTGATAGCATGAAAGCAAGAAAAGAGAC
ACATAACAAAATCAACACATGGATACCTGAAAACAAGATAAAAATTCCTG
TTTCTTTCACATGTATATAAACCAGTCTGAGCAGACCTCAGACTTTCTGT
GCACACACTCCTGACTGGGTGGCAGAAGCACAGTTACATAAGATATGTGT
GACTTTCAGATTCCAAACAACAGTTTTATACCAAAGTGATTTATAGGCTG
GCTACTGTCAGAAATGAAAATGCTGCTCACGAAGATATTGTCCTGTGCAT
CAGCAACAAAAGGAATAAAACAATCTCGCAATGATTTCCCTAGGGCTAGA
ATAAAAAACCAGCAGCTAACTGTTCTCTATACCACGGTAAACTCATTTTG
AACACTCCATAGTGATAGAGCAAAGCATAACATGCCTCCAATTAAACTTA
ATACAAACTTGAGGGACACTGATCTTGTCCTTCAGCCAACAGCGACAAAC
AGGATATTTAAAGGTCGACATCTATGTCTCAGCCAAGTTAAAAAGAGTAT
TACTATCCTACTTCTTTCAGTAAGTTTTTATCAGAAAATATGAGTGGTTG
TAGAAGTCCATTTTTGTCTGTTGAAGACGAGTATAATTTTAGCATCTGCT
AAAATTTAGGAAGGCATCTCCACCAGGCACATCTGAAAGGTGTAAAGCTT
AGCTGCTCAGTACAGGAGCCTGCCAACTGTCTGTAAAGGGCAGCACTTCT
TTATGCTGCTGTGTAAACAAAGAGACATCAATTTTTCTGAACATCAGTGC
AAGTCAGTAGATCGTATTTCAGCAGAGCTCAGAGCAACAGCAAAATGACA
GCTGCTGCCTTTGTTGTGAAACGGCACTCCAAGAGAAAGATTTTGCATTC
GTTTCAGGCGCATTAGAGGTGTACAGAGACACTCATTTCCTTCTCAGCAA
TCCAGCCCTTTCAGATT
>apal_02068
CTGTGATTTGTTATGAAATAACGAAGAAACCGATTGGCATTAGTTTCTAA
GTTTAGAATTTGACCTGTTGAGAACGGATGAAATTGGACTTTAAAAAGAA
TTTTTTAACTTTGAGTTGGATTACAAAAGATCTTGACGATATTTAGATAT
TTAGATAACAGCCATTCTCCTAGTTGGGAGGACAAGAACAGCAAGGCAGC
CATTATAAAAACCTGAACTATTCCGCTCGTAGCCAACTTCCTCATCTATT
CTGTAGTGAATTCAGTAATTGTTTATATGTGTGACATTTTCACTACAGGA
TTCATTTCATAATTATTCACTGTATGGCAACTCGAAGTAGAAACGCTCAC
TGAAATATGAAGGCTCTAATCAAAACTGTTTCTATATAACTGGGACTAAA
GTAATTTTTATGTATCGGGAATTTACCAGTGGGAGAAAGGAAACTCCCTG
AATTATTTACAACAACATTATTAACTAGTTAATCAAATAATTAATTTTCT
TCTTCTATAACTTTTGTTGCTGAGCATTATAGTGTAGGGATATTAAACAG
GGTCTTGTTTCCTGGCAGTCCCAGATTTTAAGGTGCACAAGCCACTATCT
TGTCTTTAAACTTGCACGGTGTCTAACTTTTCACTTGATCCTGCACAGGA
TCAGCACGCACTTTTTTTTGTGTGTGTGTGTGTGTGGCTCTATGATATTA
CAAAAAGAAAGCCATTTTATTGTGTAAATTTTTTCATTTTAAAGCAAACG
GCTGAGGGTACACCTTGTTTATTAGCCCAGTTAATGATGTAGCCAGAATT
AAACAAGGTCTGCATTTAAACTAACACTCTGTAAACAGCAATGAATAAAG
GCACCTAAAGAGCAATTTAAATGCATCCATTTTGGTGGAACGAGTATTGT
AAAAGAGAGACTTAGTTCATATTAGAAATAATTTCCTGCCCATCTCAGCA
TTTTTATATTATCTCTGTGCTTATTTACTTTGCGTATCATTACCACCGTT
ACTTTCCCAGATTTTTTTTTTTTAAAAAATGACAATATCAGTTTCTCTCA
GCCAAGAATCTTACTTTCCATAATTGCTTCTCCTATCAGAACTTTTCAGA
AATTAATGGCAATTTGACGCTGCTTTCAAAAGAGAGAGTGGGAAGTAGGC
CCACTACCCAGTGTAAGGTCCTAGTTCAGCTGGCGATGCTGACCAGCACT
AAGCCAGCAAGTCCATTCAGGGCACCTCTGAATTCAGGGGAGATAAAAGG
GGTTGTTGGGTTGATAGTTGGACTAGATGATATTAGAGGTCTTTTCTAAG
CTTCATGTTTCTATGATTCTGCTCACTGTTGTCCTCTGAGTGTAATTCAG
GCATTCTTCCTCTCTGGAGAGATACCTGTGTGCTGCTCGTTAGGGTTGAT
TGTCAGTTATTTCTTTTATTTTTTTTTTCATATTCATATGATGACTCTTA
AAAAAAATCAGATTTCTTGTAAAAAGGACAGTCTTGTTAGAACTATGTAG
TGCAGAGAGTAAATCAGCATTTCCCAGAAAGACATTTGTAACATTTTTGC
ACTAAGAACTAACTTTTCAGAAAAGAGACCAGTTTAAGACCAAATGAGGC
AAGTAACAGCAATTTTACATTTTTATGACTCTTGTACTCAAAACTGCCTT
TTTTCATACTCTTAACAATCAGAATTCAGCCCTGGATGCAATCACTGTTT
TTAGAAGTTTACCTTAGCTGTTATTTACTTTGTGTAAGACGGAAAAATAA
CCTCTTCAGAGTGGAGATCAGAGTTACACAACCGCCACAAGAGTAATTGC
AGAGTCAGAAAGCTGATGCTGAAGACACTGTCGATGTGGAGAGTGATCCT
ACCATCTTCTCGGAGCTGTGCAAGGCTCACAATAGCCCTGAAGCCAGACT
GGAATTCTGCATTCGTTGCACCTAGTTAGCCAGCTCCTCTCCTGACTCTC
CCCAGATCTTCTCTACCTAGAAATATCCGTGAGGGCTGTAGTAGGTATCA
GTGCTGGTGTTGTCTGGGATTAATTTTCTTCGCAGTAGCTAATGCAGCTT
TGGATTCGTGCTGGAAAGATTGTTGATAACGCAGGAATGTTTTATTTACT
GCTGAGCGGTGCTTACACAGCGTCAAGGTCTTTTCTGCTCCTCAGCTTAC
GCTGCTTTTGCACAGGTGGCATCCTGCCCTGGCTTCAGCACACAGGCAGG
ATCTCTCAGTCCTGAAAGATCGTAGGAGTTTCTGTCCTGGAGTTAGGGAT
CTGAAGTGTCCTGAAAGAGCACAACAGCTGCAGATGGGTTCAAGGCAGGA
TCCAGGAGCACTGTCTTACTGCGGAGAACCGGGTAGGGAACTTCCAGGGG
CTAGAAATGATCCTCACTCCTTTGGCAAAAGTGAGAGTCCAACCAGCGCA
GCCACAGGACAGCTCTGCTGTTCACAATTCAGGGAAAAGGGAAATGCTCT
GCTGACAGCATTTTATAACCTCAGACAGAGCAAATCTCTGCACTTTCAGC
ACTGTTAGTTGCTTCATGTGGGAGACTCCTTGCTAGGCTGCACTGGAAGT
TTAGTGCTTGAAAAGACAGGGCATCTGCCCTGAAGAACCCTCTGGAGTAT
GTCAGTGGCAATGCTTTTGTAGGCTTCTCTGATTTTATCCAGCATTAAGA
AAGGGACTAATATATCTCATATATTTCAAAGCAATATGTAGCTTAATTGC
TTGTGTTTGTTGTTTGGTTTTTTTCCTCTGACTCTTTCAAAATGAAGAAT
GAGATTTCCGTACCCCGTCACAGACTGTTAACAGCCACCCAGGCCACAGC
TGTATTTCTGTACCTGGTTACCCACTGTCCCTCCTAAATCTTTACTTTTA
AAGTCGTTTGGTCTTCTCTTGAAAACACGAATAAGAGTCCAGCTGACTTG
TTCCCAAAGGCAATCAAATTCTGCAAGAGGTTTCTGTGCTGTTTTTTATA
TGCTACTCTTGCCTCTAAGGACAGGACTTCCTAAATGGAAGTGTTAAAGC
AAGTCAAAGGCAGGAAGGTGAATCAAGCAGGCACTCTGTTAGGGTAACTC
AGCGCTTTCATACCGCAGGAGGGCTATTTCGTGATCTTTTGCTTGCAAAG
GGAAACAGCAGTTCTGATTAAACGCTGTTTTATCTGTGCTCTTTGTAAGC
ACAACTCAGTGAAGATGACGGTATGATAGGGCTGAGTTTTGAAGGCTTGT
GCTTAAAAGACATATATCTTTAAGGCTGGTGCCTTACGTGGATTCTCTCC
TAATTAAGAACACCTGTAGAGGCCTGACCAGACCCAGCAGCAAAACTGCC
GAAGGGCTCTGAAAAGGCAGAAACTTTGCGTCGTCTTTTAACCTGCATTA
TAACAGGGTTCAAGCCTGTGCCAAGCAGAGTAAGGCGATGTAATTTATGA
GCTATGAGGGCAGCTCTGGGCCCCTCCGAGGCGATTTTTATCGGTACAGT
AGCATAAACTGTTCTTCTTTACTGGAACGCTGGGAAGAGGGAGCGCTGGC
AGGCCTGCCGTGCAAAGGGGGTCCAGCCCACGCTGGCATCGGGGTAGCCC
ACGGACTTTCAGGTAAGCGTGTTTGCCTTCTTCTCCTTTTCCGAGCAGCG
GCTGAGCAAGAGGTGATGCCGAGCTCTTCTGCAGTGTGCTGGAGACCGAG
CGTGGGCTGCACGCTCTGTGTCTATCTGGGGTGCAGTTTGAAGACGACTT
GTGGGTTTTTTTGCTGTTGAAGTTTTAAGCCTGTCAGAGAGGGCCTCTTC
TACTCTGCCTGAATCGTTGTCTGCCCTTGTTTCGGGAGGCTTGGTTGTGC
CAAACCTCACCGGCGGTGTAATGGGACTTCCCACAGCAATACAAAGCGCG
CTCGGCTGTAATGGTGGGTTTGGACCCCTGCTTTGTCTGTGTTTTGAAGA
GAATTCCTGTGCAGAAGCCAGCGTTATTTAAGGACTGCTCCTTGAGTCAA
GCAGAAAACTCTTAGATATAAGCAGAACGGATTTGTTTGCTAAATATTAG
TGTACTTATATATAAAAGATAAAAGATGGTTTGTAATAAGCTCAAAGTGA
CTGTATAGAACAGAACTCAAGGTATTAATTTTTTTTTTTCCTGTCAGGGT
TTGAGGTGCTTTGGGACACTTAAATAATGAGCTATTACTGCAGTTGAATG
>apal_02113
ATGAATATTGATTTGCTGACCGTATCTGGATAGCCAAGTTCATGCAACAA
ACTGTAGACAGTCTCATGTTTGTCAGGTTGCATAGATGTGTTTTGGAGGA
AAAATGCAAAGAAAAGAAAACTGGAAGAACTAAATAGACAAATAAATTCC
CTGCTTTATCATTTTAATTTTGTTGATAAGACTTTGAAGTTCACCTTTTC
AGAAGAGCACTGTTTTGGAGAACTGCGAATGAATGTGGACATGTGAGTTT
ACACATTTTTTGATACTGCTTAGTTGGCAACATTTGTTCTCCAAAGCTGA
ACTGATAGCACAGAAACGTCTGAGGAAAAGGTTTGAAATAAGACCCTATT
CTCAGGCCTTCTTTCACACCTCTTCAACAGTGTGAAGAGCCATGAGAGTT
CATGAAAATAACAGAGAAAGTTCAAGCCTGTTAATTACTACTGAGCATAT
TATTTACTCCCATGAGTAAATCCCCCAGAGTTGGAGCATAAATCACCATG
TCTGGTTGTAAATGTTTTCAAGACTGAGAAGTCTGAGTCTTCTGGGATAT
TCTGCTCTGTGTGTGCCAATTACAGTTTTACAGTTCATGTCTCTTGTGTT
CATTTTCCCAGCAGCATCTCCCTTTCCTACTAAGTTATGCTGGCCCAGCA
GCACATGGGATGCGCCTATTAAGCAACATGCCAATGGACGATGCTCAGAA
AGGCCTTTACCTTTCAGGAAAAAAAAAAAAAGGCATGACAGCTTTTGGTG
ATATTGGCGGTTTGTGCAACAAGACTTCAGTTTTCCAACTCCATCATAAG
AAATATATTGACCGAACCTTGCTATTTTAGGAAACCTCTTTGAAGTAAAT
GCATGTAAAATAATGCAATGCCAGCTTATTACAGCTTTATGCAAAGACAA
AGTTACAGATTTAGGAGCAGGGTGCGGCAAATACCTGACATGGTCTCTTT
TGTTTATGGCTGCAGGCAATGGTAAAATGTTTCTGTTTTACTCGTATTGT
TTGTTCTCTTTAAAGAAGAGAGAGCTCCAAAACACACAATGGATCTGGAG
TCATAAATAAAAGTTAAGTTTCACAAAAAAAATAATCACACAATTTAGGA
AAGATATGCCTGCGTCCACAAACATAACTTCTTTTTTTTTTTTTAACTTC
ATTTCAATGCTTACTTTTGTGTTTATAAACAGAAAACACATATGAATATA
TGAACACTTTGATATCACTGTATGTCACCAACAGTATCTTCTAGCTGACC
TGGACCCAAGTAACTTTTCACTGTATAAATGTATGATGCTCATATTTTTC
TTAGCCTATATCTGTGACATATGCACTGTGTTTTTAGAGACGGTTATAAA
CTTACCTGTTTAAACATTCTACTTAATATTTTACTTCTGTTACTTCTCTT
TCAGGTGCATTTCAAATAAGGTCTTCAGATAAAAATTAAACTGTTGCTCC
CTCTCTAGAGAGAAAAAAAAGAACGTCCTCACAGCTACATCTGGCACTCA
ACAATCTCATCTAAGGATTGGAAAAAATCTATTCATTATTTGAAAAAATG
TCTATTGTTAATAGAGTAAGCAATGGATTCCTGTTCTCATCTCAACTGGG
AATGAAACTGGCTTGCCTCTTTGAACAGAGGTGATGAAAAACGTTTCTTG
ATTGAATTCATAGAACATCTGTTTGCACAATCAATCCAGAATATCTGTTT
GCATAATACTATCTTGCTCTGGATTGAATTATTTTTCTGCATCCAATGCC
AACAGAATCTATCATCTGTACGCCAACAGCCTATCACTGCATATAATGTG
AACCTGGGACATACTTTTGTCTCCCTAAGTATCTTCACAGAGAACAGATG
CCTGTTTACTTGTTTTTAACCATCTTCCTCTCTTTTTCAACTGAAACGAG
ATTCACAAAACAGAGTTTCCATTTTTGTTTTATTGATATGCTTCTACATA
TCAATGCTGCTACAAAACCGAAGTCACATTCCTTTTTCTTCTTTTACATT
CACAAAAAGTTGAGAGGGAACACAGCCAGGACAGCTGACCCCAACTGACC
AAAGGATACTCGGTAACATTTGACATAATGCTCAGCATATAAAGCTGGGA
GAAGAGTGATGTCATTTGTCTTCTCAAGTCACAGTTATGTGTGATGTGGC
CCAGCTTTCCTGGAGATGGATGAACAGTGCCAATGAGAAGTGCTGAATGA
ATTCCATGTTTTCTTTGCTTGTGGGAGCAGCTTTTGCTTTACCTATTAAA
TTGTCTTTATCTCAACCCATGAGTTTTCTCACTTTTACTCTTTTGATTCT
CTTCTTCATTCCATGAGCAGGTAAAGGAGAGAGAAAATGAATAAACATCT
GTGTGGGGTTTAGTTGCCAGCTGGGGTTAAACTATGACAACCTTATTAGG
AAACCTACAAGTTATTGCAAACTTTTACAGTTAAGCCAAATATGAATTCA
AAAGGTTTCCTTACCAGTCCAGCATTTCGTTGCCACAGATTGTGATCTCT
TACGTCCTGCTTATTATGTCAAAACCTTTCATAGTGAATTTCACAAGTAA
TTTGCATTATTTGTGTATAAGCTAGATGTTTAAAAAAATTCTAGTGTATT
GGGTCAGACCTTCATGTAGTATGAATGAGCAATGCCCTGCTGATATTTGG
AAGGTACAGACAGGGAACCCCTCAGCACTAGCTACAGTACAAATAGGCTG
TATTTCAAATTTTTACTTCTTAATTAGGAAAGCAAAAGCTGGTTGAAGGG
AAGCAGTCATAGACATTTGAAAGTAGGAGTCTAAAGTGGTACAGAAGATG
AGGGTCTGAACTGTGAATAAAAGATGTATTTTCAGAGTTTCTGTATCAAC
TCTGATCCAGCCTACAAGGTACAGAAATGTATGTGGACTTATACTGCCAT
CTTTTCTTTTATATACTTCACTGTGTGACATGAAGCTTGAAACATTCTCA
GTGGGGTTCTCAGTTGTGCATGGTCTGATATTTAGCAACATCTGTACATT
CGTGCAGACAGCAGAGTGTTTGATTTGCAATGGGATATCAGAGCACATAA
ATAGCTAGTGAGACGTAAGGCACTGTCAGTACCTGTAAATACCCAGGAAG
TGTGCAATTGAGGTGACTACATGAATGACAGTGATGCACTGTTTTCCAGG
TGCAGTTTTGCAAAGCCAGGTGAGGGAAAAAGTCGCAACACATGAATCAT
TTTAGCTTATGAATATAACTCTCTGTTGTCAGTTCCAGTTCTGTTTGTCA
TCAGACAGAGACACTCAAGACAGTAAACTGTTACAGCTCTGCATTCTCCT
ATCCCCAAGGGGGCCTTTTTAAAGAGGGAAATTGATTTTTGCCACCAGAC
AGTGAGTCATGCATACAAACTAGGAGAGTACTTATGAAACCCTATATTCA
TTTCCCCATGGTGCTTGGTAAGGTGAGTTGTTTGCCTGATTTGTTTAAGA
ATAGATTTGGGGAAAGAAACAAAACAAAGCAAAACACAAAACTCTAATGC
TTTTAACCCCTGCCTCAAGAATACAATATATCTATCAGCATTCAAATAAA
TGCTTTCACTCCCTACAGAGGGCTTAAATTTCTGGTTTACAGAGAACTGA
TATGATCAAATGGCTTGCCACGTGCTGTGTTTGGAACTTTTTAAACAAAT
CTTTACTTGACTTCATGAAGAAAAGGAAGAAGAAAAAAACAAAATCCAAG
TAAGTGAGATTGATTCTGTTGCCCACACAGACACGTCTTACTCAATTTGA
AATACCCTACGGTCCAAGGTGTTCAGTGGAGCTGTGTAAGACCTGTATAG
TTGTAGAGCAGCAAACGGAGCCCTGGTGGGACACCCAAATTTCTACAGAA
CGATGTGGATGAGGGGAGATTTGGACCCAGTCAAAGAAACTAAGAACAAA
CTCATTAAACTAAACATCTTTCTGCTCAAAGAGTAAAACTGAAGTTGTTG
TACTATTCAAATTGAAGAATATGGGATTTTAATAATTTACACTTCCTCAA
AAATAGTTTTATTGCTGCAAGGGTCTTTGTCTTTGTTTATTTTATTGTTT
AGGATTATTTTTCAGTCATGTAATACAAATATATGACATTTTAAAAGGAC
TGAATACTGGAGATAATTAAATGTTATTGAGATAGTTTTCACTTTTGAGT
TAGATTTGGAAACTTCCAATGGTCTAAAAAGAGTGAATAAAAAGATCTTC
ACCTAGAACTATTGATAGCATGTGAAGCAAAAGTAAGTTTGTAGGAGAAA
GCAAGTGGAGGCTGGAGAGAATGAAGCTTATTTTCTGGAGGCTGCAACTG
CTTTTACTTTAGTAGTTCATACCACAGACTCTGCATGCCTTTCTAGTCTT
CCTCCTTTCTCCTCGCTTTCCGTCCGGTAATCAGCAAAT
>apal_02184
GCTAAGGGATTGGAAGACCATGCAAATTCTGCTGCAATTCAAGAAACCAG
AGGCTTGGGTGAGGCTCAAATGAGAAGCATGGTTGTCCTACTGCATGGAC
ACAGCCAGCAACAGAGGAGATGTCATAAGCCCCTCATTTCTATTCTGTAT
GATCCAGTAACTCTGAAAAAAGTGTGATAGTTCATAGTTCAATTAATTCT
GCATCTTTTTCGAGCTTTGTGGTGTGGTATTCTTTGGGGGTTTCTGTAAA
AGGGAGCGTGCACATCTACTGCAAAGTTCTGCCTGACTAAAGCTCTGTCA
CATGCAGCCTATGTTGAAATTTTTCATGTCTTTCTTTTATATCCTATTTT
CAAGTCTCTGCTTTAAAATCTGATTAACACCTTTGCCCCTAAATGTATTT
TGCTGTCAGTCAAGAGTCTCCTTCTTCTCTGACCCCTCCTTTCTTTATTA
GTAGCTGCCCTTGCTGGGACAGCAGGTACTGAACTACCATCTTTACCTTG
ACAGATGACATCTTCAACTTGACACACATGCTAACGTGTACTTTCAGTAG
CCTGAGAGGCCAAGGATCCGCTTTTCTGGAAGAATACCGATCTGGTGATA
TTTTCCACTTTAGGATATCAAACACATTAACACTGTGTAACTTTTTTTCT
TTTCTTTTTTTTTTTTTTTTTCAGAGGAGGCAATTTCCATTTCTTCATCC
TCCTTCTTATTTATCATCCTGCCTTTGCCCCTGTGACCAACAGTGACATC
CTGTGTGGAAAACCTGCTTCACCACATGAAATTTTCTCCTTAGCACGGGG
CACTGTATGCATTCCTTCCTCTGCAACTACACTGTGCTCACAGCTACACC
TTGCTTAACAGTGGTCTGCTTCAGTCCTTGAAGAGGCAGATCCAAAGGCT
TTCGACCACACATCTTCCAGGGTTTCAGCCTCTTTAAACCCCAAACTACC
TTTTCCCCTCTGCTAGGCACACAATGCTGCCTTCAGCACTGCTGGAGCTT
TCCTCTCCTCATCCTGGAAGAATACCCCACATTCTTCTTCCTAGCAGATA
ACCCCGTGATCCTACTGTGCCTGCTCTGAATTCAAGTCTACATATCAGAA
AAAGAAGTGGATAAACTACTCCTGTGATCTCCAGATTCTCCATCTTCTCC
TTTCAATCTTTTGACTCTGTGGATAAGCACAAACCAGCAAGCTCTAATCT
TCTGTTTGTTCTTCCCTTAGGTTTTTCAAGATTGGGAAGCCAGCAAAATA
ACTCTTCTATTGATCAGTGTCATACTAGCCTGCTCTAGCCCCAGTAAATG
CACTATCAAGTCCTACAAAGTCTGTGACAGGATTAATATTCACTTTGAAG
TTAACAGTGAATCAAGCTGCTAATGATAAAGAATAAACGATACTGACCTC
ATCCATAAAAAATCCTCTCCCTGATAAAGGTGAAATAAAAAATACACTTC
TATGAAAATCTTGCAACTCTCAAATTTCAGTCCTCCAAAATAACACATTG
TCATTATTAAGAAGGAAAAGAAACGAGTAGAAATCAATGCCAAGGAATAA
AAGTCATCATGTAAATGGTGAGAGTCACGTGGGATTACTTGGTTTTGCTG
CACTTAATATTGAGAAAAACACAGATGCACTGAGATCAAATTTCTCCTAA
CAAAACCAACTGTATATTTACTGATTCAAGGCAAAAGAATGTCAAACAAA
ATTTAAAGTGAGTCCAGCTATGACCCAGATCTCAAAGCACTGGTGAGAGA
AAGACTTGTGCTGATACAGTGCTAATAAGGCACATCAGCAACAGAAAATA
TAGATACAAGTAACATATTTTATTTGAGGAATTAGGCCAGCTGGAAAACC
ATATCAGCTCTACAACTCGATTTAGCAAGATAGTACCTCTTGCTATAAAT
CTTGTTTCTCTTATATTCTGAAATCATTGGATTTATTGAAATAGAACTAG
AAAATCTGAAAAGCTCAATATAAAGTCAAGTCCTGGTTTACAAATAGGAA
TGTGGTGGGTTTGACTGGAGTAGAGTTCATTTTCTTCACAGTAGCTGGTA
TGGGGCTGTGGTTTGGATTTGTGCTGAAAAATGTGTTGATAACACAGGGA
TGTTTTAGTTATCACCGAGCAGTGTTTACACAGAGTCAAGGCATGTGATT
CCTTTAGGTAGATCTTTGAAGAGTACAAAGTTAGCCCTGCAGAAGTCCAG
GGTGGTAATTCTTATTGCTCTGCTTCTTCCTTCACTAAAGAAGAGGTGAA
AATTCAACAAGATAAAAAAAAAAGAGTTTAGCAAAACACCTCTTAAATTA
GTTTTAATATTTTAATATCTTCTCCTTTTTCTTGTTCTTTGACTGTGGTT
CTTCTAGGAAATCTTTGTTTGCATTCTCTTGCTTTGAATTTATCAGTAAT
CAACATTGTTATCTCTTCCTTTTCTTGGCAGAACATGCTGGTTGTCTTTA
GATTTATGATATTTAGAGCTGAAATTTTAAAAAATGGGTAAAACTGTGCA
TAGTTAATTCTCATCTGACTTGTTAAATTTTGCCACATTTTGAGAAAGTA
TACATCACCAAATCAAATGATCTTGCAGAATTACCTGGCTACGACCTGAA
ATTTATGGTTTGGTTTAATGTGCTTCGGTGACCTGTGCTGGTTAGCCAGC
TCTTTGAATTTAAACAGTAGTTGCTTTGCAAAGTAGTTATTTGAATTGCC
TCTAAGGCTATAATGTATGATTATCATAACATACAATGGGACCAATATTG
TATGTCTTTTGTCGTGGATACTCCCTTAAACAAAAAAAAGAAAAGTTTTT
TTAGTGCTGCGTTTCAAAGATTAGTGTTGTTGGAAAGCATATAAGCAAGA
TAATTTATAGCCCCATGTAAAGCCTGATTTACCCTGTAACCTAAGGCTCA
GTCCATCGCCTCATCACACGGGCACACCGCTCGGTCCAGGCTTCCCACAC
CAAAGGCAGCAGTTATTAGAAGACTCTTAGGTGTGATGTGCTCACTGGGA
AATTATAACAAGCAACAGTAACAATTAAATTACTTAAGATGGGGTCCAGA
AATTAGCATAATGCATAATGAAGATGGCATGTAGGCAGAGGAGCGAAAGT
ATGAAAAGTTTCCTTTCAAGCTCTGCAAATTAAAACAGACACAAAGCTCT
TGCCATTTGGAAATGGAGAGTAAGAAGATTGGAAGTGGAAGTGAAAAATG
GATTTGTAAAGAGGTTTCATTTTAATGGAGAAGCTGGGTGAAAGCTAGAG
ACAGGAATGGGCACCACTTAGGCCTGTACGTAATGCCAAGTGGAAAACTC
AGGAGAGGGACGCTGGCTGCTGGAGTAAGATTGATTTAACAATAAATGCA
ATTTAAGTGAAAAGGTTAAGGTGCTGGCAACTGGGGGTTGCGATAGCATC
CATTTAAAAGCAGATTTAATTTAAACAGAAAGGCCAAGAAGGTGGAAGGT
GGAGACTAAAACAAAATCAATATTAAATTAACTAAGTAGAAGTTTGAATC
AAATATGCTAGTTAAAAAAAGGGCATACTGAGTATTTGGGAGTAGGGAAG
CAATGTATGGACCTAAGAAATGTCAAAGAACTCTCAACAAATAATAAATT
CCCTCTAATCAGAATAATAATTCCATTTTAATAAGAGTATTATTTTCTAC
ATTAGTAAACCAAAAAATCTTAAAGAAAGATATGATCCCCAGTTTAAGAA
AAATTATATGATTATATTTTATCTAAATTGTCTTTTATGTATATACATGT
GTGTGTATATATACATGGGATATATAATATTCAAAGAAGAGTTTGGGCTG
GAAAGGACCTTTAAAGGTCATCTAGTCCAACCCCTCTGACATGACCTGAT
CAACGAGGTCAGGTCACTCAGAGCCTCATCCAAACTGACCTTGAATATTT
TCCGGGAGGGGGCCTCTATCTTCTCTCTGGGCAACCTGTTCTAGTCTTTC
ATCATTCTCATTTAAAAAAAATAATTCATTATATCTAGTCTGAATGGTTA
GAATTAATGGCTGAAACATTTCATATTGATTATATTTGTAAACCAGAAAT
TTATGAGGTAGTAGTGAACTAGCCTTTAAAAAACCCTCCTTGCTAGTTAT
CAGTCTGGAAACCAATTCAAAGCTAAGTAGAGTCTGTATAAA
>apal_02258
AAATACTGTTAAGAAAGCACATTTTTCCCAAGGTTTGGTGGTGGTTCTTT
TCCCCTACCACTCTCCTAATGAAAAGATAAATACATTGCCTACACATGGT
AACTAGTAGCAAGTGGTTCTGTTCCATCAGATACACGCAGTTTTTGACAG
ACGACCAAGCAAGCTTACTCTGTCCAATGGTATTTTATGATTTTAATTTC
TCCAAATGCTGTGGATTTTATTCCATTTTACCATTCAGTGTATAGGATTT
TCACAGTTAACAGATGCTCATTTAACAGGTCCCCTTAGGAAAAGGAATCT
GGGGACCCCTCCTCTGGCTGAGATCAGTTTAGACTATAGGACAAATCTAG
TTTAATCAATGCACGTTTTTCTCCAAGTTATCTGACAGCGGGACATAGAG
TCACAAAGCCACAACAATCATTCACGAGTGGTAGATGACATATTTGATTC
CTTCAGGAAGGCTCCCATTGACACATTTAGTTTTCCGTGGCCCTACCGCT
GCCTCATTAGCAATATACTGTAAAGCCTGGAGCAACGCGCTGCAGTTCAG
AAGCCAGACAACTATCACTGCTTTACAAAACAATTCTGTTGCTGAATCAA
TATTTTCATGGCCTCCAGCTACTAGAAATGTCAGTATTTTTAGAGCTGCC
AAAACACTGAAATGTCATTTTCAAAGCGAGGCGCAGACGAAGATCTCCAT
TACACTTGCATAATTGGGTGTCAGCAGAATCGCTGAGGATTGGCAGACGA
AATCTCTCAGAACACAGCCCCATCACCTTATTTATTTTCTACCTGGTCTT
TTAAGCCATGTTTTTGAGAACTTGTAATCACAAGGGAAGGCAAGAAGCAA
GAGACCTGAGGCCTATCAGGACAGCTCTTAGGGCTTCTTAATTCTCCAGT
GACCACCCTCCCTGCAGGCTCTTAAAGCTCTGCTGCAGCAACGGGTAGAA
ACATCATCAAAAGAGCAGATGCCTCAGCTGGCGTGCTGACCAGATACTCT
CCCCAGCAAACTCACTGCTCCTTTTGATCTTACTTACAAGCTCCATCATT
TATTTTCTCCTCTTTCTGTAATATTAGCCAAGTTTCTGGCAATCAGTTCT
TTCCCTGATAGGACTCCTGCGACTTTCTGAAAGCTAATAATCCAGAGAAC
AAATCCTTTAGTTAGAAGTTCATTTTGTTCAACTCGGTTACAGACTTGAT
TTCTTCAGATCATACCTCCCAATACAACTGCACGCAGCTTTTAAATACGA
CCACCGAGTGCGCAGTAAGCAGTGGGGAACAGTGGCTATGAAGTGTCCAA
CAACAAGAAAAACAGGTAAAAGGAAGGAGGGGGAGGAAGGAACAACTAAT
TTTCCACACCACCACCTGGCTACACCCTACGACTCACCATCATCACGAAG
AGTAGTGGAAATGGAATGACATGGGCCAAAAGTCTTTTCTCCTGCAGAGA
ACGAAGGGCAGGCACAGCTGTACCGAACCAGCCAGCCCACATGGGTCAGC
AGAAAACCAGCAAGTGAAGAGAGTTAATTATTATTTTTGGTGCGTGACCA
TGCTCTTCAGTTTTAATTGGTGACAAGCGAGCAACTAAAGAATTTTAAGT
GGAATTTCATTTATCTGTATACAGCAGATCAATATTCACTCAACAGCTCC
TTGCATCTCAGAAGGGATAAAATAAACAGCATGCTTTTGGTGTTGGAATT
TCTCTAGCTGAACTATTCACCGCTTCCAAAGGCGATCTGATAAATTTTTA
TTTCTTCATAATTGTGCTGGTTTGGCTGGTATCTAGTTAATATACTTCAT
GGTAGCTAGTAGAGGACTACATTTTGGGTTTGGGCTGAAAAGAGTGTTGA
GAAGGCAGGGACGTTCTCGTTATTGCTGAGCGGGGCTTACACCCTGTCGG
GTGGGGGCACCCCAAGTGAGGAGGGGACGGATGACAAAGAGATATTCCAA
ACCACACCGTGCTCAGCAAAATAAAGCCAGGGCAAGGCTGGCCCAGTGGC
TGGTGCTTAGCTGCCAGCTGGAGTTAAACCATGACAAAAACGGATTCTAA
CAACTGCCAACCCATGGGACACTTGCAAGGAACAGAATCTAAATTCAGGG
CAGAGCTCTAGATAAATACTAAGCGGTACAAACGCGAGAGGGCTGCAAGA
ATTAAGGTTTTTTTCTCCACTTCAGGCATAGCAATGGCCTCCCACCATAT
AAAGGGCACTAATTGAATTTAAGAGATGTAATAAGTGAGAAATTCTCCCG
CTCACTCCATATCTCAATGAAAGCCAACTCAACAGTGCTGGCAGGCGCAG
CACCAGAACAGCACATAAGCACCAATTTCACAGCCAGGCAGAAGAGGCTG
TGGAGCTGTAAAGTTCACTGATGAGTGTTAGCTGAGGGCAGTCCGGTAAA
GCAGCCGTGGATCTTTCACAAGCGCTCTCTTCAAGACGGTACGAAATCAG
AGCATCTGTTTCGCAAATAAGAATCCTCGACTGGTGTGATTTTCGACGTC
ACAAGAAATTTAGATTTCGCTCATCCCTTATCAAAAAGTTTAACTGTGTA
CTTCAACAGTATACTAAAAAATCAGGAATTGGCTCCTGGAAACAGATAAT
TACATAGATGATTTCTACAGTAAAGCATTTCAGATTCTGAAGTATTGCCA
TCTCATGAGCTTAACTTCGCTTCGACTAAAACATAAATCTTCTCTGTTAG
TACCAGTTCCATTCTTAGTTACGGTGCTGAAGAGCATAAAGCAGACAAAG
ATGAATAATTCATATTACGAAGAGCCCATAAAGATAACATATCTGCAAAC
TGCTAGGAACATGACCATTAGTGTCAATTTGACTTCCCATGAGCGTAGAG
CTCAAACCTGCAGTATGCTCAGAACCACGGCAGAGTCCCAGCTGTGGCTT
GGCTGACAGAACACCATGGGAGAAGATCAGAGGGGAAGATTCTTGGGAAT
ACAGCAAGATTGAGTGATTAACCAGGGAATGCAAATATTTTGCGGCGTTT
TGTTACGATTTTTGAAATGAACGCTGCAGATAGATGAATTTCCTTCAAGA
ACTACTGGGTCTCGGTATGAATTCCGAATGACGAGATAAGCAGCACTGTG
ATTCTGCACTGAAAGCCTCCAAAGAGAGTAACACAGCAGAAAGCTAGAGC
TAACTGGCAGGAAAAAAAAAATGGAGGGTGGTTTTACAATCATTAGTAAA
GCAGAAAGAGTATGAGCAGTGCAATAAAAGTCGATATAAAAAAAGACACC
GAGCAGCACAAGATGCAAACAGGATAAAACATAAAACGAGAATGCGATGA
GGCATAAAGACGGGGTCGTTTAGGGGAAGGCGTCGGAAGCAGGATGTTCA
GAGCAGTTGCATTTTCATATACGCTGGAAGAGGGTGATACAGCTTAGACA
GCAGCTTCAAGGATGCTCCAGCAATCCAGATGGTAAGTTATGAGAGCCTG
GTTAAATGTCCTAATGGTAGAGAATGGAAAGGGATAAACAAACTTAGTAC
TGCCCAGTTTTGAACATGGTGCGTTTCCCATTTGATTCAAATGATGCCAA
ATTCACCTTATGCCAGAGGGAAAAAATAAGCACAAGAAGCAGAAAATTCC
ACCGCAGAGAAGAAGAAAAAATCCTGGTGAACTTGGATTAATCTCTAATA
ATTATTTTCCAAGTCAGGCAGAGAAATACAAACTGTACATCAGCTGTAAT
TTCTGTTAAATGCAGCTGTGCCCCATGTGATATGCCTGCATTTTCAAAAA
CAGAGAACAGGAAATAAAGCAGATGTTGTTTCTGTAAACCATTAGGCAAC
GTGAATGACTTCACTTGTTTTCCTAAATAAAAATAAAAATGCAAAAGAAG
CGAACGCTAAAGACCTAAATTCATAAAATATTAAACACCTCCGTTGATTC
AGTATGTGACACCCCTTCTTGCTGCTAATCTCACAGCTGCTGCTGGGTAA
GTGACGGCAAAAGAAACAAAGGAGAGAAATGGGCATCACTGGAAAATGAT
GGGGCTTTAACGTGAGGCATGGCAGCGATGAGAGAC
>apal_02266
ACAACTTAAGCTTTATGTACAAGCTCACCAACACATAGTACAGCTCGTGG
AATGCTGGGCTTGTACTTACAGAGGAGTATTTGACATCGCAGTCAGCTTT
GTATGCTCTGAGCAAGCTTCAGTTTCTATATGGATTCAAGCTGTAAACCT
CTGAACACTCATTTTAGGAGGATAGCATTGACACAACTGTATCTGCCTCT
GAAAAACCTGTCATAATGTCTTGCCTGTGCCTTGATAATGAAGCAGGGAT
TCTTGTTCCTTCTTATTCAACAGTGCATTGTCACAGGATTCCTTCTTCTG
CGTTTGTACTATTACAACCATTTATAAAATCAATGCTGCTGAAAAAGCGT
AAATTCTGAGCACTTAGTCCTTCTAGAACTCACCATACCATCTCTGGGGT
TCTTTGTAGTTGTGGTAGAACTATTAAGATAACAGTATTCTTCATGTCTT
ACTCAAATTTAAAATTACCACTTGTGAAAAATAGTAACTTACTTTCCCTT
CATCCCATTTCTCCTTTGCACGTGCATTTTGCTGGAATGAGTGATGACAT
TAACAAACTTTTTGGTGGGGTATGTAACCTGGACATCTAGCATTTGAGTC
CAGTATGTTTGAGCAATCAATCTGTTAAAGCTTTACACACTTTCATGCTA
GTACTTATGGTAAAGGAAGTTCATAATATCTTAATAAATCTGTGAAACTG
TTTTTTAACTTCAGTTAGGCTCTACTAGAAGCTAAGCTCAGAAGAATAAC
TTTATTTTATTTGAGAATTTTACAGGTAGGTTTCAGATTATTTAAATGTA
GAGAGGTTTCTTCTATAGCTGATGGACTTGGCCAGAAGGTGGTCCATTTC
CCTGTAAGGTAAGGGCTCAGCTGTGTTAGCTATTTGTCTGTCTCCACTGT
TTAAAGGAGTTCAGAGGACAATCTCAAGAAACAGACATATGATAAAATAA
CTTAATTTTTCTCCTAGTTCTGTCCTTGATTGCCTGCATAATGAGTCACA
AGCCACGAGGCATGACCAAGTTTGAAAAAACTGCCAGAGGAAAACATGAT
ACAGATTTCCGCATTAAGTACCAACTTCGAAAATCTTCTTGTAGTGATGT
TAACTCGAAAAATAAGTCTTTTTTTTTTTTGGTGTAAAATTCATTGTTTA
TAACTGTTATATTCAAGTTCTGCATCTGGCAAGTATCTTTCCTTTAGTGA
CTATACAATTTGGATAAAGGTTAGCTGAAATATTTCATTCTTCTATCTGA
CAAGAATGAAAAAATACTTTCATATTAAATTATAGTAAATATGGTAAAAT
AATAAGAAAATTTAAATTTGCTGTTCCAAGGCTTTTGCTCTTAGACTTTG
CCTCAAAATCATAATAGAATCATAGAATCATAGAATCACAGAATCACAGA
ATCACAGAATCACAGAATCATAGAATCATAGAATGTATTGGGTTGAAGTG
GATCTTTAAAGGTCATCTAGTTCATCCCCCTGCAGTGAACAGGGACATCT
TTAGATCTGGTCACTCAGAGCCCCATGAAACCTGACATTGAATGCCTCCA
GGGCTGGAGCCTCCACCACCTCTCTGGGCAACCTGTGCCAGTGTTTCACC
ACTCTCATTACAAAGAATTTTTTTCTAACATCTAATGTAACTCCACCCTG
CTCTAGTTTAAAACGTACACTTCTGACACTGTTTTTCTATTATTTCTTTA
TAAAAATTGTTAGGAATAGTTTTTCTGTCACTACTTTTCAAAATTACAAA
TGTATAAATATTTTGGGGGTTTTGGTTTCTTTTTAATTTACAAAGGGGAA
TTTCATAACTCAGGTGGACTTCTGCAATTTCTTTTGGTAGGATCACTTTA
TATTTACTCAGTACTTCAGGCTACATTTGTAGTGCATTTATAGCAACCGA
TCATTCAATGGAGATCAATACATGTCCCTGCTGAAAAGTGAGAATTTTTC
CTCTGGAATATACCATCCCAGATGGTTTTGACATTGACAGCATAGGCAGC
TGTGCCAGTTTTGGCTGGGATAGAGTTAATTTCTGATTAATTGAATAATA
GTATTTCCGATTCTCTGCCCCATCCCACCAAGTGGGGCATGAGCAAGTGG
CTGTGTGGTCTTTAGTTGCTGGCTGGGCTTAAACCATGACAGCAGCTTTA
TTAATACCTATAACTGCATCTTGTTATAGAATCATAGAATCATATCATAG
AACAATTTCAGTTGGAAGAGACTACCTTACTGTGTATTGTAAGGAATTGA
TAGTAAGGCCAAGGTGATTTCAAGACAGCAGATGAACACGAACTCAAGAG
TTTCAGTAAAATTTAGTGAAACCTAAATGCTGAGCACTACTAGGGAGAAC
AGTGAAAAACAAATTAAAGAATGACCTGGCAGTTAGGTAGCATGGACAAG
CAGGAGCCAGCTGGTTCTCTTTTGTTTAGCAGTAATAGTTTGCGCAGTGG
GATGATATTGCATTAGGTGCCATTAACATTATCCTAACTGAACAAATTAC
ATTATAAGGTATGTGGCAAATGAATTGAAAATTAGAAAAGAAATGCAGCT
CAGTGGAGGTTAAACCTTCTCACCGAGGAGAGGAAGGGAAGGCGGGGGGA
CTATACTAAAAATACCATGCAGGAATGTCTCATCTACCTGAACTAAATAA
AAGCCTATCAGCTGTATTTCCTCTTTCATTTGGATGGGTACTTAGCAAGC
TAGATAAATATACACCTACACCTCTAGCCTGTTTTTGATTGCACTGATAT
GCTACTGAAATTGTTTGCTGTGTTGCTAGTAGTAACAGTGATGAGAGTTT
AAAGGAAACTCAGTTCAGGTTGTTGAAACAGTTTGCCTTAGAGGCAGTTT
CTGCACTTAGGGGGTTTTGGTTAATATTCACATAAGAAATCGGTTTTGTA
CACTCAGAATGTGTGTCCTACTAAATATAAATTAATGTTTTCATACTGGG
AGGGCCACTAATACTATGAACAATATTTTATTCAGAAAGGTAAATCTCAA
AAAAGGAGCACTCATTGTGTAGAGAATTGTATTATCACGAAGTACATTTG
GCAAAGCAGACAAAAAAGCTAGTGGTCATTATCGTGCCATGAGAGCTGAT
GTTATCAGAAAGCTCTTTTGCAGTCCTTGAGTAAATGCTTTTTTTCTTTC
ATATCACTAGTCTTTCTGAGGGGTTTATTTTACAAATTCATTTCAAAATT
ATTAACTGTTAGAAGTTGTAAGTAGTGGCTTTTTTTGCAACTTTAGTGTG
GGCAATAAATATGGGAAGATGGAAATGAGCTGATACTTTGTTTCAATAAT
AACAACCACTATAACATAAATTAGCTATTGTGGCCTGTTGCTAACAAAAG
AGAATTCTCCACCCAAGTTGCTTCCTGGTTTTTCTCTTAAATCCTTGCAT
GTGAAAGTCAAATGGTTCTTTTAATGCATTGTCTGGGCAGCACCATTCCT
TTTTTTTTTTCCTTTGGTATGGCTGGAAAACTGTAGGCAGCCTGTGATTC
CTATTGAGTATGATTTAGGTGGCACATCTGGACACCAGCCTGGAGCTTGA
CTTTGAGAAGGCATCTCTGATGTTGAGTTGACGTCTGTGAGGCAAACTCA
GCATATGTGCACACACACAGAGGGGAAAAAGAAAAAAAAAAAAGACAGAA
GCCGCCACTCTTGCGTAGACACACTGAGAACTTCATGCTTTGTTAGGAAC
TGAGCAGGGTGTTATATACACAAAAGTTTCCTGGTACTTTTGTTTTTCCT
CTGATGATACAAAGAGATGACATATAAGATTGTCCAGGAAAGAGGATACT
GAGGTTTAGCTGTAGCTTGTTCAACTCCTAGGGGAAATCATACCAGCCTA
GACAGCACAAATACTGGTGAATCCAAGAGACAACACTCGGTTTTCTCTTG
AAATGTCACATTCTCTTGAAATTTCACATGTTCAATGTGAAACTCCAATG
GCAACTCCTTAGTAGATCAGTACACAGGGAACTCTAGTGAAGAGAGTTAG
TATATGCCCCTAGGGCAATGTAAATGCCCTTT
>apal_02411
GCTCTTCAAAATCTGGATCAGCATCTGGATTTTCACTTGCCTGGCTGCTG
CTGTCGTCACACGTACTATTTGCAGCACACTGCACACAGACATTTGGCGC
GTCAGAAGAATCAGGTGCTCTACTTATGACACCACGCCTTGTATAGTCAT
GATTACTTATGGCATCGCTGTCGCTGTCATCACTGTCATCTTCATCACTG
ACACCATGACTGGATTCATTTGCCCTTTTTTTAACCTCTTTGTAAATGAT
CTCTACAGAGACTATGTCTTCAGGTTCGTATGTCCAAGGTGAATAGGCTA
ATATTCTGATGAATGCCTAGAAGAGCAAAGAAAATTTAAAAAATCAGCCA
AATTTGCACACACACACAGAAAAAACAGGAAAAAAACCCCACAACAAAAA
CCAATCATAAGGATGTCAAACTGCACATTTTTAACTTTTTCTGTAGAGTT
CAGGACATCTAGGACTGTTCCCTCTTCTCTGTTCCTGTAAATATGACAGC
CTTCACTACAAAACAAGGCACATAACATTGGGCAGCCTCAAAGAAACGAC
ACCAGTGCCAAGCAGTGCCAGCTATGAAATGTTTTAATTCTAATTTTTGA
GATATTTTTCTAAGACTAAAAGCTCATTTTAGAAATACCTCTTAAACCTG
AGTCATGTTTGGCAGTGTTAGGGATATGAAGGTAATGACACAGCAAAGGA
CAGAAACGTGAGGAAAAAAAGTCTTAGAGAAATTTGATACCAACATGCTC
TGTATGTGTTTTGTAGAAAATGAAAAATGTTTTTGATGAAAAACCCCACA
GAATTAAATGTAAAAGAAGTCAGAGACTATTAAAAAAAAAAAAAGCAAGC
AAGTAAAGATGGATGGGAAAAAGTCCCAGAAATCTTGTTATTTTTGCTTG
AAATTTAGTGGAGGTTCAGTCCCTTCTATTAAAATAAAAAATTAGCTGAC
TTGGCACTGGCTTTCTCAAGCACTAAAACATGACACTTGATCACATGAAA
GGTCAGATTATTTTATTAGAGTGATGTATTACCATTACCTTTCTTCCTTA
AGTGCTCTTCCTTAAAAATGGGCTTTTTCTGCCAATCACTATACGTGACT
ACCGAAAATATTTTAGCATTTGGAAGGTGATATAGGTACTGTTTGCCTTG
TGTACATGCCCATCCTCCTCTCTGCTCTCACCTTCAGTACATGTTCTTCA
AGAGCTATATTGTGTCTTCTCCTTAGCTTTTTGGTTTAATCCAGCTCCAA
TATTCAGGTAGACTGTGACAGCCTGATCCAGGAGTTAGTTTCTACGATAC
TGTGCCAGGTCTAGATTCTGGCAGAGATAACTTGCATGTAAATACCCATT
TTTTCTTACTAAGTGTTCCACTTAGTAAGAAAGAGCAATAAATCATTACT
GAGATTGGAGAAGGCAGACAGACATCAGACTACCTGGAGAAGTGATCCTG
AGCTTGCTAGTAACAGCTCTGGAACTAACACCTAGGATACTTTTCTGGCA
GGGACATGTTTTCACATAACTGCATCTCAATCTTCGGCATGTGATACCTG
TGAAACTGCAAAGTCGGGGATGTGCAATGTGTATCTGATTTCAGTAAAGA
GGACTTTTCCTTCAACTGAGAAGTTGCTGTTGATGCTACAAAGCAGAGTC
AGATCTCCTGAGGAACATCATGCTGTTAAGACTGCTTTTTCAGTGCAGTG
TCTTATCTCTACCAAGGTCTTTGTTTCCTTGTTGCAGTGGATTAAAAGTA
CATTCTTATTTGTTGTGTGAGAGATCACTTCCAATAACCATCCTGATCTT
GCTCTTATCAGAGCTTTTACTTTTAGCACTTCTCACATGCTGTCCTTGAC
TCCTTTTGTGGACAATAAGCACGAAGCACAGCTTCACTACAGTGACTCTA
CTTCTCCAGATGTGTCTAAATAACTAGCCCATCTTTTGGGGATGAGACCA
AAACTCCTGACTGTAGGTAATTTTTATGCATCACTGCAGGAACAATATGC
TGTGCTGGTTTTAGTGGGATATGGCTTATTTTCTTCATAGCAGCCAGTAT
GGTGCCATGTTTTGGGTTTGTGCGGGCAACAGTGTTGGTAACACAGGGAT
ATTTTAGCTGTCGCTGAGCAGTGCTTACACAGAGTCAAGACCTTCTCTGC
TCCTCTCCCCATCAGTGAGTGGGCTGGGGGTGGGCAAGAAATTGGGAGGA
GACACAGCTGGGACAGCTGACCCCAACTGACCCAAGGGATGTCCCAGGCC
ACTTGGTGTCACGCTCAGAATGTAAACCTGGGGGAAGAAGGAGGACGGGG
GACATTCAGAGCGACAGCATTTTGTCTTCCCCAATCACTGTTATGTGTGA
TGGAGCCCTGCTCTCCTGGAGATGGCTGAACACCTGCCGGCCCATGGGAA
GTGGTGGGTGAGTTCCTTGTTTTGTGTTGCCTGCGTGCCTGCCTTTTGCT
TTACCTACCGAACTGTTTTTGTCTCAACACATGACTTCTCTCACTTTTGT
CTTTCAGATCCTTTCCTCCATCCCACTGGGGGAGAGTGAGCCCCCCACAG
GGGGCTGTGAGGGGCTTAGTTGCCAGCTGAGGTTGGGCCATGACATATGC
TCATGCCCAGCTGGGTCTCAAAGCTACCTGTTGTCTTTTCAGCTTGCTTT
TCCATGGAAATATGGTAAAGAAAAGACGTTGAAGGCAGGTTTAAAACATT
TTCTTTCAGTTGTAAAAACTCTCAAAAGGCCTATAAACTTCAGTAAACAC
CCTTAAATCTTCAGGCAACACCCTGAATTTTGGTGTAATAAACGGAAAAA
CATAATTAGAGTATTTAGTTTTGTTCTTAGAGAGGACTACACTGCTGCAA
GCTGAAATAATGGAGGCAAAATGTGTCAGAAACTGCTTTGCTAAGGAGCA
ATGAATACATACTGCTGCTGAATGTTTTCAGAGCACCCTTCCTGGTCCTC
TCCCTACACACCTGGAGTAGGTTTTTTGTTTTGAAGTTATTGCCCTGGCT
CAAATAGTACAAGAAATTTGCCTGCTGCAGGAAGGATTTACATATAGGGT
AATTTTGAAAGGGCAAGGGGTTAATTGTCTTATACTGAGTGCCCTGCTGT
AGGATCTAGGCTGCTTCTGCGTAACATAAAGAGTTATTTTCAAATTAATT
TGGGGCTAGGGTATGTGTCTTCCCTTCATTACTGTTTAACTGCTCTGACT
TCATAACAGCCCAGGCTGGAAGGGACCTCAAAAGATCATCTGGCCCAACC
TTTCACAGGAGAGGGAACTTGGATGACATTATCTAGCACCCTGTCCAATC
ATATATTGAAAACCTCCAGTGATGGGGATTCTGCTACATCCTTGAGGAGG
CTGTTCCAGTGATTGATTGTTCTCATTGTAAAAAAATTCTTTCTTATATC
AAGACAAAACCTTTCATGGTGCAAGTTGTACCCACTGCCCCTTGTCTTGA
GTGCCTCTGTCCTGTTTGTAGCTGCTCTTTAAGTACTGGAATACTGTAAT
GAGGTACCCACTGAGTTCTCTCTTCTCCAGGGAGAAAAAAATCCTAACTG
TTTCAGTCTTTCCTCACGGGGCAGGTTCTCTAGCCCTTTGCTCATCTTTG
TGGCCCTGCTCTGGACTCTCTCCAGCCTCTGCACCTTTCTTGCACTGTGA
GGATCAGAACTGGACACAATAATCCAGGTGTAGCCTGATAAGCACTGAGT
AGGTGGGATGATCACATCTCTATCTCTGTTAGTAACCTCTCACAGAAGTA
GCAAGAAATGATTTTGAAAAAGATTGAATATTTGTTCCGCAGAACACACA
AGATTTAGCAGCCTGTGGACTATCTTTGACATAGGTAAGCTGCAAATTAA
GACACTGTATGTACTTACATAACTTGTACCTAATGCACAGATTAGAAATT
TCAGATGGTAAACTTCCTCCTCCCAACCAGGAAAGTTAAAGATGAGAATT
ATTACATACCAAGGTATGCGGAAGTGATTTATTTTGAAGAATATAACCTC
CTGCATGCATACACTTCAGCGCACCAGCTAATATCAGTGAAAAACATACA
GTAATGGCGATTGCAACTGTATGATAATCTGCAAGTGAAAAAATCCAAAC
AAATGAACATGAATGAATGAAGTTTCCAACATCCACACACGATATTTCAC
ACTCAGAACAGCTTTTTAGAATCACAGAATATTTTAGGTTAGAAGGGATG
TCTGGAGGTCATCTGGTCCAAAGTAAAAACAAGACCAAATCTCAAATACA
TTAATGAATTATTAAAAAAAAAAATTACACCATCTTTGATAACTATTTAT
GTAGTTATTGCAGATTTGTGTGGATTAACAATAGATTTGTATGCTCAAAG
TGGATAGGGTTTTATATTTTACTTATAAATCACTACAATGTTTATCATTT
GGAAGGTACTTTCTCTCTTACCTTTTTAAGAATTAATTGACTTGTAAATC
TTCCCACGTAAAAAGAAAACACTTGCACATAATCAAGTCAGACAATCCAC
TCCTGTACCACAGCACAGTTACCTTGTTCAGCTACAGAGTCCGCAGTTAC
ACATCTCCAGGCTGATGGGATGGAATTTCTGTTTAGAGATGCAAT
>apal_02436
GTTATCCAAAATTCAAGCCCTCTGATGAAGGCTAAGACTGCTGACTTTGG
CATTTTGGCAAAACAGTAATTTAAAGAGGAAATTAGAGTTCATAAGCTTT
ATTTACTTCAAGTGGAATGAAATAGCTAGATTAAGGTTATTTTAATCTTG
AAGGTCCTTTTAACTCCACAAATTGTGTAGTTTTACTTAAAGTATTTGTA
TTCTGCTGGAAGACTTTCCCTTCAGTTTGACTCTTAAGCTTTTCTTCTGT
TTTCACTTCTTTTTAGTGTATCTGAATTTCTAAATTCCGTGAAAGAGAAC
TGACATTTTATAGCTTTCTTATTTAAAACATAACTGATATACTTGAATGT
TAAGTTTATACCGTGAGCAAAATCTTCCTGTATACTTCAGGGAGGCCACA
TAGTTAGCTACCATCCATTTTTCCCTGTATACTTTGATAAAATTAATTAA
GGGGCCCGAGTGTTTATGTCTATGTTAGATGAGAAAGGGAGGGAGGAGGT
GGGAGAGTCAAAAATAAATAGTTTACTTTTTGCCAGTATGGTTAGTCATC
TTGTGCTCATTGGCTACGTTTCTGCATGAACAGTAACACATCACAAGAAA
ATGAAGGTAAAATTGGGTATGGGTCCTGTTATATTCTGATAAAATCATGA
CTATTCTTTCCTAATGCTAAATTTGTTGAATGCCAGCTCGTCCAAAACTA
TAATAAAAACAGCTAATGCATAAATGAATTCTGGCAATTTTAAATAAAAT
TTTAAAACCTGATATGACAAGGAAGGATGCTAAAAGGTAACCAAGTGTGT
AAACACTAAATGAAGGATTATCCTTATTTGTGAAAAATCCATTCCAGCAA
GAAATTGAATTGGGGGCTTCTCTCAAAGAAGAAGGGCTACTGTAGCTAGT
GAGCCACATCAGTGACTGATTTTATTCCCTTTAAAGTAATAAGCTTATGC
GAGACCCGTAAACAATATACAAATGAGAATAAATGTAACAGAGTACTCTG
AGGCCCCTCCTCTTTAAAAATTCTCCTCCAAATAGTGAAGTACTGTTTAT
TTTAAACTTTTAAAACTGGATAGAATCAAGCATATTAGGAGTGGTGCATT
TCATTTCTTAGGGCATATTGCTAGAACAGCCTCACCTCATCTCTGGTATT
TTGCAGGCAGGATTTTCTGTGCAAAGTGCATAGGAATGGTATACGCATAC
AACAGCTAACACCTGTGAAATAGTAGATCCTCTGTTAATAACTCTTTCAG
TTGAAGACAGAAACTTTTACCTGATCAGTGAAAACAGCTAGTCCAGAACC
TGGTCTTTGTCAGTATTTTAAGTGACGTGAGCTGTTGAAGATTACAAATC
TCCATGCCACTGATCCATTTAATGGACTTCAACAGTGTGTGGCGGGCAAT
TTCAGAAACTAGACCTGTAAAATATTAGACTGCAACAGTCCTGGCACTAG
TTTACTGTAAATAGATGCATCCCACTTAGGAAAACAATTTGTATTTGTTT
ACCTGTCTCTATGTACTTTAATGATACATATTCTCCAATTATATAGCATG
CATAAATCCAAAAGCTGCTGGTGAAAGCCAAGACAGTAGATTAACTTCTG
GGACATGCTCTTTCTAAAAAGTAGACTCTGAGCTTCCTGTACTGTCAAGA
AGGTAAACTCTCTCAGTGTACAAATTGCTCAAGCAAATGCCATGTCTTAG
GCAAAAGGAAGACAAGTGTTACAGCAACTGGTATAGAAGACAAAAGAACA
GAAAAAAAGAGGAGAAAGTGAAGGAGAAAAACATATGGATCTTACTCCTT
TTCAAATGCAGACTCAGTTATTGTCTTTATCTTTAAAATATAGGGGATGA
AATCTCTAAGTATGCCTCCTAACTTTAAGATGAAATGACAAGGATTTTTC
AGCCTCATTCCAATACTCTTACAGCTGTACTCCATACACAGATAAAACTA
AGCAGAATGTAACACTCCTTTTACCAAGGTGTCTCATTGGACTACATATG
TGTGCTGGTTTTCCTGGGATGCAGTTAATTTGCTTCAAAGTAGCTGGTAC
AGGGCTCTGTTTTGGATTTGTGCTGGAAACAGCCTTTGTCCCAGCCATGT
CAACCCACTAAACAATTCCCCCCAACACAGCATCCACCCGTTTCTTAAAC
ACCGCAGGGGACCGTGACTCAGCCACCTCCCTGGGTAGCCTGTGCCAATG
GCTGACAACCCATTCAGTATAGAAATTCTTACTAATATCTAACCTGAACC
TCCCCTCGTGCAGTTACTGCTGAGCAGAGCTTACACAGAGCCAAAGTCTT
TTCTACTCCTCACTCCACCCCACCAGTGAGGAGGCTGGAGTTGCACAAGA
AGTTGGGAGGGGGCACAGCCAGGACATCTGACCCAAACTGACCAAAGGGA
TACCCCAGACCTCGTGACACCATGCCTGGTGTACAAAGCTGGAGGCGCAG
TTGGCAGAGGGGCTGCTGCTCAAGGTCTGGCTGGGCATCAGTCGGTTGGT
GAGGAGCAGTTGTTTTCACTCATATCACTTGTCTGTCTTGAGTTTTATTT
CTCTCTCTTTGTTATTTTTCTTTTCATCAGGATTAATTAATTTTTAATTT
CATTTCAGTTATTAATTTTTTTCTATCCTCAAAGTAAGTTTCCTTACTTT
TACTCTTCTGATTCTTAGAAAGAAATACCATCTCAGCCTTTAGTAACTGA
ATAAGGGTATATAGAGCTTGACATTTCATGAAAGACAGAGGGCCTTATCC
TCCATCACTTATACCTATTTTACATCACAGTGAAACTTATAGATATGTAA
TAACTGATTTGAATGAAGTTATATTTCATCCTCAGCCATAAAAGTGAAAG
GAAAATTAATCCTCCATGAAAAATTAATCTTTAAAAGTTTTACACTCCTT
TAATCATCTTTGGAAATTGTTTTAAGTGAGGAAACTCTTTCCTGCCTTTG
TATTGTAGTGAAATCTCTTCACCTTGATTTTGTATTTTTGTAGTAGGGTT
TAGAAAATAACAGTATTTGGCGCAGCAGTTACTTGGCACCATAACAAAGC
TACAAACTACAGCCTACTACTTCTGTGGAGCAGTTAAAGAGCAGAGACCC
CTTTGGTTAAATTGACCTGTTTGCTACACACATGTTTGCAGTTCAGGTGC
CAGTAACAAGGATGAAGTTGAAAATTTCTCTTATGAGAAAAGGAAAACTG
GCATTAACTATGCCAAGACATTTACAAAAATGGTAATTTAGCTGACTAGA
TTTAGAGTTGCCACCTGTCTGCATTTGGATTTGGGAATTCATTTTCATTT
TCTAGCCTGTTGTTTGCCAGTGAAAGTATCCTCATGGATTATAGAGCAAA
GCAGAACTTTTTCCCATGGTGATGGTTGTAGCTGAGCTTCCTAACCCCAG
TGACGCATGCCAGCGTTGTCTTCAACCTTGCTGCTGAGGGTCAGCTTGTA
AAACAGTTTCTAAAGATGCTGTAAATCCCACTGCAAAGTGTCCCTGCTAA
AGGTATTGCAGTTGTCATCTGTCTCTTTCTCCCCTCTGGACCAGGCATAT
CACTTTCAGAACATATGGTTTCCCTCCACAGATAAGCTACCATAATGCCA
AAGTTACTTCTGTTTCTTCTGTATTTACCAGTTCTGTTCTTCATCCCATT
AGGAACTTGTATTTCCTCTCTTCATGATTTAGATATTTGAGGAGGGAGTC
TGTTTATTTATCCAAGAAGACTTTTTTCCTTCTCTGTGAAATTCTTGATA
AGTAATTTACCGAGTCTTTACATTTGCACAGTATTTTTCTTTCTAAAGGA
AAGAAAAGGATTTCTACTCTGCATGCCTGTGTGTGGATATAATAAGCACA
CATGCAAAGAGGAAGACTAGTCAATTCAAATATTGAAATCCATTGTGGGA
TAAGGGACAGAGACCTTAACCAGACTCCGTATACCTCTTCATTGCAGTGT
ACGCAGGTAGGTTAGATATACCACAGTGTGCAAGTTCTGGCATATCTAAC
TTACTAACTTGGACACCAGAAGCAGAAGGTCAGGAACTGAGTACTGGCCA
GCTGACGCCAGTTCTCTAATATGTTTGTGGCC
>apal_02440
ACTGCTCAGATCTTCAGAGCTGCAGTTTCCTCTGCCTCTGGGTAATCAAT
TGTATGCTGAAGCAGCTCTTTCCTGCACTCCTTCAGGTACTTTTTTTCCA
ATCTCTGTTGATTCAGGTATCTCAGTGCTTCACAAGAACATCTTCCACTT
CAGTGTTTTTATTTCTTTGTGCAAAGAGCAACTTGGATTATTCTGGAAAG
AAAGGAGGTTGCTAAGAAATCCATTCAGATAAACCCTTAAAGGAGCTGAA
AGAAAGTTATTATAAGAAAAGCAAAACAAACTATACAATGACCTGTGCCC
TGGTTCCTGGTTGAAAAAACAGAATTTCCCTCCTTTTTTTTAATTAGCAG
AAAATCTCTCACTATTAGGCAAGCCTTAGGAAGCCTATGCCTGAGTCACC
TGAGCGACCCTGAGAGCAGAGCTCCACAGCAGTGAGAGCTGCAGCAGCAT
AGAGCTGGAGGAGTGGTCCCAGAGCCTGCAGTTTGCCAGCAGTCCCCATT
TCCCATATTTACTGAAGATCAAATATTTTTTCCTAGGTCAAGATACAAGG
ACGGGATAATCAGGCAGATATTTGATTTATAATAGAAAAATCAAATGGCC
ATAGACAAGTGGAAATGGTCTGGGCTCTGCTGTACTCAGTTTGGAGTAAG
CAGAGACAAGAGTTCTACCAGAAAGCCAACACATGAGGGTTACCTTGTGG
AACATGAAACATCACAGCTAATATCAATAAGTAGTAGGAACGACTATGTG
GGATCTGCCCGGAAAATGTTTATTTTCTAGATTCTACCACTAGAAGTAAT
TTGCTGTTTTGTTGTCTATTGATTTTCTATATGTATTCCTCTCCTGGAGT
TGACAGTGTTTGCTGAGGAGGTTATCAGCCTCATGTGCTCATCCCCACTT
ACTCTTCAGGACTTCTACCTCCCTCCAGCTGATGCCCAAAAGACAGAGTA
ACTGCAGAAGCACCAAGTTGCCACTTACTCCCAGACCCCAAGAGCATTGT
GGTTATCACTACAAGGTGCAGAGAACTCAGAATTCCCATGTGTAGGTGAT
TGTTATCATGCAATCTATCTCTGTTGATCTATTGTCCTGTCAGAAGTAGT
CTTGGCTTGTCTTTGTGAATGCATACCTGGGAAATTATTTGTAAGAAATG
CATATGCTTGGAAAAATAAATTCCCTAAAAGGAGAGTTGAAGACTAAGGA
TGTCTGGCATTTGCTTTTGGCAGCCCTGCATCTGCTGGCGTGCACTGTCA
GCAGACATGCTGTCATGTTTCAGAAATCATCACAACACACCGATCAAAGC
TCCCTTGCTCATTAAAATCCTCAAGTTCCCTCCTATTTGCTGTGCAGGCT
GCATTGAGTATGCTGGTTTTGGCTGGGGTAGAGTTAATTTTCTTCATAAC
CACTTGTATAGCCCTACATTTTGGATTTGTGCTGAAAACAGTGTTGATAA
CATAGGGATGTTTTAGTTATTGTTGAGCAGTGTTTACACAGAGTCAAGGT
CTTATTGCTCCTCACATCACCCCACCAGTGAGTGGGCTGGCGGTGCAAGA
GGAGTTGGGAGGGGACACAGATGGTGTGTCCAGAGAAGGGCCACAAGGAT
GATGAGAGGGCTGGAGCACCTCTCCTATGAAGACAGACTGAGAGAGTTGA
GGCTCTTCAACCTGGAGAAAAGAAAGCTCCAAGGAGACCTTGTTGTGGCC
TTCCAGTATCTCAAGGGGGCTACAAGAAAGCTGGTGAGGGGCTTCTTAGG
CTGTCGGGCAGTGATAGGACTAGGGGGAATGGATTAAAGCTAGAGATGGA
TCGGTTCAGACTGGGCGTTAGGAAGAAGTTCTTCCCCATGAGGGTGGTGA
GACACTGGCACAGGTTGCCCAGAGAGGGGATGGAAGCCCCATCCCTGGAA
GTTTTTAAGGCCAGGCTGGATGGGGCTCTGGGCAGCCTGATCTGGTGGGG
GATGTCCCTGCCCATGGAGGAGGGGTTGGAACTAGATGATCTTTAAGGTT
GTTGTGCTCAACAATAAAACCAGGCAGAAGGTGTGCTGGGACGCCACTGC
TCGGGAACTCTCTGGGCATTGGTCAGTTTGTTGGTGGTGAGCTATTGCTG
TTATTTCCATCACTTGTCTTTCTTGGGTTTTATTTCTCTCTTTGTCATTT
TCCTCCTCATTACAATATTATTATTATTTTTGTTGTTGTTGCTATTTTAT
TTCACTTTTTAAACTGTTCTTATCTCAACCCATGAGTTTTCTCACTTTTA
CCCTTTTCATTTCTTTTCCTCTTATCCCGCTGCAGGAGGAGTGGGTGAAA
GGCTGTGTGGTGCTTAGTTGCTGGCTGGGGTTAAACCACAACATTAAGTC
ATCTGATTCATACATTTTCTTTCACCCTTTCATATAACTAATAATCTTTG
AAAAGTAGAAGAATATTAGTAGCAGATGAGAGCTTCTTTGTTATGGTACT
GAGATCAAATCATCCTGTAAATTAAAATATGTATTTTCCTTCAGATCTCC
TATAATTCAGCACTGACATTAATTATAGTTTTTCTTATCTATCTCTGTGT
CTCTCCGTTGCTGTCTTTTATTACCTTGTTTCTCATTTTTCCTACTTTGC
CCATCACCTGACACAAATAAAGGATATATGAGCAATTACTGAGATTTTCA
AGGCAAATTTGGCAACCTTTTTATTTACTTTGATTCAGATGACACTCATA
TCTAACAGTTTTTCAGGAACAATATTTGTTAGCTGAATAAATGTAGGTTG
GCAGCACTGGCAGACCATTTCGATTTTGGCTAAACCCCCTGAAAATCTAC
TTTGAATCAGTATTGAACATCATTTATCTTTACAAAAACACAGAGAATGA
AAACCACCCGGAATCCAAAGCATTCCTCTCTATATCATCATTTTGCATGT
GATTCACTGAGGCAGTGGAAGTTACGCTGCAGTTTGCTGCTGGCTGTGGT
GGTCAACTGACACATCTCAGGCAGCCAGTGTCTTCATGACCTATGTTTTT
CCTTGCTCCGTGGATAAAAAACAACCGGGTAGTGAAGTCACTATTTCCAA
AGGTGACTGCAGTTGCTCAGACTTCCATGTCCATGGGCAATTAATAAACA
GCAGACTGGTGATGGATCAGATACTTCTATCACAAGAAGCATGCCAGAAA
TAGTGACGTGAATGGGCACGTGATATATTTTGACTGTGTAGATCCAGATC
CTTGGTTGCTGGTAGAAGGATAAAAGTTGAGATCGGGCTATGGGAGAGAT
GTTTTGTGCATGATGGCCTGACTGGTTTGTGGTCCTGTGCTCTTCAGCTG
TAGGGACTGCTCTCTTTCTACTCCCCTCAGGCCATTAATGAGGATGGCTG
AAACTCTTCCATACTTGGCCTCTCCCTCCCTCAGTGTCAGCAGAGCCTAA
TGCTCCCTGATCTCCTTCACAACTATCCGCTCCCTTTCTTACCCCATGGA
GTGTGCATCCTGCTTCTGTGCCCCTGGAACCAGCCAGCCTAGCTCAGGGT
AGAGGCAGGACATGTGTCCACTCACATACAGGCTCACACTGCCCTCAGCC
AGCCCCCTGCCACCACCCCACTCACTGATGGGGAAGGAGCAAGGGGCTCC
CCACTGTTCCCCAATGTTCCCCATTCTTCCACATCCTCAATGCTCCCTCC
GAACTGGTCCCAAGCAACTGGAGCAGGAACTAGTGTAGCAGGAGCAGGAC
AGCACCCCATCTCAGCATCTCATTTCTTTCGTCCCCCTGTGCTCCTTGCA
AGCTGCCAAGGCCAGGAGATGGACCTCAGTCCCAGCTCACAGCTAACGAT
ACTGCTGAGCTGTCTCAGGCTGCCTGGTGTGGTTTCATCCTGGGCATGGC
CTAGGGTTAGTGTGGGCCAGGAAGGGCTCTGAGTAAACAGTCTGGATGTG
GCCAGCATGGGTGGTAGTAGGAGACATCAGCTACATGGTCACGAGCCGTG
TTGCGCCAGCTGGTCTCTGGGCCAGAGCTTGGTCCCTGACTCATCTGATT
TATTAGAAGAGGGAGAGCTACTTGAAGTCAGGCATGTTTGATAAGGTCAA
GGAGAGGGTCAGAGCTGGTAAGAGAGGTAAAAATTTGCTAAAGGCTGTTT
CTGTTCTTTCAGTGGCTTCTCTACGTGCAGCTCAGTGATTTTAGTGGGTG
GTAATGAGGTAAAAAGGATGTCCTTTGGACCCACACTGCAACTATCTTTC
GAAATTTCTGATAGAGCTACCCTGGTGCAACCCACACGAGTGTGAGAGAG
GACTGTCGCTTGACTCTGCACTTGAGGTTCACGCCGGATGTTTCTCCCCT
GTGGCTGCCCACACGCTGTTCCCACCGCACAAGGCATGGCCCT
>apal_02453
TAGGAACAGCCCCTCTGCCCCATCATATCTTTAAATGGCACAGGAAAACT
GTTTTATACCTCAGGCATTCAACATCTGCATGGCATCGCCAAATCAGTGC
TTTGCTCTGCACCCCTCCGTTGCTCCCTGTGCTGCCATCTCTCTCCATCA
ACTTCGCCTTTTGTTAGACCTCTGCTTGCCAGAAAAGCCGTGGGCTAAAT
ATAGCATTAACTATGAAACAAAAAAGACTGGCAACGAGTCTCTTTTTTTT
TCTGGGCACCATTATGTCTTCTCCATCTGAAGGAAAGCATGGACGGGTTT
TCCCCTGGGACCTCTCTCTGCCTCCACTTGCAAATGGCTGCCCTTGTGCT
CTACAGCTCTCTGGGGTAAGCTGTTGTGTTACTTTATTGTGTTTGCTTCT
GTTGTGTGGGCAAAGAACAATCATGTAAATGAAAAAAAAATATTATTCCT
GTTATTCCTTAAACACTTGGAGACAATAAAAGAAAATGTTGTATTTCTCC
CATCTCTCCTCCTGCTGATTTAAAGCAGATAGTAGGAACTATATAGGAAA
GGAGAATAAAATGACACAGGAATTTGCATTGTTCTCTTCTGACAGTACTA
CAAATTGTAACAGTGTTGTGATGGACAATAGAAGAAATCTAAAAAATCTA
AAAACACTGCTGAGCAGCAGTTCATTGTCAAAAATTCAACCCCTACCAGC
AGCTAGACACAGCAAGACCCGCGAGGAACCCTTTTCTTTGCACAAGAGGT
AATAGCTGCACTTGAGTTCACTGCTGAAGGCCCTGACCCTTTAGTGCTTC
TGTGGTGGGAACACTCCTGCCTGTGGAAATAAAAAGTGACCTCCCTACAG
CTCTGCCTGGCCCATTGCCTGCTGCCTGTCCAGTGAGTCTGACCAAAAAA
AGCTACCGTTTTCTTCCAAACACTGTGCAATACACTCAGGAGTAAACGTC
TCTATGTTTTAACTTCATATCAGGGAAAAAAAAAAAATCCCAAACCCAAC
AGTTACTCAGGATTGAAGAGATCTGTGTAAGAATGAACATTTCAGGCCAG
CAAGTGAACCAGTCTTGCATCTGGCAGTCAAGCCTCAAGTCACTAATATG
AAATACAGATTTAACTATTTCCCTCCAGCGGACCAGGGAAATAGTACTGA
ATGAACGTGGATAGGCAGATAGATGAAACATCGTGTTCATGTTGAAGGTG
TAGTTCATGACTAATATTACAACATTTGAGAGGGATGACTAAAAGACAGT
AAAAAATGGTTTTCAGAAGTGCCGTCATCAGTCCTTTGTAATACCAACTG
GACTTGACAATTTACCTGGTTGAAAGACTTCACTCTGTTGAAGTTTATTA
GAGACCGACAACCACCGTGTGTGCAGCGGCTCGGAGTTCTGACTCGCCTG
CCATGAGCAAGCAGCTGGTGGCTCATAAAGATGTTCTTATAAAATCTCCA
GAATCAGGAGGTGGGACACATGTATGATACGTCATCAGGACATGCATCAT
GCATCATCTGGACATTCAAAAACTGCTTTATGTTGGGAAAGGTTGGGGTT
TTTTTCTACTTGCTGCAGTGAATCAGGGGTTCATCGTGGGTTCATTTCTT
TAAGGTATAAACACCTGGCCCACTTAGTCACTTAGAGAAAATGTCCTCTT
CAACATCTGCTTTTCTTGACCTCCAGAACTTTGGAAACTGCAGCCTTGTG
AAAGGGAGCACACTCTATCTGTTACCTGTGTGCAAATTCCCATGGAAATT
TTACATGTCTACCAGAAAAGTGGCTCTGGGCAAACCTTTTCAGAGGGCAC
AGGCTCCTGCTGCATGCACAGGCTACCTGTAAAGCAGCAGAGCACCTTAG
GGACCTGGGAATATGAGCCTTGTTTTCAAGTGAATCTCAAATATACTTGG
CTCCTGACTCACTCTGCTTGAGTTGCTGGGGATCATCATCCTAGGAGCCC
AAATGTCCATGATTTTCCATTGTTCTCAGATTGCTGAAAAATGTTTCCAT
TGGTTTTGGCTGGAGTAGAGTTAATTTTCTTCATAGCTGCTGGTCTGAGC
TATGTTTTGGATTAGGGCTGGTAACACAGGGGTGTTTTAGTTACTGCTGA
GCAGTGGTTACACAGACCCAAGGTCTTTTCTGCTCCTCACCCCACCCCAC
CAGCAAGTAGCTGGTGGAAGAGTTGGGAGCGGACACAGCTGGGACAGCTG
AGCCCAACAGACCCAAGGGGTATCCCAGACCATATACTGTCATGCTGAGC
AATAAAATTACTGAGAAGGTCAGAGACTCTCTGGGCATTGGTCGGTTGGT
GATGAGCTACTCTTTTTGCTTGCATCATTTTTCTTTCTTGGGTTTTATTT
CTTTCTAGTTGTTGTTGTTATTGTTCATAGAATCATAGAATGGCCTAGGC
TGGAAGGGACCTTAGAGATCATTTTAATTCAGCCTCCCTGTCGCCAGGGA
CGCCACCTCTCGACTAGATCAGGCAACACATGGGGACCAAACAGGAATCG
AACCCACGACCTTAGCATTGTCAGCGCCACGCTCAACTGACTGAGCTAAC
CGGCCCCCTAATTATTACTACTACTACTACTATTATAGCTCAATTATTAT
AGCTCAGTTATTAAACTGATCTTATCTCAGCCCACGAGTTTTCTCACTTT
TACCCATCCAATTCTCTTTCCCCATCCTGCTGGAGCATGGGAGGGGGTGG
AGGGAGTGAGCGAGCGGCCGTGTGGTGCTAAGCTGCCGGTGGACAACCAC
AACACACTGTCTCACAACAGCCATATTCCTTATTACTTACAACAGCCATA
CTCCTTATTAGCTGTAATTCTTTGGGCACCACTGGACTGCAGAAGGCACA
TCAAGAATGAATTTTTACAAGCTTATTGTACTCTTAAGGTGATCTATCAA
GTAGGTTAGAAAGCACGAGTAACCACTAGATTTTCCACAAATCTGACATT
TTAAAAGAAAGAGTTGCAGGGTATATACAGTAATTGACACAGTTCTGCTC
TATTTCTACTGTATTCACTGTCATGGCATGAGAGCATCTCCTGTAAGTGG
CTGGATATATAATGCTTCATTTTTGTCCAGAAAAATACTTCAAAAAGTTA
TATACCTACAATATTTCTCACCTATGTGACATAAATCTTAATGATTAGAA
GACTAAAATAATGGCTCTTATGAACTAGGAGCAAAGCGACGTTACCCGTG
TTGCACACAATTTACTCCTGTTGCTTTCAGCAAAATTGCAGTTTAAGACA
ATAGTATTATAAATCATTCTAATAGCCCTGCCTATGTAAAAATATCTTCA
TGGTAAGTGGCGTCTTGTGCTTACTACTCCAATCAATAAAAAAGGCAGCT
GAACTCTGCAGCAGCCTTTTTTGGAAATTAGGGAGAATCTTGATTAGATT
TTGCTTATTTGTGCCATATCTTCCCAAGTGTGATAGCAAACAAGGTATTC
CAAACCCTTAATGGAGAGAAAGGAGCACTTATCTGGCTTGGGAAAAATGT
TCTGTCTTCCATTATTCGTATGATATCATGCAGGAAAAGTCAGTTGGAGA
ACGGATGTTAAAATGCAGAATCAAATCAAGAGTCCATCCATCCCCCTGAG
GCCTGCAATGGCTCAGGCTACATATTGCATATAAAGGCAAAAGATGTCAC
TTGGAGACAGTTTTGCAATAATCTCCTTATGGAGGAAGTTTCTGGCTGTT
TTCATAGAATTAGTTTATGTTGTGAAACATGGAGACAAAAATAGTTGTTG
TGTTTTTTTTTTTTTCCTACAGATGATTTTTTTATTACGCGTGAATGTGT
ATCCTGCTAAGCCTCCTGTCAGTATTGCCCTGGGGCAACGAGTGCCACAG
AGTAATCACACACTGTAAAATTAGGATGTCTTTGTTATTTATCGCTGCCT
TCAAGCAAACACTTCCCAGCCTTTTACATTCTGGTTTTGGGGAAATCTAT
GCTTTCTCCAAGCCTTCATGCTCACCCTTAATATCACCTCCTCCAGTGGT
TGCTGCTCTTGGTGGCAGGAGCAGAAATGAGGTTAGTACTCAACCTGAGA
GCTCATGCCTCTAACCAGCACAGAGGCTCTGTTTTGCTCCCTCCTCTGCC
TTATTACAACCCAGTATGTTCTCTGCTGATTTTTCTACTGTAGGGCCAAC
AGCTTCCTGGTAGAGCTGCAAGATCAGCTAGGATAGCGTCAGTGGGCATT
TATTAAACTAAGCCAATTGCAAACTGATTGGCAGAACTTTTGCAACTGAT
CACATCAATTTGCCAAAACAGGTATTTTCCAGGCACTATGGGAGCGGGGA
GAAGTTCCCTGCAGCCTCCACTGCCCCACAAGGCTGGTAGTTTGGCAGCT
TCACTT
>apal_02518
TTGCAGGATGCGGTGTAACCGTACGCTTGCACAAAAAAATCATAGCCCAG
GGAGTGTGATGTGGGATTTAGTTTTGTTGGTTTTATTTAAAATATAATTC
CTGACGTACTCCTTGCAATTAATTTTTCTACTCACGGCTCTGAAGTCTCA
GAGCATTAATTGACACCCTCCCCCCAGCCCAAGAGTAAAATCAAGGCGCA
CGTTACAGAGATCTGCGCCTGAAGCCTGGTTAAGGCAGGCTCAGATAGCT
TGAAATGCTGATCCTCTGGCACGGGAAGCTACCAGGAACAAACTGAAGCT
CAAATTGAACCGTAAATATTTTCTCTTGGAAAATCGCACTGAACAAAAGC
CACAGAGAAAATTTAAAAAAATAAAACTGACATGAAACAGCGTACTAGTA
TACTCCCTACTTTATGTATTAGGAGGTTTTTGCCCAGTTTAAACACACAG
CCCTGTCTCCACGGTGCTGTGGAGTATTTCTATAACACTACAAGAATATG
TTCATCCCTGACTATTCATGATCGGGGCGAGTATATAACACTGTATCTCT
CATATAGCGCTGCATTCCTTGCCCAGATGCAGTAGTACGTCTTTCAGCCT
ATCTGATGATCTCATCAAAGCTAATTACCAAGTGAACTATACCTTACACA
TTTTCTTCCAGAGGAACAAAACATCTCACAACATTTGCCATCAAGTGGAG
GAATGTTTTTAGCAGATCTCCTGAAATCATCTTTTTTTTTTAAAAAAAAA
AAACAAAACAGAAACAAAACCCTGTACCAATTACCTTTTTTTGTATTAAT
AATTTACGTATTGCAATTTAGAAGGGCCTATACCATCACTGACTTTTTTG
TTTACTGCAAGTACATGTGGAAAATACCTGCCATGAATTCTCCCTCATAT
TTCTAGCTTCTTGTTATCAATTTCCAGAGCAATTTATTTATATTGATCAC
TACACATAGTTCCCTCACTATTTTCATATATAGTTTACGTCAAATAGTTG
TTTCACTTCCCTATTAAACCAAGAGTAGTTTTCCCCATCAAACAAAACTT
GGTGACAGAATGCAGCTTTCTGATGTTTCAGTAAATTCATCTTAAGGATA
TAATTTCCATTCATATTTTTTTATAAAAATGGTTCCTCACAACTGATTTC
GTCTTCTATTTTTATTTTCCCTCCCAGTTTTGGAAGATTACCCCTTTAGA
AGCAACACATGCATGGAGACAGCACTAATTGGGAGTGTGATCCGTCTGCA
TATTGCATGTAACTTCATGATGATCACTGATATCGGGGAACTACCAGTGT
CTAATATAGGGCTTAGTTCATCTTCATCCGTCATAAAGTCTGACCAGAAT
CTTCTAGATAACAAGAGGCATTAAGGTCACTCTGCGTCACTATAGGAGTT
TTATTGTTTGAAAATTAGCATAACTTGTAAAAACTAACTAGGGTTTTACT
GCTGATTATTTCTGATGCAAAAGCTGGAGACTTCATGGAATTTCCACATG
AAACCATAGTTTTTCCGTCTGCACATTGCAGACTTGTAGTCACAGAGTAA
ATTTTTCTCTTCTATGGTTATTAAGTGAAGCTTGGGGATGAGTCCTTGTG
TGCTGGTTTTGCCTGGGGTAGAGCTAATTTTCTTCATGGTAGCTAGTTTG
AGGCTGTGCTTTGGATTTGTGCTGATAATTCAAGGATGTTTTCATTATTA
CTGAGAAGGTCTCACACAGTGTCAAGGCCTTTTCTGGCTCCTCACCCCAC
CTAACCAGCAAGGGGGCTGGGGGTGCACCAGAAGTTGGGAGCTGAGACAG
CTGACCTGAACTGACCAAAGAGATATCCCTGACCATGTGACACCATGCTC
TGTATATAAAGCTGGGAGAAGGAAGGGGGAACATTTGGAGTGCTGGTGTT
TTAATTCCCAAGTCACCATTATACGTGATGGAGCCCTGCTTTCCTGGAGA
TGGCTGAAGACCTGCCTGCCCATGGGAAGTGGTGAATGTATTCCTTGTTT
TGCTTTGCTTGGACGCATTGCTTTTGCTTGATCTACTAAGTTGCCTTTAT
CTCAGCCCATGAGTTTTCTCACTTTTACCTTCCTGATTCTCTCCCCCATC
CCACTGTGGGGGGAGTGAGAGAGCAGCTGCGTGAGTCTTAGTTGCCAGCT
GGGCTTAAACCATGACACCCTGTAAGGACATTAATTAGATTATATACACT
GTTGGACAGGTATGCTGAGTCACTATGCTGTTAGGAAAAGGATCACTGTA
CACATGCACTGGTCAGACACATTGCATTAACCTCCCACCCATGCACACAC
ACGAGCAGTTTTGCAGATTCTTTCCTTAATGGAGGCTCAGTACCAGAAAC
AAAGCAATGTATCTTGTTCTTTCCAAGTTTTAGCAGAGTGAAATAATGCC
TCCAGGTAACCTAGTTAATAGGTGATTCTTAAATGTTAATTTGTAACACA
GCCCTTCCTTGGAAGATGTTACAAAACAGGCAATTGACACAATCTGGAAA
AAGGGAAATTGTGGCTAGATATAAGTTAAAATAAATCAGAATTCCCATGC
GAGTAGTTAAACACTGGAGCAGAAAGGCCATGGAGTCTCCATCCATAGAG
AGATTCAGAACCCACGAAGACATGGTCCTGAGCAACCTCCTTCAGCTGAA
CGTGCTTTGAGAAGTAAGTTGGACAGGAGACCTCCAGGGGCCCCTTCCAA
ACTCTATGGTTCTAGAATAATTAATTCCAATGATCAGCAAAATATTTCTA
AGTAATTAATGTTTTACTCTTAGCACCAGCTCTCAGATAACTTGGAGATG
TGAATAAAACTGAAGGACGGAAGGAAACACAAATCCAAAAGTTAATTTAA
CAAGAGGGACCACATCCAACATGCTTGAAGAACCCCGTGCCCCATATGGA
GAAGGGAAATGAACATGGTTTGGGATTCAGGTTTTACTGCTTGTCCTCAC
TCATATCACCTGCCCAGACAAAGCAGCTTTATCATGATGCGTCCTGTTAC
AAATCACTACTGTGCACAGAAATCAACATGAGTGATAATGCAGGGCTGGG
TTTAAAATGATAGTTTTCATATCATAGCACATCCACCATGACTAGAATTT
GTAAATGCATGCAGCATACTAATGCTTTTTGCTTTTAATATAATGTATCC
AGAAAATATAAACACTTTCTATCTCTGACGGGGCTACAAGTGTCACGAAG
ATATTTTACACTGAATTATTAATGGGGATTGGAGAGTCATAATCTTGCTG
GTTGAGGCTTAGTGATACTGACTTTAAATGGCAAAGAGCTTTTTACAGTT
ACAAAATCCAAGATGTTCCATATATCCACATGCAGAAGTGGAGAGAAGTT
TTCTGTACTGCATAATAGGTGTAACACATCCACGTATGTGTTGTTTATAA
CCATGGAGCTTACAATTTATACCTGTTATCACCAGCTATCAAAAAAACAA
TCCCAGCAGTTCATTTTTAACACACTGGCAACTTTGCCAAAATTTAATTC
TCTCTCTTTGAAATAGCTTTGGAAACTTAAATATGCAATCATGTTTCTCA
TTCCACTTCTCATTTTTAAAGGCTTTCCATTAGCATTTCATTGTTTCAAC
CTGCACACTAAAAAAACAATATGAAACAAATATATGATCAGCTACTCTTG
CCAGTTGAGCATTATTTTCCAGATATTATTCTGAATTTTAAGGAACTCCC
TGTGTCAGTTAGATGACATATTTGACATCTGTCTTCAAACAGAAAGCTAA
GTTACATTTGCTGCTGCTGACCAATTTTGCCACTTCTGAGTTATTTTCAC
ACTGAGTTATTGTGAATTATGATTTTCATGAGAAATTTTTGCTATAAAAA
ATCTTCCACATAAAAGTATCATTTCCAAACACAAGAGCTTTCACTTAGAA
GGCAACTTTACCTTCAGTTTCTGGAGTGAAAATGGGTGGTAGAAAAAACA
AAGATCACCTTTGTTGATTTAAAATAACCCTGTTCTGAGTGAGTTTTGAA
AGTCTTTTCCATGCTTATAGATGGGTTCCAAGAAGACAATCCAGTATAGT
AAAAACTACTTAATCCGTCTACACAGAGTTTGACATAAGATCTAGTTTTT
ATTTTTTTCTGTTGAAAACATTGGAAGCACATTGTAGGAAGAGATTTCCT
TCATCTTGGGACTCGAG
>apal_02533
TTTGTAAAGAGCTTGCAGTTGAGAGCTCAGATCCTGTGATTGAATCTCTG
GAAGTTTTTCTGCTTGCAGAGGGTCTGCTGGAGGCAGACGCTTTGCAGGG
AGAGCGTGAAGGGAAGGAGGCATCTTGCTGTACTGTAGACAGGCTTTGGG
TGTGGTGGTGGTATTGTCTTTTTTTTTTTTAAGTAGTTAACAGAGTTCAG
GTAACTTACAGTTATGTACCACTTAAGATATGGTGAGTATTTCCCCCTCC
ATGTGTGTAACCCAGATGTAATTTCCTTTAAATAATTGAACCACTTGAGC
AATCCTAGAGAACAAACTATATGCTTATCAGAAAGTTAAGAATTTCTGAA
GTCTCTTCAAACAGCATATTCTCTTTTTCTTTTGCTATGATAAAGTATAA
CAAGATGTCTTTTGCTTTTGGAAGAAGACATTTATAGAACTGACATGTGC
TTCCTAATCCTAGAATCAGTAGGATACTGCACCACTCCTTTTATCTTTTA
CAAATGTGTTAAGTGATTGACTCCATTTGAGGATTGAAGCAGCGAGGTGG
TAACTGAGAAACAACGTCCTTTTTGCAATGTGCAGAGGCACATGTTCTCG
GCTGAAATAAGTTTTGACTGGAGACAGAGAAGGCTATAGAGACCTGAAGA
GTAACTGGTAGAAATGTTGCTTGTGTGTGACAAAGAGGGCAACTAGGTTA
TTGTCAGTAAAATTACCTGGCTGACAGGTGATCTTGTTAACTATAATTGT
TGTGGGCCTGCTGGGCTGGACCCACGTAGCTGGGAAGCACAACGTGTCTT
TGGAGTCTCTTTGCAGTCACAGGTTCGTGTGCACCTAGTACACCCACCCT
GTTCCCTTGGGTGCTTTGGAGATCAGGTGATGAGTTGACCTCTTTGGGTG
TTTTGTTATGCTTTTGAAGCTTATTATGGATTCATGCTTCAATCTGTAGG
CATCTCGCTTTAGGACAGTCTTTGTATCTGCTGCTTGAGAGGATACTTCA
GTTCTGACTGAGATTTTAATAGGAAACTGTACCCAAATCCTGAACTAAAT
GCTGGGAGAACTAGTAAGTGTTGAAAATTAGTCACATTTGTGTAATTAGT
GGTTTTATTGTACTAGTGCTAAGCAGCCACTGATGGGCTTGGGATATGTC
ACCTGAAGCAGTGCCCAAATGTCCAAAGGGTAGAGTGGGAACTGAAAATA
CCGGGAGGCGGTGTTGATTCATGCTATTTTATCTGGAAAGAGTAGCGTGA
ATCTAGCAAAGTGTTGAAAGATGAAGACTTGGATAGGAAGGAACAATGAT
TAATATATTACACTCAGCTCTCTGCTGGGGCGTTCTTGAATTGAGGACGT
TTGCTGTACCATGCAGTTCTTCACTTAGTGCATTTCTAAAAAAAGTTGTC
TTTTTTTTTTTTTTTTGCAGTTGTGGCAATGCAAACTCAGTCGTAGCTTA
ATGCAATTGGTTTGACGTACTTCTGCTTCGTGAGGCTAGAGGAACAGCAC
GAGAGCAAGGGTGCGAAGTTAGCTGCGTCTTCTTTGTGGCAGCTTGTCTT
TGAGGTAGCACATAACTTCCCTTACGGCATTTTCCCCTCTGTAATGATGG
GAGTAGCGATTAGCTATGCTTAGTGGTGATGACAGTCTAGCTTTAAATAG
TGTATGTAACGTTCCTAGACTGAGACTGAAATAAAACTGCTGGGAATCTA
AGTTATGTTTGCCTTCAGAGTACTGTTAGCAAGCTGCCTGCTTCGTAATG
GCTTGGTTGCGGGAGTGGGCTTAGGGAGGAAGAGACGGCTCTCCTTGCAA
GCTCTGTGTGCTAAAACCTCTTGCACGCTCCTTCTGGGGTCTTGGGTTAC
TTCTCCTGAAGATGGTTGGCAAGGGAAATACAGAAAGGAAAAGCCATGAT
AGTCAGCAGATAACTTTTGGAAAAAATATCCAGTTATTAATCCAATTAAA
GGAGACTAATAAATGAGAAGACGTGGGCTTGCTGTTTGCAAGTATGCTAT
TGTGCTGGTTTTGGCTGGGGTAGAGTTGATTTTCTTCGTAGTAGCTAGTG
TGGGACTGCGTGTTGGATTTGTGCTGCGAAGAGTGTTGATAACCCATCAA
TGTTTCAGCTGTTGCGGAGCAGTGCTCACACAGCCGCAAGGCCTTTCCTG
CTCCTCATCCGCCCCCACCTCCACGAGTGAGCAGGCTGGGGGTGCACAAG
GAGTTGGGAGGGGACACAGCTGGGACAGCTGAGCCCAGCTGACCAAAGGG
ATGTCCCATATACCATATGGTGTCATGCTCAGCATATGAAAGTGGGGGGA
GCAGAAGGAAGGGGGGCACATTCAGAGTGATGGTGCTTCGTCTTCCCAAG
TCACCATTAAGGTGTGATGGAGCCCTGCTCTCCTGGAGATGACTGAGCAC
CTGCCTGCCCATAGGAAGTGGTGAATGAATTCCTTGTTCTGCTTTGCTTT
CGTGTGCAGCTTTTGCTTTACCTATTAAACTGACTTTATCTGAACCCATG
AGTTTTCTCACTTTCACCCTTCCGATTCTCTCCCCCGTCCCAGGGATCGG
GAGAGTTGGAGTGAGCAGTTGTGTGGGGCGTAGCTGTGAGCCAGGATTAA
ACCATGACAACCATCGTGTTCATTGTCCTTCTTCATCGGTTTTGGGAAAG
CAACCGCTTTTCATCTCGACTGTGGAATGGGATTTTATTTGAATGTCCTG
GACATCTTTAGTGTGCATCTGTTTGTTTTGGTTTTTTTTTTTGTGCATGG
TCTTGTCATGCTTGCATCAAGTCTGGAGGAGAGCAACTAGCTTGCTCTTG
AGTTAATTACTGAACCTTGCTAATTTCTCACTGAAATGAAAATAAACATT
TCATATTAGTTTTCAGGCTTAGGCTTTCAATACTGAATTGTTCAGAACTG
AATGCATAATGTAACAAAGCAAGCCAAATTTCTTCCTCTCTCTAGGGGCA
GAAGTTTCTTTAAAATGTGGGAAAAAAATTGCCCTGAAGTTTTGTGCTGT
CAGACTCTTGCTAGCAAGACTGGAAGGTGGTTTTGTAATGACTCTGTTTC
AGTTCTGCTCATGCATTCAGGAAATACGCTTAGGATTGAAATAGATTTGA
ATAAAACATGCTTTTCTAGGAAGAAACGTCAGATAAGGAGGATTAGGGAG
TTCTAGCAACTTTAAAGTTGGTCTTTGTGTGCTGAGTTCCTGGAAGAAAT
CTCAGTGGTAGTTTATTACAGTAAAACTTACATCATCTACTGTCAGTTTG
GCAAATTCTCGTAATTGCTCTAACTGCCTTCTTCGCACAAAGAGATTTTG
GGGAGTCCTGTTCTTCTGTCAGCCTTCTGAACTTAAGCAGCATAGTTTTT
GGGTTTTTTTTTTTAAACTTGAATGCTTAGGCATATCTGGAAAAGTAATT
TTGGGTGTTAGCTTCTGCCTAAGTAAAAGCACAATCTAGCAAACATCTGC
AGATGAGTGCAAAGGTGGTGAGTGGAAAGTTAATGGTATTGGAAAAATCT
AAGCCTGTTAACTGTGCTCAGGGCAGGCAAATCCTTGGTGGTTCCAAGGA
TGGTCGGGGAGTTGGGAGAACCACTGAGACCCCTCAGCTCTGGCCACTGC
TTGGGGCAGGGTTTATCTGATGCCGTGGGAGTACGACTGAGAGGAAGGAG
CCGTGTGGGAAGGCTCCCGGGACCTGTGACTGCAAGCAAGTCTGTGTCCC
AGCTGCCTGGAGCTGCAGATCCTGGGAGCCTCAGCAGTGGATCCCTGATG
CTGACAAGGACGTAAATTTTGCTATGCAGCTGCAGGCTCCCAGAAGAGTT
TGATTCAGGAAATGCCATCTGCTGGTATTGTGGAGACAGTAAAATTTTCT
ACTCTTTTCTTTTTTAATTTGGCCTGAAATAATAAGTCATTTTGTAAAAG
AAATCTTTTTTTTCTTTAACCTTCAGAAGAAAGAATGGGTGCATTATTTT
AAGACAAACTATCAGCTGTTGTTTGAGCTTTTAGTTTTTTACAAGTAAAC
TTGACAATTGTATGTATACAATTTAAATATCTAGCAGCATTCACAAGCTG
TGTATGTACTCAAGCCCTCTCCATCCACCTTGTGTGACTAAATTTTATTT
TTCACCGTGGTACATGTGAAGTTGTGAAACAACTCAATAATATCACTGTG
CTTATAGAAACCCTGTAGCTATTTAGGCTGTAGCTGGATCTTCACTTTTT
CTTCCCACTTCCACATGTAGACTAAAGTGCAGTCACTCAGCTGATGCTAC
TGTTCCACTGACAAGACAAGATGAGGTTTCAGTCCATCCAGCCTTGCCCT
GGGACCAGCCGTGGACCTTTTTGGGACAGTCTCACTGGCAGCAGGAGGCA
GAGGATGAGGGGACACGCAGGTTGGGCACAGAGTCGGCGAGCTTTCGGGT
CGAGCCGCTGTGTTTCTTGAGTGGGATGAGCTTGGACAGAGGTGTCTGGG
CATCACTCCAGCTACAGCGTCTTGTCTAGCTGCTTCATCTCCCTATAGAA
AACCTGTTATAGGTATATAGTCTAATAAATACTGCTCTCTTTATCAAAGC
TTTTATTTTTTGATCCCACTTCTCTCTCTGTTGTCTGAACATTCCTTGCC
AGTTACTCA
>apal_02574
TTCCATCCCCTCCCCTAGGGATAATGGGTAAATCCCGCAGCACGCGTGGA
ATAAAAACAAGCTCTGAAAATCAGACTCTTCCGAATTTGCAAGAGGCTTC
CTTTACCTGTTGAATCTCATTTTATAATCTTCCTGGACTTCTGATGAGGT
GAAAGCTTGCACAGAGATTAGAAAGGGAATCAGCACGATTTGACAAGCCA
TTTGATGTATTCGCCTGTAATAACTTTGGCTTCGCAACCTTCAAGGAGAC
AGGAAGCTGACAGCCACAGAGAGCAGACAAAGAATGTAGTTCTGCAACTA
CAAACCAGCCTTTAATAAAAGGCTCTGGGTTTGTTTTTTTTTCCCTAATG
ATGAGGAAAAAAATATATATATTTGGTAAGCATTTTTTAAAAATCTTTCA
TCCTGAAAACAAAGAGCATTTGATTGCTAGATATACCTAGTGATCAAGAT
CAAAACTTCTAATAGTTTGAGGATAAAATAGTCAAAATGAACATGAAGAT
AATTAGTGTATATGAGCGCACTAATGAACAGTATGTATCTGTTGGATGTG
TTTTGACTTTAAGATCAGGTAAGAATAGGAAAAAAGTCTTAAAGAACTAA
AACTGTTTCATTGCTAAAGGGGCAGTGCTAGGTCACCAATAATACCTCAA
AGACTGTTTCTTCCCTTTCTTTCTATTAATTTAAATTGTGAGTTTTACCA
GTGCTTTGAGATTCTTGGCTTGACCATCTTGAATACTTTTAGCTCTTTGC
CTGCAGAAGTTCTCTCAGGAAGGTCTTCTGCCTTGCTCACTCTGCAAACA
CTGACCAAGAAAGCAGAGAAAAGTAGAAATCCCTGTAAAAAACCACATTT
CTCATTGTCTAACACCTTTGTTCAGTTTCTGAAGTATTTAATTCTGCATA
TAATCCTGCAACAAACCTGCAAAAATATTTATGTAATGAAGCACATAAAG
ATAAGCGAGCAAAACAGACCGATACAATCATTATAAAAATGAGAGTAATT
CTGGATAGAATGTATGTATTATTCACTCCATTAATTTGAAATGAAAATAT
AAGTACAAAGTCACTGAAGATCTTTCTTCTAAAATATGCAGATGTATCTT
CCAGAGTTTGTCATACTTGAGTCTTACAAGCTATGCATAAACATTAAAAC
ATTGAAATATCATAAACTTGTTAAGGGGCAAGTTTTTCCCTCAATGAATT
GCAGAAATGAAAGTACCTCAACCTGATTTCCTCAATTATTTTCCATCTAC
TGGGACTTAAAATTCTTAGTATAAACTTGGCTGAAGATGAATGTTAATGC
TGGGGAAAAAAAAAAACAAACAACAAACCTGACTTACCAGAGGAAACACC
AAGTATTCTGTTATCAGGCAACATCAAGCTTGGCTGCAACAAAGTCTTAA
CCAATATCAATGTGGCACTTCCTTATCCAGAAAAGCTCAAAACTGCTTAT
TTAAGGAATCATAGAACAGTTTAAGTTGGAAAATATCTTTAAGATTATCA
AGTCCAACCATTAACCTAGGGATGTCAGGTCCACCATTAAACTATCATCT
GTTTTATTCGTTTATAACAGTGCTGCAATTTTAGCAGCATTTTCATACAC
CAGGGTTCAAAAGAGAAGTAATCTGGTGGGAGTGGGAGTGAAGAAATACA
GAATTGTAATGTTACTGGTTTTCACTTATAAGAGACAACAATTCTACCTC
CAACAGTACCCAAGATGAGTCAGGCAATTTTTTTTTTGTACAAAACCAGC
CCGATGCCCTGTCTCAGAAAGTTTCCCAGCTAAACTCACAGGTTTCCTTA
AACCTATTTACAAAAGCCTGTGAGTAACTTCTGGTGCTGTTCAGCAATAT
TAGTATTGGAGAACTAGATTATTTTTCTTACGAATCTTACACAGGTAGTA
TTCTGGTTAGAGACAGCAGTCGAAATGTTAGACAAATCAAGATAAATAGC
TTCAGAGACTATTTAAGTCCCTGTTTTTTCCTCTAAAGCTTTTAAAGCTG
CTGAGAGGGAGTGAGGGAGCTCAGCGCGGGGCTGAGCTGCCGGCTGAGGT
TAAATCACGACACAGTCTTACAGGCAGCAATAGCTTCTCTAAATGTGACT
TATTCCTTCTACTTTGCGTGCCCTCATTTCTTACCTGGTTTTTGCCTAAG
GAAAGAGATTCACAAAGCCTAGTATCAACTGAAATTACTGTTAATACACA
GGAAAATGGTTGTAGAAGTCAGGCATGGAAACAATGATTAAGTAAAAAGG
CAAGGCAGAACAATTCTATAAAAGACTAAGAGTCAAGCAGAAAGGCAATA
AGAGTATGTATAATCCACTAGTGTTAACCTAGTCTCACAAAGAAGTAACG
ATTGGTATGTAACTGGCAGCAGGATTTGACAACAATACATTTAGAACAAA
CCATTTTTGGGACATAGTGGAGATATTCCAAACCCTACTAGACATGGATC
TAGTATACCTGGATTAGTGTTGGCCTTGCTCTAAGACAAGGATTTCCAAA
GGTGCCTTCCAACCTCAACAATTCTGCGATATCAGTGAAGAATTAATCAA
ACTTATCTTATAAAGTCAACTTTGATGGTTTGGGGTTGTCTTTTTTTGAG
ATATGTGGGATACACAGAGATCCAAAAAGAGATCTTCGGAACTAAGAATG
TCAATAATCACATACAGAGTCTAGAATTACTGAAAAATTAGAAAAACACC
TTTAGTGTTTAGATGACACTGTTGAGATCTAGTTGGGCATTCATGGTGGA
TTTCTTTTCTATACATGAAAAGAAGCCACTAGCACTGAATTTTCTGTAGT
CTTTGGTTTCCAAAGGTAGCCTCTCATCTTGTTGCATAGTCTCTCTTCTC
CAAGGTTTCCCTAAAGATAATTTGTACAGAGTAGGCTGCTATAAGTATAT
TTAGAAGAACTTTTGTTCTCTCATGACTTTTCTGTCATAGAAGTGCTCAC
ATAAGTATTTACCTTTGTAGTGTTAAAATTTTTAGGTAAACTCAAGTAAA
TTATTAGACGATTTAGAGCTCTAGTTATTTTTTTTTTCCTAAGACATTTA
ATGAATTAATAAAAAACCACAAAAACAAAACACCAAGTATGTATATATTT
CAGCAGACCACAGAAAAAGGAGAAAAATATTCTTTGCAATTATTATTCCT
CCTCACTCAATAAATGGTCTCAGTAACATTCATCATTCATTAAAAATGAT
TCATCTCCCTTGGCCTTTATTCACTGCTTAATGTTTCTAAAGAACTTAAT
GTAGCAAGTGATGTAATCAGACAAAAGCATGGTAAGAGCTCTTTCTGCCT
CTATAGGCACATTCCTATTTAATTAAGAATTTAGTGTTAAATGAAGGTAT
TAGTTAACTATTACAGACCCAATATATCGTCTACCTTGAGAGAAGCAGTT
CCTTCATTAAAAAACAAGAGCTAGGATCAAATTGTTGCCTCTCTGTTCTG
CTGGGTGCATTAGCCTCTCATTACACGTGTCTCAGAACAAAAAGATTTCT
TTGTTATTATTGGAAAGGATTAACAAAACCATAATAAGTTCTTGGAGGCT
TTATCCAGGATCCCTTTACAAAGGAACAGGTATAACGACCCATTAATTAC
TGTATACCTGAAAACAAGTCAGTAAAATTGCATTCCAACCAGTGAAGCCA
GGATAAAAGTTTCAATTTGGAACCAGTGTTCATTAGCGAATTGTACTTTT
TCCTCTGCAGACAGCTGTTAAAACAGCTCAGTCATTCAAGAATAACATGT
AGCATAGTTTTGTTTTCTATTTCTGCATACATTTTAGAATAATATTTCAC
TTTGATTCCAATATGTAAAGGTTGACAGTACTCCTTTCTTCTCTGTGCAT
TACACTATGGAAAAAAAAAAAGTGTAACGACTTTAATTTTGTGCTTTTTT
GGGTTCTTTTTTGTCTTGTTTTGTTTGATTTTGAAAGAACTCAAGAAACA
CTGTGGACCTCGTTTTTTTGTTCCCTTCATTTCATGACTATCTCTTCCAT
AACCTTCTAGAACAACGTGTCATTACCACAGATACAGGACATCTCTCAGA
AGTCATATGTCT
>apal_02593
AAAGGGAAGCTGACAACTGAAACGTTGGATTTGTAGATGGATTAACGTTA
TGTCCCACAAAGATAACTGAAGAAATCAATGACAGATGGACCTCTCCCTG
AGAACTATATCATATGCTTCATAAGGACTGCTTTACAAGATTTATTTGTG
CATCACCTGTAATAACTATGCTCAGCTGGCTATTTCTTCATGCACTGATA
TGAGGTGTGGCATTTCACACATGTAGAAGTTTTCACTTTTGAATGAAATC
ATAAAAAAACATCACCAAGGCACTTCAATTTCTTGTATTTGGAGATTAAG
TGAAATTGTGAACATAATAAATAAGTAAGCTGAGAATCATAAAACATGCC
TTTGGTTTTTGGAGGCAATACTAATTGGCAGACTGTGAAAGTGTCATTAT
AACTTTGAAGAAAATTTTTATTTTTCTGCTTTCTCATCATGCATGATAAT
GGGAAACAAAATCTGGTGGAAAAAGAATGAATGAAATGAAAGAGAAGGAA
TCTGGTTTCAGGACTCTTGTAAGCACCACAATGGTTGTTTGAAATCAGTT
TTAATGAGTTCAGATATGCTACCTTTGTTAAACATTTTTCCTTATTTGGT
AGCACTTCACCTAAGAGTCTGTGTTCTGTGAAACAATTAAAATGCACCCA
CATCAGTCATGAAAACAGCAGTGTATACAAAAGCAATGGACTTCAAACCT
ACTTTTCAATAATTCGCTGACCGTTCCAAAGCACAATATTTTAAGGGCTT
CTTCAGACATTTAAATGACCATGTCTGTAACATTCCCTTCCCTCTCTCAG
GAGCGAAAATAGAGAGATCAGGTGAACATCAGTACCAGTGGAGAACTGCT
AGTTCAAACTATCTTGAAAATGATGAGTGTTATGTGGTTAGGCAGTTGCA
ATCACTGCTGTGACATGGCCCAGTGTACTTATCATACTACATTGAAAAAA
GGGTACACTAAATCTTTGGTCACCAATTCTCATCTGTTGTTTTCCAGGTT
CAGCATAAACATATGCATAGATTCTGCACATATGTTTCTGCGTGGATGCT
TTAGAATGAAAATTTCTGACTCAAAGGTGCATAAAGAGGAAGGTTTCCAT
TTAGATCTGATTATCTGAGCAAAAGAAGAATTTGATGCTGGTTCAACACC
ATAGATGCAACTCCAGCAGAAGCTACAGGTTGTTACAAAGCTTGATAATT
TTCCCCCAAAGCTTAAAATGACTATTCTAACCTTATTTAATATAAAACAG
AATAGCATGTACATACTGAAATTATTGGGCTTTCAGGAGGAAAAGTAATT
TAAAATGCTGATCAACAGCTGCAATTTGCCTCCAGAGGAGCGATATGGGA
GAGAATGAGTCAAACTGAACCTCTGAATAAAAAACTTCTTATTCAGACTG
CGTTCTTTATTTGATTATTGGTGATATTACTATGAATTATCATCTAATGT
CTGGGCTATGTTAGTGTTTGTAGTCAAACTCAGTAGTTTGGCTAATGGTC
AGAATTCAAAGATTTATCCACATAATAAAAAATTAGGCTGTACCCAAAAG
ACATATAATAGTATCTTTTCAGTAAGAAAAAAAATAAATCATGGCATACT
GCAAAATTCTCCTCCTTTCCTGTCCCTCCTGCTTGTACAGAAAATAAAAG
AAAAATCACATCTTAATGTTATGTCTTTATGAATTGATTTTTGTCTCACA
CTAGGGAAATCTTACTCTGAAGATAACTGTAGTGTTAGGAAGCTGTAGCT
CCCTTCACATCCTCAGTTACATAGCTGTGAGATGAGGCCAGAAAGAAAAA
AAGGTCAATCCTTTTGGAGATAATTCTCCTCTACATGGGATTTTTTTGTT
TGTTTTTCATGAGTGCTTGATGGAGTTAGCAATGTCTTTGTCTTTCTCAT
GTTCTCTATTAACAGCTTTCAGTGCATGGATGCATAACTTTTTCATTTGG
CAATGGTCTTTCTCAAGGAAGAAAAATTCTTGTTTATGCTCCTTTATATT
TGTACTGGTTTTGGCTGACATACTTCGTTTTCTTCACAGTAGCTAGTATG
AAGCTGTGATTTGGATTTCTGCTGAGAACAGTGTCGATAACACACTGATG
CTTCAGTCATTGCTGGGCAGCATTTACTCAGCGTTGAGGCCTTTTCTGCT
CCTCATCTCATCCCACTAGCAATCAGGCTGGGGGTGCACAAGAAGCTGGG
AGGGGACACAGCTGGGATGGAGCAAAGGGAGATTCCATAGTGTGTGACAT
GCTCAGCAATAAAAGCTGGGGAAGAAGGAAGGGGGGGCTTTGAGTAATGG
CATTTGTATTCCCAAGTCACCATTACATGTGATGAAACCTTGCTCTTCTG
GAGATAGCTGAACACTTGCCTGCCCATGGGAAGTCGTGAATTAATTCCTT
GCTTGCATGCATGGCTTTAGCTTTATCTATTAAACTGTCTTTATCTCAAC
CTGAGTTTTCTCACTTCTACTCTTTTCACTTCTCTCCCCCGTTTCATTGT
AGGGGGAGTGAGTGAGTGGACGTGTGAGGCTTAGTTGCCAGCCAGGGTTA
AACCATGGTAATATTGTCTTACTATATAGAATTGATTTTAACCACTTAAA
GGCTTTAACAGTTTCCTTTTCTGTATAATTAATGTCTGTTTTCCATACAC
AAATAAACCCTTCAAGGCCTCCGTGCAGAAATATTGTTATTATTACAAAT
ACTAATTATTAGTAAATGATTCTAAGTCTCTCTCCCACCCCAGCAGACAG
ACATGGGTATGATAGGAGCACTAATAATATACAAAAGCTGAAGGAAGGCA
GTTTCTCATCTTGATCCAATGGATTTAATTTTTACTCATTAATAAATAGG
GTACTGCAGTAATTTTCACTGATTTGTATTCAGGGTATCAGTTTCGAGGG
TACAGAACTGTATTTGTTAACTGATTTTTGTGAATATTCTGCCAGAGGCT
CTAGATCCAAATTTTCTAAACTTGGCAGCTATCTGTATCTATTTGACAAA
TTGCTAGTCCATGTCGTTTTTTAGGACATCCGTTGCATGTATCTTTTCTT
AACCCCAAAATACCACAAGTGTCACGTTTCTCTTTTTTCTTTTTTTTTTT
AAAAAAAATAATGTGTAGAAAAATAAATATGCACATGTCCATATGATAGC
AGAATTGAGCAGTTCAAAAATCTAACCCCAGGTTTACTTGTATGTCTACA
AATTTGTGACATTCTTCCACACTGCAATAAATATTCTTGACAAAAGTACT
CTCACTTATAGCTCACTGCTCATTTTAAAGAGCATTTATTGAATTTGTCT
TGGGAATTGTCCCCATATTTATCACTATATCTTGGTTCTAGTTGTCTCAT
TGAAGAATAGCATTGCATTATACTAATGAAGCAGTCACCTCAGTTCCCCC
CGAATGTTAGTAGACTGTTTAATATCACTGGCCAGAGAATCATCAGCAGA
CTGACTGTTACTTTGAGAGTGGGTTAAATACTCATGGTAATGGATTTCGC
TGTACCGAACCTTAATCCTCAAGATTCAATGCTGTATCTGTCACTTTTTT
TATATACACTGTACATAATCCTTGAACTAAATTATGCAGAGCTATAAAGT
CTGCTTACCCTGCCCTGCTGCCCACACTACAGCATTTACTTTGCCAACAT
GCTTGCAGAGCATGAATAACTCCATGCCTTCTCAAAAGTCTGCCAAATGA
GCTGGAGATTAGGTGAGGTTGTATCCATATCCACCTAAATTGGCTGTCAA
GGACACTGTTCCACACAGTTTCTACCTCTAGAGCTTTGGCTTCTCTGAGT
AAATGGTGTGGTTTTTCCTCTAGTCCCTGATTCCTGTCCTGCTGGCCTCA
CCAACAGTAGGAGTAGTACCATACTCAGCATAACTCCTCTCTGCGACAGG
GTACTCCACACACAGGCAGAAGAAAGCTCTCGTAGTGTCTAATAAGGGGA
GGTTATGTATCTCTTTCTAGTCCTTTTTCTAAACATGCCATACCGTTGAT
TCATATTCCCACAGCTGACCCTTCTTTACGTTGTCCTTTTATCTTCTTTG
TACATTTGC
>apal_02630
GTCCTTTTTGTCTTAAAATTAGATTAAAAAACCAAAAGGTTCATATCTAT
AAGGTTATGTAATTTTTAAGATCTGAATCTTGAGAAGACAAAATTGATTA
GTCGTTGACAGTGTTAACATAAATTCGACACAACCTGGCACAGCAAGTGC
CTTCCTCAGCTTCTGAGATTTCACTTCTACAACTGTCTTGTTGATGCCTT
CATGTTGCAGGAAGTCATGCACAGAGCACGCAACATGCGTTTGGTTTTAT
GATCTATCAAACATGCAACTTTGAAATGCCCACATTTAATCAAGAAGAAA
GCATCCAAAAACCCACCAGCTTCTTTAACAGCTCAGAAGCTCCATGATAG
CATAAACCAATGAGTTTTTGGTAAGCCATGCAGGGGTAGAAAAAGAAAGA
AAAAAAAAAGAAAAGCTGTGCTTCATTTCAATTTTCCTGGCTAATTGCAA
TCTACAGAAAATACAGACTGTGCAATTGGTTACTTTTGTTTAATATACGC
TACTCTTTTGTATCCTACAGAAGCTTGCTGAAATGCATCATTATTTTCCA
GATGAATTGGTTTTTTTAGTAATATTTCTTCATGATAGTAGAGAATTATC
TTGAACTTGATATTTACACATTGATCAAAAATTGTTTTTCATATGCAGTT
TACCAACTAACTACACATTTAAGGTGCATAAACTGATCTTAAACTCTGCA
TATTTTAACTACTGATAACAGATTATAAATAGGAAGTATATACATCTGAA
AGAAAAAAAATGTTTTGTAAGCATAAATATAAATTTCTTGTGTGAGAAGT
TCACCCACGCTCTTCTAATCTTTATGGTGCATGATTTATACAGATGAAAC
GGGGACTTACTCTACTATCTTCTGGAAGCCCCAAACACTGAGAGATATGG
TTTAGGTTCATCCTATCCTTATGTTCATAATATCTTAGTGGTAAGTAGTT
TAAATACAACACATTTAAAAATTACTTTAGCTGAAACCAAGTAAAAGCAA
AATACACATTTTCCTCTCAGCTTTCAAAATAATACTTTTGTTTTTTCTCT
CTTCAACTCTACTGCTTATAAATATGTTAAAAATAGAGACTCGGTCTACT
CAGGTAAGGTTAAACCAGAATGCTCTTTTCTCCCCTCTCAGAGCCAGATA
TAGCTGCTACGCTTCCACAGGGAAGATGGTAGTAAAGCATTCCTAATCTT
TTCCTTACTTTATACACCAGACAACGCTCTCAGAGTGAACCTCTGCTTTA
CCACCTCCATCAAAAATCATTATCTTTTAGTGAAATGTTTCATTCCGGTA
TGCTATATTCCTATACGCTCCCCCATCAAGTCTCCCAAAGCACCCAGGCA
GAATCACTCTGTCTCCTGGAAAATTACTATATTTGCTACCTACACAGGAA
ATCAGCTGACTGTGGTTTTTGAATAAAATAAGCACTTTTTCTTGTTCCTT
AGATATGTGTGTTCTTTATTTCCTGTACTTGACTGACCAATTAAAAACTT
TTTGCTCAGTCAGAGAGAAATTTCATCCCCTCTCTTCCTTTGGTGAACCA
CTGGTACACTTCACTGTGATATACAATCAATAAGCGCTACTAATTTTGTA
ACTTTTCTCTTCTATACCTGCCAAATATACCTGCCAAATATTTCAATGTT
ATGCAGATATGTAGCTCATTATTATTATTAAGATAAAATATGGTAGCAAT
TAGTCATTCTCAGGTGACTGATCTTCAAAGTCTTTTTCTAAGCCACTGTC
AAATTCATTTCATGACTCAAGCTAGCTTTTACCTGTACAAAGATAAGCAG
ACCTGGATCTTCTGCCTTCATTAGCAAATGCTGAAGATCACTGTCACTTC
ATTTTTTTTCATTAATTATGTAGATTACTGACTCCCACAGAAGCCTACTG
TCAACTGCTATTTTTTTACAGAAGACCTTCAATACATTACTTGTCTTTCT
TTGGATTTATTTCTCTCTCATTGTTATTTTCCTTTTCATTGCATTTATTG
TATTTATTAATTATTATTAATGGTTATTAATTTACATTTTATCTGATTTT
AATTATTAAACTGCTCTTGTCTCAACTCATGAGTTTTCTTACTTTTACCC
TTCCAATTCTGTTCCTCTTACCTGGCATGGGGGAGCCAGCAGTGACTGAG
CAGCTGTGTGGTGCTTAGTTGCCAGCTGGGGTTAAATCACAACAATGTGA
GAGTAATTTTTTTTGAGAGGAAGAAGGCAGTGATTAAAATCCTACATTTT
GAGCATTACTTCTCTTTCCTGCTTTCTGCCAGCCTTTCAAAGTACTCAGG
TTTGTATAAGTATTCTTAGCTAACTGGGCATACCCAGCACAGATGCTAAA
TTAAGGTCATATTATCATAAAATGTAACTTCTTTTTTTTAATTAGGAGTC
AGCTAGCTGCACACTTTCCATTACCAGCAGAATGCAACAATGGATTACAT
CTTTCTTCATATTGCTCATGCTGCCCCACAATGCGATTATTTCAGTTTTA
TTGGCAATCTGTCATTTTGCTAATTCAGTTTACAACACTACAGGACAGCA
GCTGAAAAATCTGCATGACTCCCTTCCTTGCAGGTTGCTGGATTTCTTAT
CACACCTCTGTGACTGTCTGCTTGTGAACAGGATAAAATAAAAAAATTGT
ATCTTGTCTTTTATGAAGTCTCATTTCAGAGTGATTCTTCCATACTCTGA
ATGAAAGTGAAAACGTTTCTAGCAAGTTGGAAAGACATGCTTTTTACACA
TTTAAGACAGTCACTGATCCTTTGGAAGTAAAGAGTGTTAAAACTACTGA
GCAAGGGGGATTATTTGGTTCACTAACCACCAGTTTAGGCTCTGTGATCT
ATAGTTTGCACTGTTGGACTATGCAATGGGCTTTCACAGCTTGTTCTACT
TCCCTGTGCACCTGAGGTTCATATAAATAGGCCAAGGTTTTATTCTTTTT
GTCTTTTTATTTTTGTAATTCAAATATTCTCCATGCACTGTTATGAAAAT
GTGCCTGTCTTACTGCAGAGAACCATAAGTCTGCTGTCTTTGTTTAAAAA
TCTAGTTTGTAGTAACAGTAACATACAGGGCAACTTTGGAAGGGATTATG
TATAAAGTCCCAGTGTCTAATGACTCAACTACAATCTTCAGTGCCTCATG
CTCAGTTGCTGTTGGACTGCACTGTACTGAATAATAGGTCTGTAATCAAG
CTTCCATCTCTGTTCCATGAGGATCTAAAACGTTTGAAAGAGTGACCTCT
ACAACTTGTGCGAATTCTCACACGCTGAAATTTCTTCAGCAATCCTCAAG
ATCTTTTTAGAAAAATATATATTTATACATTCTCAAGATCATGACCAAAA
TTCCTTTCCCATTTTGAAAATGTTTCTTTTCAGCTTTGCTTCACATTTTA
ATTACCAAAGCAGAGGCTTTTCTTTGATGATTTTACTGCAAAATACCAGA
CACAATATCTGTGCCAATATCCGACCTGGAAGAATCAGCAGAAAACCTGA
ATGTTTGCTTCCCATAAAAATAGTTCAGGACTTGACCTCCCTAATAAAGA
CTTCTTCAGTTGCTCAAAATGCTTACCAGAAGTTACATTTTATGTCTCAT
ATCTTCCAGAAATAAAAAAAAATGGGTTTATCCTATATTAAGCAATCCAT
GGATGTTTTGTACTCATATACTGCTAAGGCAGGTATTCCACAGATGGACT
TAATTATCTTGAGATACATTTGTACATTTATTTAGTCTTCTTCTTAGTAC
TTCTTCCTCTACTACTTACTATTGCCCTATTTACTCTTTCTGTGTTTTCC
CTGTTTGTTTCCTATAGTCTAAACTAGGTCTGCCTGGTGCCATTCAGCAT
ATCTGGTCATCCTCCACCATTTGTTTCTTCCCCCCAGATTCAATGTCCAA
TATGTTCTCTATTATATCAAAAAATTATATTTCCCCTGAAGATATCCTAG
ATGCCAAAGCAACCCAAAAAGTAATCTGAAGATTTTTTTTTTTAATAAAA
GCACTGAAAAAGCATGTCTTCTAGAATTTCTTCTTTCTTAGTAGCAAAAT
TTTCCTTTCTCACATTTCTTTAGCTATTTGGCTCCATATACACGGAAAGA
ATTTAATCATAA
>apal_02649
AGGGGCTAAAATGAAAAGCCAATTTTCAAAGATTTAATCAAATCTCAGTT
TTCTTTTTCTCCCCCATCTTCCAAGAAAGAGGTGAAACACTGAAGGAAAA
AAGTTCTTTTCTTCACATGCTGGAGTGCTGAATATGTGATCTTCAATGGA
ATTGAGGACCAGAGAAAAGAAAAATTCAAGGAACACAATAGTTCCGAAAG
CCTGAAATTGTGAGTGGTAGTTATTTGCCCATGCAAAGCATTTGTCTTAC
TGAAGATCTGAAAGCTATTGTAATGTGCACGTAGGCTTCTGAGAGAAGAA
CGCAGATAATTGTATAATTATACAGTGTTGGCAGTCACCAGTCTCTCTTC
TACTACTCTTTGAAACATTCTGGTTCAAGTCTAACAGGGCAGATTTACCT
CAAGATCTGGTGCCTGATATTGATCCTCGAACTTATTCCTGTGTCTTAGT
AGAGAAGGTATATCCCAGCTCCTGAGATTCCCTTGGAATGCAGTTTGTCT
ACACACTGTGCTTTTAATCATGGAATGACCTTGGCAGAGTTTCCTGGGAT
TCTCTCTTTTAGAACCTTTTGACAATGAGGAGATTTACTGTAGTGCAGAA
GAAAAGTAATTAAGAGTCATTGTTATAAATAGGAAATTGAAAAATAATAA
AATTGGACATGACCTAGACATAATGCAAAAATCAGTGGGCAAAGAAAACC
AGAGAAGGAGAAGGAGCACTCTTGCTCTTCTTACCTTAGAAAAGGGCACA
GGAAAATGTCACAAGCTCTCCTATACTGTTTCAGTTTACAAGCACTTTCA
AATTTTAAACACCCTCCTTCCCTGTAGTTACTGGTAACTGCCTGAGGTGA
TTCCTGGATAGATTGTAAAGCAATTACAAAACTAGCAAATAGTAGGAGTG
TATAATTAGAAATAATAGTAAAACTTAGCACAGATCATTTTGCCCATTTG
AAATGAAATGTGTTTTACCCTTTGCATAGTTACCAAAGTAATTCTTCTCT
TGCAGTGTCTTTTAGTTTGGTTTTGGTTTTATTGAAATGTTCCAATAATC
GCTGTTTTTTACACAAATTATGCTATGCTTTTGTTTTACAGTAAGAGTAG
ATTGGATTTCTCATTGCTCTAGGCATATATAGGTGGACCTTTGCTATTGT
AACTGTGATAACTGCATGTACAGCTGCAGGTACGTAGAACTTGAGCAAAG
AGAGCTATTAGCTGTAGATCCTGCAGGAGGGAGTCTATGGCAGGAGTAAA
AACAGATGTCAGGTTTCCTGAACTCTGGCATTATACCTTAATCGAGAAAT
CATAGGTCTCACCTACTTTCTTTGTCTTTTTTCAGGAATTTGTTGATCAG
AGATGATGACCACCACACACCTGCATAATCTCAGGAGGGAAAGCTTTTGG
TTTTGTTTGTTTGTTATCTGCAATTAAAAAAATATTCCTGAATTAAATTT
ATGTTACTTTGGAAGAAGTGTATCTAAAATGGGTTATAAGCAAGACTACC
TCTGGAATAAGTATCCATATAAGAAGGTAAGAAGATGCATTTGCAGATGA
AGACAAATGATAAATTAATCTGGTTTGGGGAGGGGAAATTTAATGCAGTG
AGATATCTGCCGTAAAGTAATTATTGTGTGGTAATCATTTAGCCTCACAA
ATCATTAAGTACCCTTTAATTCTTTGGGTGATTGAAAATAATATAACGAA
TCTATTGCTTTTGTGTTTAATTGGGTAATAATGACTAAGTGGTACTTTCT
TGTCTCTTGTCATTTTCATTTGTCAAAAAAAGGAATGTTGTACAACATGA
GAAAAGGCAAAAAATGGTAGCAGGTAGCAGATGATACGGAAGCCTTTGTT
GAGGGGAGGAAGGGAGGGGAGGGGAAGAAAAGAGTAAGTCAAGTGAAGCT
AAGGGAACAAAAGAGGCTGGGGTTCAGTCTAGAATGTTTGCAGAGCATTT
TTTTCCCTCTTGAAAAGCTTAATCAAAACCTTTTTGAATGGCTGGCGTAA
TTTTGGATGGGATAGAGATAATTTTCTTCAGGTGTGGGGTTATATTGGGG
ATTTGTGCTGAAAACAGTGTTGGTAACGCAGGGATGTTTTGTTATTGCTG
ATCAGGGCATACACACAGTGAAGGCCTTTTCTGCTCATCACAGTGCCCTC
CTAGCAAGTAGGCTGGGAGTGCAGAAGAATTTGGGAGGACGCACAGCCAG
GACAGCTGACTCCAACTGCCCAAAGGCTTATTCCTCACTGTGTGACACCG
TGCACAGCACTAACAGAAGATTGGTGAGGGCACCACTGCTTGGAGACTGG
CTGAGCATTGGGCAGGTCATGGTGAGCAATTGTTTTCATTTGCATCACTT
TTCTTTTGTGGGCTTTATTTATCTCTGTTATTTTCCTTATTAATAATTGT
GTATTTTACTTATTGAACTGGTTTTATCTCAACTCATGAGTTTTCTCATT
TTTCTTCTTCCAATTCTCTTCCTCCCATCCTACTAGGCCAGGAGCAAGGG
AATGGCTGAGTAGTGCTTACTTCCCAGCTGGGATTAAACCATGACAATGG
CAAAAGAAGTCTTGTCATGAACTTCATAGTTAGGGAATGACAACAAAATT
GGTTTTCATCAGGGCTGTACATAAAGGGGCAACTTTCACAGTTAAAGCAC
ATATTCAGTCTGTATTTATGTTAGCATAGGCATCGGTGTGAAACACCAGG
TGCATTCTCTCACCTTTCCCATTTTGGCATTGACTCTGACTTCATATGAG
GAAAAGTGTAGGTACATCAGCCCATACTTTGCCCAACTCAGCTGAGGAGA
CAGATTTTTAGGACAACATAGCTTGTAGTATCACATTAAACAGCATACAG
CAAGCAGCACTGTTATTTAGCACTTGAAAAATGATAATTCTAATCACCTG
TGGGGAAAAAACATCTATTCAGAGCTCTAAAGCCTCAACAGTAGCAGTAC
TTTACAAGGTAAAGCAACACAGGAAGACAATCAATTGACAGAATTCTGTT
TGGCAGAAGCACAAAACTCAGAAGCAATATATGCAACTGGCAAAACCTAA
ACAGGCTCCTAAACAGGCTCTGATCATTGACAATCTGCAGTTTAAGAGCA
GGCTCAAGTTTGCTGTTCTGTGACAGCAGCTCACATGTATTTATACCTTA
ATAAGCTAAGAATTCACCAAAGATACAGGCAGACATCTGGATAACTTTGG
AAGTAATTGCTTCAGGAAAATTTCCAATATTACAGGAAATAAATTTATTA
TATATGCCAGGACTTGTCAGAGTCCAAAGCTAGCAAAAAAATAAAAAGAT
GGAAATAATCTGAGACACGTTTAGAATGATGTGGAAGTTGGAAGAGCCTG
CAATAGTAGTTGATTGAAAGAATCTATCCATTAAATAGCACTAAGAGAAG
AAAAACTCACTGAACTCATACAGCATGCCTAGGACTGAACATCAGAAAAA
ATTACAGGTTGCAGAACACTTCAGCCCTTTAGGTTTCATGCAATAATCCC
GGAAGAATGTTGGCAAAAACAGAGCTTTCTGTGTGTGATAGAAAGAGGAG
TCAGCTGAGTAAGCATGGTCTGCCAACAACATAATATAGGCATTAAGGAA
AGATTAGGTTAATGAGACCATTAGTGTCTTCATTGTTCAGAGTAAATTCA
GATGAAAGACAATTATGATGCTGCAATTACCTTCTGCAATTCGTAAACCA
TTCCACTGCTCCTGAGTGTAAATGAAGATTATCATAGCTATCAGGGTGTT
GTATAGTAAGGCCAAGAGCAGGTGTTATGGCTGCGTAGAAGTTGATGTCA
CCCAGTGATGCCTGAAAGGACCTCTCCAGGTGGGTGAGAGAGCAATGGCT
GGGGAGTGGGTTGGCACTCAGTACGAATTGAGACTAACTCCAGCGGCCCT
GAAAGGAGAGCACCTGTTTTCCCGTAGTCATGCAGCCAGGAAGGACTCTA
CTATGAGCTGCTCACACCAGCTTCCAAACTCTTTTATATCATGAGAGCAA
GACGAATCAACCAAAACTATTCAGAACAACAGTGTGGCCTGTGAGGGCCA
AATTCCATGTGGCATTAGAGGAGAACTGCTGTTTCACTTTCAAATAGCAA
AAGTCTTTGAGGCAGGATCAGTGTGTGTAGCACTGAGCAATCGGTGGTAC
TAGTGATGAAATTCTTTTACACACATGGAGCGGATTTAATTATTTGAGTG
TCTCTCTCGAGATCAAGACAAACTGGTCTTGCAATGCTGGATCTATTACA
GAGCTGCTTCTTGAACTTAAAGGTTCCCAGCTGAGAAACTCTGCCTTCTA
CAAAGGGAGCCGTTGTGATCTGTAAGGAGATTCAAATTTCATTTCTTTTA
AATACTGCAAAGCAAATTGAGCATAATCCACTATAGAATTAAACTTTCTG
GAGATTTCTGTTTGTAGAACTCCTGTAATACTCTCTTTTTTTTTTTTTTC
AAAATGAAAATTGCTTTTTCCGTATCTGACCTAGGGGATGCTCTTCTTGA
AACATGCTTAAAGTTTGCTGAATTGCCTACAGGGAATTACTTAGTA
>bale_00119
TCACTGTGAGCAATGATCAATGAGACTTCTTGATTCCTGATTCTGCTTTG
GCTTCCATCACTTTTACACCACTGGAATCCCACCTGCTTCTTTGGGAACG
CTCCTGCCTTGCAGCAGAGAAGCAAGGTGAAGATCAAGACATTTCTGTTT
AAATGGTCTGGGGAGCAATTTATAAACACAGGCTTCGTAAACTCCTACGC
ATGTAGTATCATATGAAAATATAACTGATTAAGGGTTCGATCCACAGCAA
GTGAAAATGGAATTAATTGCTTTGGTGTCAGCAGGGCAAATGTTGGTTTA
TGCCAGCTGAAGATCTTTCTATAGGTAGTTGATGAAGTCAGCTCTATAAA
AATTACCTCCCAGGACACTCCTTTTCTAAGATGCTTTGTGCAGTCTATTG
TGCAACCAGAACAGAACAGGCTAGCTGGCCACTGTAACAAGCACCAGAAA
TCTTCATTGTCCAAGCCTCGGGTAGGATGAACAGCCTTAAGGCCTGAGCC
GTCTAGGAACTCCCCTGGTGTTTGCAGAGCCCTGGTCCACAGCAACCTGA
CTGAGGTCTACCTGGCAGGCAGCCATGCAGTGCTGCCTGTTGGCTGACAC
ACATTTTCGTTTGGGAAAGCAAGGGGGAATCTTAAAGGGGGCTTTCAGCT
CAAATGTGCCTCTCTGGTTGACAATAGCATCCTAGAGCCACTCATGGATG
AAGGGTATCCAGATTCAACACTATTTTCCAGCTCTCCCTGCCACATTCTC
CCATCTACCCTTAACCCTCCAGCATCCTATCAAGCTAGCAGATCCTTTTA
TCTAGATAGAAGATGCATGTAGCCTGATTTTTCCTTTCTCTTGTGACAGC
CAACCTGTACAAAGGGATTCATTTTCTGGGACAAAAAACCACTCGTCTCC
AAACATGACTCTCTGTAACATCCTTTTACGTATGAATTGGAAGGAGGCTC
TGGGATTTCCTTTAAGATGAAGAGTAGGAGGCATCTATGGGGTTTTTTGG
ATCCCAGCTGAGCAGTCCATGACAAATGAAAGACTGTGCTGTGTCCTAAT
CCTTTTGAGCCTTAGTGCCTTTGAGCCTAATCTGCTTTTTATTCTGAACA
AAGCCCATATTTCTCATTTGTCTCCTCTATTTCAGGAGACATTCTCAAGG
CCTTTCCAATTGGTAGCTTGGCCAGAGAGACTGGAGAGTTTCCCTGAATA
AAAGATCCTCTTTGCTTTGTTTCACTGCTCTCAGTATGGTTTGTATTTAA
TTAGAGATGGAGAAGTTGTAAAAACATCTAACAAATATGGGTAAAGGCCA
AAACCACAGCTAGCAACAGAAGCTTTTCTGACACGTTCCTCTCAAGGTAT
ATACTGAAAAGCAACTATGTCTGGCCTTTGAGGTCCAGCACGACTCTTGT
TGGGCAATTTTTGGAGGTTCTTCACCAAGATTGATTTGAACACTGAGTGT
AAGGTGACGAGCAAAACAGAAGCAAAGAGAAGGAAAGAAGCTCTGGTTCC
TGCTAGATCTTCTCCCTCTGGCTGTTCCACGACTGAAGATCTTTTGATTA
GGCTTTGATTAAGTCTATAATTTTGAGGACTACTAGCTTTGTCATCAAAT
TGAGATAAGAAACCTGAAAATGCAGAAGTTGCACTTTCCTGATGCACTCC
AGAACCGGACAGCATAGAAAAACCTAGTCCCCACTTCAGTGGAGTTATTC
GGGCTCCCTGTTATGTAAACCGAACCTTGTCATCCACTTTCACGGTTTCA
TTTAGGAAGTTGTTTATCTAACACTGACCCATATTGCTTACATTAACTCT
TCTGGGCTGTTGTGAGAACTGTGCAGACAAGGGGAAGATGGAGTTGCTCA
GTAGTCCTCTGCACTCAGAGGAGAAAATATGCTTTTGGGAGTTTAATTGT
CTGAGCTGTTCACCCAGTTTGCCTGAAGCAATTCCCCAGAGCTAGCAAAA
AATTATTTTCTCCTTCCTATGCTCCTTCACCCCTTTTGTAGATACACTGA
TGTCCTGGTTTCAGCTGAGAAGGTTAATTTTCTTCATAGAGGCTAGTGTG
GGGATGTGTTTTGGATTTGTGCTGGAGACAGCATTGATAATATAGAGATG
TTTTTGTTCTATGGACCTATTGTTGAGCAGTGTTTACGCAGGGCCAAGGC
CTTTTCTGCTTCTTGCACTGCCCTGCCAGCAGGATGGCTGGGGGTGCACA
AGAAGTTGGGAGGAGACACAGACAGGACAGGTGACCCAAACTGACCAAAG
GGATATTCCATACCATATGATGTCATGCTCAGTTTATGAGGAGCTTGGAG
GAGGGGGGGGGCGGCGGCGGCATTTGGGGCGATGGCCTTTGTCTTCCCAA
GTAACCGTTACGCATGATGGAGCCCTGCTTTCCTGGAGATGGCTGAACAC
CTGCCTGCCCATGGGACGTGGGGACTGAACTCGCTTTGCTTGTGTGCACG
GCTTTTGCTTTACCTGTTAAACTGTCCTTATCTCAACCTATGAGTTTTCT
TACTTCAACTTTTCCAATTCTCTCCCCCATCCTGATGGGGGGGAGTGAAT
GAGCGGCTGCGTGGTGCTCAGCTGCTGGCTGGGGTAAAACCACAACAACT
GAGCATGGGAATCGTCTGGGGTTTGTTCTCCTATACATGCACAAAATGCA
CCAGTCCTCAAATACCACTCTTTACTAAACTAATGAGGCTTTAAAATGGG
AAGAGTCTTTATGTCTATAGAAAATATAATCTTTAGGGTTTTTTTCTTTC
ATCTTTTCTCTTTTCTTTTTTCTGCTTTTCCTACTTCCCCCCATCCCCCA
CCCCAGTTTGCAGTGATCCTTGCACTTGATTGAATTCCCAGGACTGAAAC
CCTGACCTTATTGAATTCATCAGGAGGAACTTGCACCTTCTTCTTTGACA
TAAAAGGTTTCATACATACTGCTAATTAGTCAAAAAAAGAATACAGCATA
TATGTTTTAGTGCCTGGCTCTGCTCAGGACATACCCTATCACTGTTTCCT
TGAATGTAATTTCACTGAAGGCAATAGGAGTTTACAGGGATGTGACTCCC
TGTTGAATGGGTAAATACCACCTATTTGTTCATAAGCTGTTGTACGTGAG
AGAGGAAAAGCTCATTTTAGGGGAAAACAATGACATGACACATCCTGCTT
TTGCTAGCCAGGCCATCGTATGCATTTTACATGGTAAGGAGAGACCCAGT
AAACCAGCAGGTCAAGGAAAGATGCCCTCAGCTTCCTCACTGTATAATAA
CACCATTCAAAATGAAAGATCGGTGATGGGTGGTTTTGCATTTAAAACTC
ACTTTCAGAGAGATCCATTATGCCGTACGAACCACATTACATTAAACAGT
GCATGCAAGCATTAAGCAGGTGTTTGCAGAATGCCTCAGCAAGTAATGTG
TACCACAAGCCTTCATCTCCTTTGTCGAAGCTGACAGCTATGGCTAAAGG
AGTGGCGCATATCGCGCTACCCAAAGCTGCACTCCTTCGAGTTTACAGAA
CCAGACAGCATTAGAATGTGAACCCAAGTTGCAGAAGCAGTAGGATGCGG
TGACTGATAACTCCAAAGAGGGTCCATATGGCTGGATGGCTGTACTTATA
AATATTTCAAATGTCAATTCACAAGGCTACAATCATCCCAAGCTGTTTGC
GTTATTCTGAATAATTGCTAGCAAACTATAACAAAATATTTGTCATACTA
GAATAACACATATAAATTTAACTGCTGTATACACCAAGCTTTTCTCCAGA
TAATATATTTTATTAGGTTAATAAAAACAACAGAGGCAGCATGGTTGCAG
GAAATTTGTAAATAATTACCTATGAAAAACCCTTCATGCATACCTTTCCT
GCTGGAGAGATTGTAGAACTTCATGTCTTTTCCCCAATGAAGACAGGCTA
GTGTGACAGCAAGCCAAGATCAAGGTAATCAGGGCTTGCTAAGTCATTTT
TTAGTTTTATTTTCCTCCATTAGCATTTGCACATGTGCTTATTTGATTTT
ATTGGCTGTCATCAGTAATTACTAATGCACAGCCGTGTGGATGCAGTGAC
AGAATGCAGGGAATATGGGGCTCTCCACATTGATATCTTTGAAGCATGTT
GGATGTTTTCTGCAGCTCTAAGCCTTGGGATGAGATGAGCTGCACTGAGA
GGAACAGCTCACAAACAACAATTTCCACAACGGCAGTGGACAGGGTAAGC
AGGATCAACGGGACCTCCCCAAATGGGTTTGCTGTTCTGTTGCTGTTAAT
GGGCGTATTTTGTCCTCCCCAGTTATGGTGCACTCATGGAAAGGTTAAGC
AACTTGTAGCTGATTTACACAATTTAATACCCCCTCCCCTCAGTTTGGAA
GTGAAAATAGAAGAGGCTTTTTGGAGTCATATGGCATCCATGGCATTTTG
AAACAGATTTTAATCAATTCTTACCTTTCAGTTGCTTATTATGACCTCTG
AACTGCCGCAACTTTTATAAAAAATTCAATATTATTCCAGGAAGAGAAGT
GACAGAATTGCACATACAGCCAGTAAAATTCGGACCCATTCATGTGATAA
TCCTTCTTGTACAACTCTATATAAAATCCTAGTAATTCTGGACAGAC
>bale_00810
CTTCAGGGGACTACTCTAGCAAGAAAAGTCACCCAGTTTCCCCCTCCTCT
CTCATCCTTTGGAGACCTTGGATGATCTAGAATTTTTAAATGAATGCACA
TTCATTTATGATGTACAGCAAATATGCACATATCGATATAGAGCAATTGT
TAAAAAAGGTAAGGAAAACTACTATTCCACTGTAATTTAACTTCTCACAT
CAACAGATGTTTTAAGAGAGGTTCACTCTCCACTTGGGCCAGTGCCTTTG
CCACTGATTCGTATCACAAAGATATTAGGAGATGAGTTACATCATGCACA
CTCAGCAAATTTGCAGATGACACCAAGCTGAGTGGTGCAGTTGACAAGTC
TGAGGGACCAGATGCCCCAGAGGGACCTGGACAAGCTCAAGAAGTGGGCC
CATGGGAACCTCAGGAGGTTCAATAGTGTCAAGTATAAGGTCCTGCGCCT
GGATCAGGGCAACCCCCAATATCGAAACTGGCTGGGAGGTGAAAGGATTG
AGAAGAGCCCTGAGGAGAGGGATGTGGGGGTAGTGGTGGATGAAAAGCTG
GACATGAGCCAGGCATGTGTACTTGCAGCCCAGAAAGCCAACTGTATCCT
GGACTCAGTCAAAAGAAGCAGTCATTAGAAGCCAGACTGACCAGTCAGTC
AAGGGAGATGATTCTGCCCCTTTACTCTGCTCTGCTGAGACTCCACCTGG
AGTAAGTGCATCAAACTCTGGGATCCTCTGCACAAGAAAGACATCAGCTT
GTTAAAGCAGGTCCACAGGAGGGCCATGAAGATGATCAGAGGGCTGGAAC
ACCTCTCCTGTGAAGATAGGCTGAAAGAGTTGGAGTGGTTCAGCCTGGAG
AAGAAAAGGCTTCAAGGAGACCTTATAGCAGCCTTCTAGTACCTGAAAGG
GGCCTACAGGAAAGCTGGAGAGGGACTTTTTACAAGGTCATCTAGTGATA
GGACAAGGGGTAATGGTTTTAAACTGAAAGAGGGTAGATTAGACATAAGG
AAGAAATTTTTTATGGTGAGGGTGGTGAAACACTGGAACAGGTTACCCAG
AGAGGTGGTAAATGCCCCATCCCTGGAAACATTCAAAGCCAGGTTGGATG
GGGCTCTGAGCAGCCTAGTCTAGCGGAAGGTGTCCCTGCTCATGGCAGGG
GGGTTGGAACTAGATGATCTTTGAGGTCGCTTCCAACCCAAACCACTCTA
TGATTCTATGATCTCTGATATGATATGCTCATTCATGTGAATCCCTGATT
TCAGGTAAAACTATTAGGGCTCTCTGAGGAAAAATGGCATAGCTTGAATT
AATTAATTAAATGTAATATAGATTATATTATTTCATTTTTCAGGTGAACA
TATGGGGAAAAATAGAAACTTTTTTTTATAGTGATAAGTATTCCTCTGGC
TTCTAATGACGTAGAATTCTATCAGTGCACATCTCTCATACAGACGGGAA
GATGAACTTGACTGTTATGTAGTTTGAGTACGTGACACTTCTCTTTTCAT
CAGACTTTATAAAATAATGAAATTTTATTATTTAATTATACCTTAGAAAG
GGAAATTAAGAATGTGCATTTTTTGAGCATTTGGTAGTAGATGAAGAAAG
GGCACATATTGAAGGATGAAAAATAATCAGCAAGAAGCTTTAGGGTGTGC
TAGAAACTTACTGTGCAGTATTGGAAACAGCTGCTGAAGGCACTACAAAA
GTTATACAGCACATGGAGAATGTATGTCTGATCTGATTGCCATTAATAAA
CAGGTTAAAGTATTTTATTATAATTTAGGTACTTCAGAAATACACAGTGC
TGAGTTGGCTGGCTGAACTTTTCTGGAGTCTTTCTACAGCCATCCTCCTT
ATATCAAGGGCCCAGCTCCTTATTAGATAGGGAAGTCAAAAAAGAAGAGA
TTTGGAGAATTTATGTTTTGTTGAAAAGTGATTTAAACTTGAGCACAGGC
TTGATTTTAACTGGTTTTGTTAAAAAATAATTAAAACTCAGCTATCTTGC
TGTGCTGCTTTTGGTTGGGATAGAGTTAATTTTTTTCATAGTAGCTAGTA
TGGGGCTGTGTTTGGATTTGTGCTGAAAACAGTGTTGATAACACAGGGAT
GTTTTCGTTACTGCTGAGCAGTGCTTACACAGAGCCAAGGCCTTTGCTGC
TTCTCACCCCACCCCACCAGCGAATAGGCTGGGGGTGCACAAGGAGTTGG
GAGGGGATACAGCCGGGACAGCTGACCCCAACTGACCAAAGGGATATCCC
ATACCATATGACATCACGCTCACCAGTATAAAGCTGGGGGAGGAAGAAGG
AAGGGGGCATGATCAGAGTGATGGCGTTTGTCTTCCCAGGTAACCATTAC
ACGTGATGGAGCCCTGCTTTCCTGGAGATGGCTGACCACCTGCCTGCCGA
TGCGAAGTGGTAAATGAATTCTTGGTTTTGCTTTGCTCGTGTGCGCAGCT
TTTTCTTTACCTATTAAACTGTCTTTATCTCAACCCACCAGTTTTCTCAC
TGTTACCTTTCTGATTCTCCCCCCATCCTGCCAACGGGGAGTGAGCAAGC
AGCTGTGTGGTGTTTAGTTGCCAGCTGATGTTAAACCATGACACTTGTAC
ATTTCTTGAACTTTTGCATGAGACATTGGAAAAAAACCCCACCTTATTTC
AATGTTAAATGCATACTTTCCTACGCAACGTGTAGGCCTGAGCAAACGGC
TTGCACAAATGCAGTGAAATGTGTGAAGGTGCCATGGTCTTATAAAATAC
TGTTTAGTTACAAAATCGTAAAATATGGGTACTGGTGGTGGGAGCAGCTC
ACCTCTTTTTCTGCTATTAACCATCATGATTCAGCTGATATAAAGGTACC
TGTTTTTCTATTTACAGTGAAAATTTAGCCTATGCTTTTAATAAAAGTAA
AGTACTACAGTAGTAAAATTCAGTCCAGATTTATTTTTTAGGTTATTGAT
TATTCTTGGGACTCATAGGGCCCAGGGCCTGTTTTTCTCTACAGAAAAAC
AACCAATCTTTTAGATTTGTTGAGTGACAAGAGTGCAGAAGAAGTTGAAA
TTGTGAAAGACCCAACTACCACTTTCTTTTCATATTTCTCATGAACTCAT
ATTACATAAGGGGTTTTTGTTTGTTTGTTTGCTTATTTTGCTCCTAACTG
TGAATAATCAAAGCTGGAGTTCTCTAGTTTTCAGTGACTATGACTATTAT
CATGATCCTTTGCTGCTCTGGGATCCCAGTTTAATTCCTTTTGGCTGAAG
ATCATTCAATCATCTGTACATCTTATTAGGAAAATCAGTGTAATTATTTT
TCAATGTAAAAAATATTCAAAAATATTCTGTTGTTTTTGTTGGTTTATGT
GACCAACATAAAAGAAACATTAGATACTTCTTTCACTCTACTTGTTATTT
CTGTTTTAGGAATAGTTGTTGCCATGTGATTAGTTGCTTCATTAATTATT
TTTTTTAATAAAGTTTTTGTGGTTTTGTGGAGGCTTTCTGTGATTCTATT
AGGATATGAAAAATGTTTGGTGATCTTGACCCACCAGTTCCTATATGGGA
AAAGGAAATTCATAAACCAGAAAATTCAAGATAAAAACTTAATTTTTTTT
AAATTTTGCACAGCTGCCTAATGACTTTAGTTATATTCAGCTGAAGTGTC
AAGACGAACACGGGAATTCTGTTTACAGCCTTTCATTGTGATGACTGTTT
AATATTTCGATTGTACTCCTTATTCAGGTGGGAGAGACTGAAGGGCACTG
ATCTCATAATCTGATATAATATTGCACATTTATGATTTTCTACTAACAAT
GAAAGTATATAGTTATAGAAAAAAATTCCCAAATGTATAGAGGCTTAACT
ATGAGCTTGAGCTAGCTGACACTGAAATGTACTCAACACATTTTCAATGA
TGTACATTGCTCTATATTATCACTCGAAAAGGCTCTTCATCAAGAGGGTG
GTCAGTCACTGGAACAGGTTCCCCAGGGAAGTGATCAGACCACCAAGCCT
ATCAGAGTTCAAGGAGCGTCTGGATGATGTTCTTAGTCGTATGATTTTGC
TTTAGGTAGTCCTGCGAGGAACATGGAGTTGGACTCCATGATCCATATAG
AACCCTTCCAACATGAGATATTCTATGATTCTATTATTCTATGTGTTACT
TACCAGAACTAGGTAACTGTGGGGAATAGTTGATTAATCTGTGCATTTTG
TATAAACTGTACATTTCCAGTCCTAATATAGCTTCTGCTTAAATACCTAT
GAACTCCACTGTTGCCTAACAGTTTTATGACAAAAAATACAGTGAAGTTT
TGACTTGGGCATTGAGGATATAAGAAGTCAACATATGGACTGGCAAGGGA
AGTGGAAAAATAATATTTAGGAATCACATGAATAACATTATATTATGCAA
TAAGAACGTCTTATTCAATAATAGCATTATTTCACTGAAAACATTAAAAT
TGGACGTCATCTGTAAGTTGCTCTGTTTTGTTGTTTGTAGATTGTTTTAT
TAGTTATTCAGTGTACACTATAGTATATAGAGTAATTACTATAGTACATA
GAGTAATTCAGGTGGGAAGAGACACCTTCTCCTGCTCAAACTG
>bale_00980
CCTTCCAGTTTTATAATGCATTAGGGAAATTGTGCAAACTGTGTCTGCTT
TGTAAAGCTACAGCACATCTGATATAGCAAAATATTCTTTGTAAATCTTT
TTTTCTGTGCTAGAGTGGGTTTTGTGGTGAGGAAAGGATGTTCTAACAGC
ATAGTCAACTTTTATAGGAATGTTTCCTGGCATGCATTTCCATCAGCTGT
CCCTTTAAACATGGCAAAGTTAAGAAATTGCAGCCATAAATTAGCCATCT
GGTAGCTGATGATTCATCTCTGTCCCTTAGAGATAGCAATTTTACTTTGT
TTTTCCTTAAAACCTGGGTTTGCATGTGCTCACAAGAGAATACATTTTCA
GGGGATTAATTGAATTCAGGACTACTGTCCTCCTTTGACTTTCTCTTTTG
CAAAAGCACTGGTAGTGACAGGGGTTTCTAGGATCAAATCATTTCCATGT
GTGAGTGAAGCCATTGTGGGTTTAGGCAGCCATGGATTTCAAAGCAAGCA
TTCAGTCCTGATCTCCTTGACATTAGAGTTATTAAATTATGCTGAAACAG
AGCTGCAAAGGTTCCCTTGCCTGTACACACTTTCAAACACCCTGCTTATG
GATAATGATGCTAACTTTTCCACTCTTTCTCAGCATTTTTTAATGAACGG
GGGAAAACGTAAAACATCATTGGAAAGGGTTTTGCTCAGTTACATTCTCT
GCCCTGTCCTCCCTGTTGGTCTTTGAGAAAATTAAACGTGAATGAGGGAA
GACTGGGAAAAGATCATTCTTCAATTTTCTAGAAGTCTTTATTTTAAAGG
AAAATGACCCCTTGCTATATTAGCACTGTTAGCACACTTGCAAAAAAAAA
AAAAAAAAAATCATCAATGTTCTAGTTCTGCATTTACAGAGGAACCTGAT
ATTTGTATACTAAAAGGTGATAACTACTGAAGTTATAATTAGAATGTTTG
GGAAGAGGGTGGAAATGGTATAGTAATTAAGGTTGAGCTGTCCTTTAAAT
TCATCTCCATAACATTTAAATGCATTCATTAACTCAATACATAATTGGAA
GGCATGCCATTAATGCAACAGTTCTGAATGTTTATCAAATTACTTCCAAT
CATCAGTGTATCTTGATGATGCCTGGCAATCCGGTGTATGGACATCAATA
AAATACTAATTATGAAATACTAATTGTAATCACTCCATAAGGTCTAAAAA
GAAGCATCACTGTTTAAATTAAATTAAGTTAATTTTATTGACTTAATTAT
TGAAGGATGAGCTGTTCCAAGCTGTAAAATTCTGAACTGACATTTCAAAT
TACTTCCATACTTATAATTAATGCCAATTCTTCTAAAAGCAAAGACCACA
AACGAATAGATGCTGGAGATAATAGGTCATGCAAATTAACACATGCTTGC
TCACCAACTGTTGAAAAATAGTTTGTTTAAAAACAAGTAGAGAGAAAAAA
CAGAGTATCTATAATCTCAAGCTGTTTTTTAAGTAAGCCTGCTCTATTTG
TCCTGTAGTCAGATAAAGTACAATTGCAATAGGAAGGTTTTGTTAAAACC
TAGGTAAAATATATAGGTAACTCACAACTTGATCTTATCTATCTATCTAT
CTATCTATTTCTTCTTCCCTCTCTGCAATCTCATTTCCCGATCTCTGAGC
TCACAGCTAACCCTAAGGCAATATGCTTGATCATTAATCTTTTCATTCAT
GAAGTCTAGAGAATTAATAATTTAATGAATAGTCTGAGTTGAAGGAAATG
TTGCTTTCCAAAGCTTACAGATATTTAAATAATCCTAGATTTGTTTTCCA
CTGCATTAGGAAGTATTTAACCCATGTTTGGCTTCCACTTGCAATAATGA
ATTAATGAATTATAGGCATGCTTATAAACTTTATCAGGATTTGTTCACAG
CTAACTCATCAGTTTGTAACATGATTATGCAAGCAAATACAGATCTTGTT
TTGTTTTATGCAACAAAGAATAACAGGGCAGTTTGGAGAGGATAGGGTGG
TGTGCTGCTTTTGGCTGGGATGGAGCTAGTTTTCTTCATAGTGGCTAGTA
TGAGGCTGTGTTTTGGATTTGTGCTGAAAACAGTGCTGATAATTCAGGGA
GATGTTTTCATTACTGCTGAGCAGTGCTTACACAGAGCCAATGCCTTTGC
TGCTCCTCACACCACCCCACCAGTGAGTAGGCTGGGGGTGCACAAGGAGC
TGGGAGGGGACACAGCCGGGACAGCTGACACCAACTGGCCAAAGGGATAT
TCCATACCATATGACGTCATTTTGAGCATATAAAGGTGGGGGAGGAAGAA
GCAAGGGTGGAACGTTCAGAGTGATGGTGTTTGACTTCCCAAGTAACTGT
TACACGGTATTTTGGGCTGTGGCAAGATTTTGGTGCCTCACAGTAGAAGT
AATGGCTGTTTGCTGGCTGCAGGCTATTTAAAAGGCATATTGCTGGGTTT
CTTTATGCTGCCAGAGATACTGCATCTGTGCATATGAGGATAATCTGACT
GTTTTTCAACTCAGGTCTTCTTCAGCACATAACTGAAAGCTAAGCTTTAC
TCTTAAAGACATACTAACTGGGACAAATGGGACAGAGCTAACATATCTTA
GACAAGCTAAGATCTTGGGTTTGACAGAATGTGTGTTGTGATTAACTAAA
ACTGTATCTGTTCTGGACTATTTCAGAGTTAAACTCCTATGAATGTATAG
CTTGAATCAGATATCTCCAAATAGTTTCAGACATCTTTAAATCTGTATCA
AATGTATTTCAAGTTCTCCAGGTTTTCACCTATAGATATTAATAATTAAT
TGAAAGGAATGTGACTGAGTTTCCAGTACTTTGAAATGATGAGGTTGAAT
ATTATAAGAATGTTTTCCAGGTAAGGTGCAATCCATTATAAAGTTGAAAA
CAAAGTCTTTCTTAACTCTTGGTATACTTTCATTTGGAGAGGATGACTTC
AAACTATGGAAGAGCATAAGTTATTCAGAGATCCCGATAATATATCAAAA
TCTTCAAAATCCTGTATTTCTGAAGTGAAGTTAGTTAATTATGTTTACTG
GAAAAGCTGTTCTGATAGGAGCGCACTCATGCAGAACCAGACGTGTTCTG
CAGGTTCAATCAGCATTAAAATTTTTACAACTAAATTTTGTAATGAAATT
AGAAGCTGCTTTAGGACCAGATCAAAAAGCTATGTCAATGTCTGTTGACT
TCAGCAGACTTTCAGCAAGGTCTTTACTTACAGAAATCTAATATCTGACA
GGATAACTGCAAAATATACAGCCGTCAAAAAAGCAGAATTTTTATTCCTG
CCTTATTATCGGTCATAGCTTATCAAGGTTGTTGAAAACTGTTGCTTTTC
TAGGTTTACAAGAAATTTCTTGGGGCAATATCCTGTGAGGACTTGGTCTA
TAGATTTCCCTGTTGTTATATCATAATTACAAATGTTTGTGTAAAGATGT
AGCAACACTTACTCCATGGAGGTTTACCATTGTTCTTACACCCCAACCTC
ATTTTTACAAGTAGTTACTGATTACTAGTGTAACTAAGTTGTGCTTCTTT
CCTTTTTTTTATTTCCTGTAAGACACACCACCCTAATATACTGCATTTAT
GTTGGATTTTGCATTCCAAGACTCATTAATGGTTTAGACTGATGTGTTTC
AGATACTGAGATCTAGTCTAAGAATTTTAAAACCAATTTTTTCATTCATT
TATTTGTGTTATCAATGTTTTTAAACTGCCATTGAGCTGTTCCAACAGCA
TTGATGGAGTAGGATTGGAATCACAATGGTGATAGTCACCTTCTAACTGA
ACTCCACACACAAAACATTTTTTTGCAAAGCATTTCATCTTTCACAAATT
GGTCTAGGTTAACTTAATTACTTTATTAGAAAATTTCTGATCAGATTTAC
ACAGAAGGCAGTGAACATCTTGGCCAGCCACAAAGCCATGCAGAACTCAG
TAACAGAATGAAAAGATAAGGATTCGTTCTTGTTTTCATGCTGTTACGCT
GCTGGTGATGTGCGTGGTACTATTTTCAGCCCAGTTATGCCACTAATACT
CTTAGGGTACTAAACATGATTTGAAACCTCACCGCTTGGTGACTTCAGTG
GCCTGTGTCTTCCTAAAACATCTGCTACTAGGCTGTTTGATTCTTCAGTT
GTTTTCTAGATGTGCAGAAATTATTTTCCTCTGTCAACACAGGCACCTCT
ACACTTGCCTTCAGCTGAAGTCTGAGGAATCTTCTCTGTAGAGATCCTTG
TTCCTACGAGAGATTTTGCAATTTTATCACTTTCTGATAAACAATTTTCT
TTTTTTAAATATTCCAGTGCGTTGTTTCAGAAGGTACTCCCACCAGGCTG
GTATCA
>bale_01034
TAAGATCATGTAAGAAACTCCCTTTCCTCCTCCTGAGATTGTGAGTTGAA
GTCCAATGCCAAGACCAGCAGACAGAGATGCAATAGATGATTCAACCCTA
TCAGGGGTATGGTAGAAACTGGAGACATATTTGCAAAACTTGGGTCAAAG
CTGGGCTAAAGATCTTCAGTACATTTTTGTGCTTCATAGTACAGACATAA
GCTCTTGTTTACCTGACAAGAACTTGGCCTTTAAGCTGAGTTAACTCACA
GTAATAAGGCATGCTGAGATGCGCAGAAGGAAAGTGCCACATAGAAGTGG
CAAGACCTAGTAGCTGTTAATGAGCAAATACCAAAAATCATTAATCAATG
TATTTGAGCTGTATAAAATGAAATAGTTCTTTTTCTCCACATTTTTAATT
GGTTTGCTCTGTTGCTTCTGAAGACATAAACATGGATCTTCCTCCATATA
CATGACAGGCATTAAGCTTAATTTTCCCAGAAAGTGAAAGAATGTTGTCC
AGCAAATAGGAAGATGTCATCTGCCTAAGAGCAGCCCTGAGGTGAAGAAG
ATGTTAAAGAGAAAATTTCCACCAAGGTAGTTTCTGGCTGCATGTATTAT
GCTACCCAGGCACTGTGCGGAAGGGATGTAGCTAAGCTGGTAGGAGGAGT
GATTTTTTGCTGTTTGAGGCTTAAATCTCTTTCCTTCTGGATAGCCCTTA
ACTGTATACTCATCTCATCTTATCTCTGTTTCATATTCACAACAAATTGT
GTATCCACAGTGTCTCTTCAGCTCCAAGCTTTGATGGGCACAGAGGGCCA
TGGAGCAAGTGAACTATTGCAGTCTCCTGCGATGGGGTGGCAACTTGAGC
TCCAAGGAAGCTCTGCATTCAGCTCTGTGCTCAGCATGTGATTCCTGGAC
CTGGTTCCAGAGGTGTCCATCACACAGAAGGCATCAGATGCTCTGAGAGG
AGTCTCACGTGTTGGAGTTCAGGTGACTTGACAATAGTTTTGATGAGCAT
ATAAAAGAAGTAGTTTTATATATTCCTTTGCACATAATAAAAGAACAGGT
CCTAGAAACCTCTCCGCTCCCTTACTGTGCCACCTGCACTGGAATGCTTA
GGACCAATACCCTCCACCAAACTAACCCTTTTTTCTCGCTGTGAAGGACT
ATGGGACTGACTACACTACAGAGCCACTGACTGTATTCAGATTGTGAAAA
GCAGAAGCTGGTCTACTACTGCAGATTTTCCAAATGCATATTAGCTATTT
CTGGCAGGTTAAGGTGTAGAGGTGGAGGAGAAATATCTTCATGAGCAGAA
TTGTTCTCCTAATTTTGGATGTGATATAGCAGTTATGATGATGTTGCAGC
ATACTTCCCTTTAGGACATAAGCCATATTCAAAACCCTCGCATCTAGAAG
AAAAGTCAGTGGGTTTAATTACATTAACAGACTCCCAGATTACTGTTATT
ATTGCAATTCATTATGCAGTACATGGTAGAAATAGTAGGTCAAACATTTC
CTTCTTTGGATCCATTATATTACTCTCTAAAATGTGAACCGACGATAAAA
GTTTCAAGACCATAAATAATTCTCTGCTCTCCTACACTGTCACATATGTC
CAAGAATATCAAAGTTCTTTATATCAAGTAATTAAGTTTCACAATGCCCT
TATGTTACAGATACAATTAACCCCATTACACATATGGGGAAACTAAAACA
GAGGGCAGCTGATTGCTCAAACTCAAAGATGGGAAAAAGAGCCCAGCAAT
CATAGGAATTAAGGACTAGTAAATCCTGCTGGGTCCTCAAATCCTCCAGC
TATCATATGCCACACAGGCACATTTATAACTGCAATATAGCTCAGTGCTA
CAAACACTCAGGGTTTTTTGCTTCTGTTAAGCTCTGTCCTGAGGTTTTGC
TTCTGGTATTCACTGGCTTGAGTGAGTACATTGGACGTGGGGTATTGGAC
ATATACATTGGTTACTATCCATATGTGCCATAGTTTCATTTCTGTGTTCT
TGTGCTGCTTTTGGCTGGGATAGAGTTAATTTTCTTCATAGTAGCTCATA
TGGTGCTATGTTTTGGTTATGTAACTAAACCAGTGTTGATAACACAGGGA
TGTTTTAGTTACTGCTGAGCAGTGCTTACACAGAGTCAAGGCCTTTTCTG
CTCCTCACCCCACCCACCAGTGAGTAGGCTGGGGGTGCACAAGGAGTTGG
CAGGGGACACAGCTGGGACAGCTGACCCCACTGACCAAAGGGATATTCCA
TACCATATGACATCATGCTCAGTATATAAAGCTGGTGGAAGAAGGAGGAA
GAGGAGGACATTCAGAATGATGGTGTTTGTCTTCACAAGTAGCCGCTACA
CGTGGTGGAGCTCTGCTTTCCTGGAGATGGCTGAACACCTGCCTGCCAAT
GGGAAGTGGTGAATGAATTCTTTGTTATGCTTTGCTTGCACACGTGGCTT
TTGCTTTACCTATTAAACTGTCTATCTATCTCAACTAAATATGAGTAACA
CAATTTCATGACTGTTTTTTCTAACATAATGAGAAAGCTTTATTCTTACT
CTTAAGGGATACTGTGTTTATGTCCTAGATTTTTTTTTTCTAATTTTTGG
AGGGTTTTTGGTTTTCTTTTTTTCACCTATTAAAACGGTACTCTTTGGAC
ATAAAAGAATCCATGAACAAATCCCCCAGAACTTTTGCTTCTCATTGTGA
CATTATTTTCCTACCTGGGACATAGCTTTTCTGCTGATGGAAGAGTTTGA
ATCACCTGCTAGAAGGTATATCTCTCTACCTAATTGGATTCCTGTTGTTA
ATCTTACACATTTGGAAAGTTATTAAATTATACATATATTTGCATCTTTG
AAGCAGTACCATCATTTTACAGATAAGACAGAGACAAGGGCACACAGCTT
GTCCTGCTGTCTATGTCCCCTGTTTTAATCTGCAAGCCACAAGATTTTCC
AGAGCAGTCTCTGTCAGTGTTACCGACGGGAAATTAAACCAACCAGCATT
CCTTGACTGGAATAGGAAAGTAAGCAAATACTTCTCAAAGGCCCACATGT
ACACTTGAATGCACAGAAAATTCTCTCATTTTTCTGATTTATGGTCACAT
CTAATACCTAATGTTAAGCTTCAGAGCTACTGACCATGGAGTAATGTCCT
AGAGAACTGTTAGCAACATAGAGTGCCTTGCTGAACCTCAAATTCAGTTC
CTGGTTCATCAAAATTCAAACCTAGCTTCTATTTCCCAGTATATTCTTTG
TCCATCTATGAAATTTATGGTGAAAACATAATCATAGTTTTAGTCTTACA
AAATACAAATAAACAAACTATACCACTTCCCCAATTTCATTTTCAATTAA
TTACAATTTTGGAAGGAAAATGTAAATTCATTTTCTACATCATTTAGGGT
TTGGATTTTTCTTCTATTAATAGCAGAATGAAGTCCAAAGAAAAGAACAA
GAAAGATGTTATCACACTGGAGTCTCCTACTTGTTCTTATTTTTTACTGT
GAGAAACCATTCGGAAGTATTATGCAAAATCCTGAATCAAGACATCATCT
TTGATTACTTGCTGGGAAAGACAAGGGTACCATTTTCTCTCTCTATTGAT
TGTGTCACCTTTCCTAATTTTTATTATTACTTGCCTAATTTGCATACATA
CATGAAGGCACAAACTGCAATCACAGCCTTTTTGTGCCAGGTCTTTTACA
AACACAATGGAAATGTCTTTTTTTGCAGAAGTTCCTGCAATTTCTTTTAT
AGTAAATGGACAGAAATAGGTGTGATTCAACTCATCTTAAAATAGATATG
TTAAATTACTCCCTCAAATTACCTGTTTCTCTCCTCTGACTATAAAGGGA
GACTGGCTGATTAGCTTAGGTGGAGACACCGCACAGATATCAGCAGTTAG
ATAAGATGATTTTTACCCTTAGTCACAGGTTCCCAGGGCTGCTTCCATCT
CAAAGCCATAACTCAGGTTACAGATGATTTATTGTTGGCCCTTAGAATAC
AGCCTAACACATCATTACAAGATAACTATTGCTTGCTAGCATAGAAAACT
TGGTGAAATAAGGTTTGCTAGAAAGCTTACATATAAATCGTGTAAGATAC
CATCCCCAGTGAAGAACTACTATTATCTGTAACTGCTAAGAGTATATACA
TATGTTTTAACTAATGAATACCTACTTCTTACATAGAAACTGTCATCTAT
AGATATCGGGATATTTAAATCCTATTTTTCTATGATCTTCTATGTCCCAT
AGTCACTAGGACATCCTGATGACCTATACTCTCAAGAAGCCATCACTCCC
TGAGGCATGTCTGTAATGATTTGCCAAGCAGAACACATAATCCACCATCC
ATAAGTATTTTTAAAGAAGGCCTTAGAAATACTTGTGGTTCCCATACAAA
AATATAGTTGCACCTTCCTGAAATCGTAGTCATTTAGCTCCTACTAATTT
AGAACCCAAAGTCTTTCAGCTCAGATGACTGGTGA
>bale_01035
AAGAAAGTTAAATCATTCTGTCAAAAAGAATACAGATTGTCAATCAACAG
CATTTCTTTGAAAACAGACTGTAATAAGCATAGCAAAAAAACCTATTCCA
TCAAGAGGACTGTCTGTGATTAAAAATGTTACAATGGTATCTTCTAAATT
CCTCCAAATTCAGAAAAGAGGGACCCTAGAGAACAGTGAATACCAACATC
AGCAGGCAAAATGCAGTCACATATTCTCGAAGCCTTGGACTAACCCAGCT
CTACTGTTTTCAAAGGAATTAAAATAAGAATGAAGAAAGACTGTATGAAT
CAAACTCCAGAGTACTAAGTACAAAGATTTAAGAAGCGATAATCGGAAGC
CCTCCATCTATAATTCTGCATGAGACACATTCCTCTTTGTTAGCTGTTTG
ACATCGAGTGCACATAGATGGCCCCTATTCTTTTTCCTTAAAGTATTCCA
TTAGAAAGGACACAAGAGTGACTAAGAGTGACTTTTTTTCTTGTAGGAAG
CTTATACTGTCTTACAGCAGTCTATGTTTTCTGTATAAGTTTTGATCAGT
ACAAAGTAAGAGCCAAATATTCAGCTGATATAATCAAGAGCCCAAAACAG
CAACAATATTAAAGTCAGAACAGGGCACTCCTGCATTTACTACACTACAT
TAGGGAACAGAACCCTAATGAAAAATGTAACTTTAAAATGTGTTAGTTAC
AAACACATAATAAAAACAAATACATTTCCTCACAAAAGTGAAATGCCAAA
TAAGTTATCAATTTACTGAACTATCCAAATTCTACTTTTGATCTATCACA
GAAATCAGACTGATAAAGAATGGGGGATGGACTTACTTCATCCATGTAGG
ATCATCTCTATGTTTCTCATGAGGATCCACAAAAGCTAGCTTCTTTGAAT
ACAGTGTAAACTTGGCACAACATACACACACTTTCTTAATTTATAATAGC
TTTATTGGAGCACTGAAAAGCAGCTGTATTTGTTTATGATGCTTTTTAAT
ACTTTTTGTTTATTATCATCAGGGATATCCTTTCACAACTTGCTCATATC
TACCATGAATCAACAATGACTAGCATTAAAAGCTATACAATATTTATCAC
ACCAATGTGTTGACTGCCTAAGGGAAAAAGCTAAAGAAAATCAGGATTTC
AGTCTTAAAACCAGATAACACAAAGATTTAAATATATTTGGCCAAATACT
TTTTCTCCATAAAGGTACACTTCTATGAAGTTCTCTTCATAATGAGTATG
ATCAGAGCAGCTCTCATCTGACAAATAAAGACAGAGGAAAAGTAAAAAGG
GTAGTCTTGAGCTAAATATAGCATTGCAATGGGAACAAGAGGATCTTTGA
AATGCTACTAAACATTCAATGTGACCTCAAAAAAAGATATAATCTTTTTC
ATTATAGTTCTGGTTCCCCATTTGTAAAATATTGGCAACACGTGACGACA
ATATAGATGGTGGGCTGTCAATCAATGTGTAGACTCAATTGGGTATTTTT
TTAAATACTTTTCAATAGTTAACTCAAAAGGTAAAATTGACCCATCTGAA
ATAATTTCAAAGACCTGGATTTTCACACTACACTGAAACTTTCCCTTAGA
AAGGCAAACTCTCTAAAGCACCTGGTATTGAGTCTCCCAAATTTGCTGCT
TTTGAAAACATGTCCAGTTCTAAAGGTGGTCAGTGGGACTAGTTCTCTAC
AGTAAGACTTTACAGGAAGAATTTTCACTAACAACAAATGATGTTTCCAG
GATGGTGTGTTAATATGAATGAGGCTTTGGATACAAAACCTGTTAAAGAT
GAAAATAGTCAGGAATATATTTTCCTTTATGGTCACATTTTATTTTGAGG
TCCTTCTGATTTTCCTTTCCTTGTAACTTTTAAAATACCATTTAGAAATT
CTATCAGTATATTTACATTTACTGTATACCAAAAATAAAACCTCTCTATA
CTATGAAGATACAGAGGTAGATGAAGATGACCTAACACGAGGGAGACTAA
CTTCCAATTCTCTCTCCCATCCCGATGGGGGGGGAGTGAGCAAGCGGCTG
CGTGGTGCTCAGCTGCCAGCTGGGGTAAAACCACGACACTCTGTATTAAC
TATCAGAAATCAAGACCTGATTCAGAAATATAACTACAGTGGACCTAAAT
GCTCTTTCTAATAAACACATTGGAAGTATAAATAGCTTATACATAACTAT
GAGATAATTCTAACACCTATGTTACCAAAACAACCCAAGACCAAAATAAA
AGCACACGTATTTTAAAGATCACAGTATATCTTAACTCCACTTCTTCAGC
TAAAGCAGGAGAAATAAGAGCAATGAACAAGTATACATTAAGGGTATCAT
AACTTATCATCAAGCTGAAGGAAAGCACAAAGTTTTCAAAAAGATATACT
CATCAGCTGGAGACTTGAGAGATCAAGGTAATGATGAATTTTAAGTGAAA
CAACATAGCTGGATTTGAGATTCATTTTCTCATTTGCATTTCAATAAAAC
ACAATTTTCTTAAAAATACTTTTTCTTAAGAAAGAAAAAAAACATAAAAA
GTATGTCCAAGTCCTGCTAGATGCTCCATTCTTAATGAAATACTGGGATG
CTCAGAACTATACTTTACATGTCAGTAACTGGTAGTTTGAAATAGCACTA
ATAAATACATAAAAAGGAGCATTTAATGATGCAGTCACCATTAGAGTGCT
CATGGCACATCACCTTTTCAAGGTCAGAAGTCTCCAAAAGTGGGAAAACA
CCTCTTTTGGCAGGTTTAGTCTGACTGAAACAGCAGTCAGACAATGTGGT
GAAAGTTGGGGGCCATGCTCACCAAAGCTTCCAAAGGTAAAATTCAAATG
TTTCAGGGTTATCAGCCACTCTTTCATAAGTGATTTTACCCAGTTTCCTA
TAGAATACCTATATCTAATCAGAAGAATCATGAACAATTACCTTATCAAT
CAAGTGTAATAAAACACACAGCGAAAGTCTCAAGATCTCTCTTCAAAACA
CTTAGTTTGTGCCTGTTCACCTCTTGTGCTTTGTGTCTCTCACCTGATCA
AAGAACAGCTAAGTGAACACAGCACTGGTAGAAAGTCCATATCCTTTCCC
AGCTTTAATTAGGGTCCACTACTGGAAAACTATCGCTCATGTTGATCTGT
TATTTTTAAACCTCCATCGTGAATGCTTTGCTTCTGGTGCTCTCTTCCTA
GGCACAAATACCCCAAGATTATCCCCAACTATCAGAAAAGGAACCCACAG
AAAGGAAAATCGTTTTGTATTAAAGCAGCTTGAGACGCCAATAGGGAAAA
ATGAGAAAGAGTTATTGGAATGACTAATAGCACAGCAGGTGTTATATTAA
AAAAGGTGTAGTATAAAATGAGATAATAAAAACCAGGTTAGTAGAAATTC
ATCCCCAGTGAATCATAATTTTAAAATATTTGCAGAAACAAATGGAATTA
CAATATAAAGCTCCAATTATTTAGAATTGAGGTGTGTATCTTCTTGCCTT
ACATATTTACCAAGGAACTACAGAGATGCTGGAAAAGCTTTTTAAAATAT
AAAGTAATGAGAAAAATAATTTTCTCATAATAAAATCCTTGACAAACAAG
TTATAACTGCATAACAAAAAAAATCACCTATTAAAACTGCCTAACTGCCA
AAACTTCATGGAAATGCACTGAAAGCTTGTAATGAGAAAATCTTGTCGCT
GCTAGGAGATTCCAGTTAGAAATTTGTATAGAAAAGCTAGTAACGGGAAA
GTGTTGACTTCATGCTCTGTTCTTAACAGTTCACACACCCTCACATACTG
ACCAACATTTGAACACATAGTTTCCTGTTTCTTATATTTTTATAGGAGTA
AACATTTTGTGGCAGTTTTTTCAGTATTTCCTAAGACTGCAAGTTTCTTT
TGAGTATTGCTGAATTTTGAATTGATTGCAGAACCTACGTTGCTAGACAC
CATCTACATTTGGAAATGAAATTTTCTTAATTCTTTTGATTTATTGGTTG
TTGCAGAAGATCACAACACCAGGAAGTGATGCTTCATTTATTCTAGTGTA
CTGAGAAATGGAGAAAAAGTCTTTTTCATCCCGGTACG
>bale_01057
AAGAAGGACCACGAAAAAGGCGGAAAGTTGAAGAAAGGCCAGGCTCAGCT
ATATGATGCTACATTGACACAGAAGCTAATATAGCTAACAGCTGTTCCTG
GCACCCTCATCACTATTCTGGCAATCTCTTTACTACAGGAATACTCAACC
TGGAGGCTGTTGCACCTTACACCTTGTGCAGCAGCCCTACAGCACTCTGC
TGGCCTAGGCTGAAAGGAGATCTTCCCAGGCTTAAAAGACCCAGGACAGT
CCTGAAAATAAATAAATGAAATCTCTATGGCTGTAACTGCATCTCTCCAA
CACATAATTCCTGCTACATACCCATTCTGTATTTCTGACAATGTGTTATT
TTACATGCACGTGTGTGGACTATATGGGATCTTTTATGGCATGTTTTCTG
TAACCTAGTTAAAATACTAAAAGAATGCTCATCATCTATTTACATCAGCA
ATCCATTGACTCCAATACAGCACATGCCAGAACAGGACTACGCACAAGGT
GTCACAAATGACCTTCATCAAAAAAACCTGATTGCTGCCTGCTTTAAAAT
TTAGATTCCCCTGGAAATGGAGAGTGTCCCTCAACATTTCATTCTGCATA
CTCAAAGCTTTCCTGAAACCCATTCTGACCTTGTAATTATCAAGTGTTTA
CATCCGTGCTTTTGTCTTTCCAACAGCGTGGTAGTTCATTGCTTTGTAAA
GCACTATCAAATTCAGTGTTTGGTTAATGTTGTAACAGCAAATCGATTTA
CATAAGCAAGTCATAGCCTTTGGTTGTTATCCTGCTAGGTACCAAAAAGC
TGAGCAATGCTAAGGAAAGTATGGCAGGAACACAGGTGCCTGCTTAAACC
CCTAAAATCATACTTAGAAAATGCATCTCCTAAACTTCAGCACTAACAAT
AGCACCGGTCTTGCATGCATGAGGCACCGTGGACTGGTTTAACTACAGCA
GTAGCGCTTGACTTGCAAAAGCACTTGGGGAATTAGAAGAAGAAAAAAGG
CAGCAAATCCTCTACGTGCTCCACCCAAAAGATACAGCAGATACCCACAG
TAGCAAATAAATAAATCAGCAAACCTCTCTGGCTGCTTTAGCTGAATTAA
ACATTAATGAATACAACTCTATCTTCCATTACTGGAATACAGGCATTATT
AAACAGACTCATAACTGGTTTTTTGCAATACCAATTTATTGGCACTGGGA
CTACTCTATCACATAGAGATACTGCACCGGTGCAGAGCTAAGTTTTCCCT
GGTTCAGCTGAACATAGAGACGATGCTATTTAACCTTTACTTTGTGCCAA
AGCAGCAGCTCTATATTAGCAACTTACTAATTACAATGTAACTAGAAGTT
ACTACATTAAAAATTGCAGAATTACCAGCCACTGAAATTTAACTTACTTT
GTACCTTTTATGCTTTTTACATGTTTCTCACGCTTACTCAGCTCACAGTT
TAAAAATGATGGGTCAATTCCAGTTTCAGCTTCCCCAGTAACATAAGGCT
TCAATAACAACCATTACATAGAAAAGCTTAAATGCACAAAAACAAGAAAC
CATCCCATCTTTTAGCCTGCAGATGCAGGCCAATATTATTATTAGTCTGT
GCCTCACACATACTACTAACTGCTTTGAACTGTCTCTTCCCTATAGCACA
AGCCCTGTCATGTTGCACGCACTGACTACACAATGAACTGTTACAATGTG
CCTGATACATATGGCAGTATTTGATTTTTCCAACCCTGCGTGCTTATTAG
CACTACAAGGATGAACATTTAAACATTTAAATGCTTGAAAATATTATTGT
GCTAACAAACAAGTGATGTTTACTTGCTTCCTCAATTTGAAACAGCCATT
CAAAGCTGAAAGAGACGCCATTATGTAATGAATAAGGGCAAAATAACGCA
CTAGAAATGGAGAATAAGATTTCTGCTTCCATCAAGACCCTTGCTCTGAA
TAACATACCCTGGGTGCCACACAGGCAACGGCTCCAGTCATTTTCTCAAC
GTGCTGCTCTTGGCTGGGATAGAGTTAATGTTCTTTATAGTAGCTAGTAG
GAGGCTATCTTTCGGATTTCTGCTGAAAACAGTGTTGATAATGTAAAGAT
GTTTTCGTTACTGCTGAGCAGTGCTCACACAGAGCCAAGGCCTTTGCTGC
TTCTCACCCCACCCCACCAGCGAGGAGGCTGGGGGTGCACAAGGAGTTGG
GAGGGGACACAGCCAGGACAGCTGACCCCAACTGACCAAAGGGATATTCC
ATAACATATGACGTCATGCTCAGCATAAAAAGCTGGAGGAAGAAGGAAGA
AGAGGGGGATGTTCGGAGTGATGGCGTTTGTCTTCCCAAGTATCTGTTAC
ACGTGACAGACCCCTGCTGTCCTGAAGATGGCTGAACACCTGCCTGCCCA
TGGGAAGTGGTGAATTAATCCCTTGTTCTCCCTCGCTCGTGTGCGCGGCT
TTTGCTTTACCTTAGTTGCCGGCTGGGGTTAAACCACGACACTCACCTAC
TGCAGAATGAACCATGGGAAGAACAGTCACAGAGACATTGTCAGAGCTCC
GCTGACCTGCAGTGTCTGTCACAGTTAGCTGGAAAATATACCCGCCTTCC
TGGACGTGAGATAGTTTCAGTGTTCCTGGTTGTGGTACCTGATTCAAGAA
ACACAGCGGAAAAAAAAAAGTTGGTATCAAGGATCCATCCGAAAACTTCT
AGGAACAGGGAGGTCATTTCTGTACAATGCTTTTCATGCAGATTAAATAC
GTCTCTTAAGTCTAGCCAGACCATTTAAGCATGTGTGTCGACATGTAACT
TTTTGATCTTTTTTTTTTTTTTTGCATCCATTTGTAAAAATAAACATGCG
AAACATTTACATACTGGTTTTTGTGGTTCGTTCAATTACCTGGAGCTGTG
GATTTGGCACTGGAGAATAAATGGAACCATAAATTTAACCCAATTTTTCG
GTAGTTAGAAATGTAATTTTAGAGGGTAGACAGTAAAATATTAGAACATT
TTGCTCTCTCTCAAGTTGGTCTGTAGACAATATATATGTATTCACAGAAG
TTACTTTTGCTATTTGACTTATGATAAGGTGATTGGTAGCATTGCATTAT
TAATAAGACTGCCCACCTCTGTCCAGTATGACATGTGATGTTGTCACTTG
CAACTTTTACAAATTGCCAGACTGAATTTTTCCATGCCCCACACCGAATT
GCCATGCCTTGCTCTGAACCCGAAATAAGGTCATCTATAACGAGTGACCT
AAATGTTAGGTTTCAGAAAGTCATGCGATATATATTTGAACAATTTAAAT
TGGAGTAGATCATTAAAAAATATTAAAAGAACTTATTTCATGATAATTTA
AAACAAGTGCCGAATTGTCATTACTAGTACAACAGCCATTTAGAAGTAAG
TTTGTATAAAATGAGCATGGTATTTGTATTAAATGCTGAACTTTTTTTAA
CCTTGTGACAATTACCAGTCACAAATAACTCCAGCTGTCTGCAAATTCAG
TAACACATACCCCAGCAACTACAAAAAAAGAAGTGCTGCAGGTTTTTTGG
ACAAGTAGTGCATTTTTACAAATGAAGGGCACAGGCCTATCTTTACAAGT
AACTGAAAGGTACATTAACACCAAAATTCAGTGAAGACCGTTGGTTTTGC
TTATTTAAAGTTGGTTTTCATGCCTAAAAGAGAACAAGAATTTTCAATAA
ATATGATAATAGAGTCCTAGACCTAGCTTTATAGCAGGGTGTATTGATAA
ATTCATTTTTCTCATCTGGTAAGTGAATTTCCTAACTGAAATTTCTTTAC
TTTTCTATTTACGTGAATGCACTCAGTTATTTGATCTTGCTGTTGATTAC
TTCCTGATGGAGTACCTGACACCTTAGAATTTTATTCTTTATTGTATTGC
AGAAATAAATGTGTTCTAAAAAACATATGTTGCTGTTCACCGTGACTGCT
GGGAGGGAAAATAGAGTATTTAAAAACTCACAAGCTGTGAGTTCTCTCTT
AGCGCAGCGCCAGCGAAACACCACTGACATCTGAATACGCTGCCACGCCT
CCTGGCGACCTCTGTGCTTTCCTTTTTATCTCCATCCTCCCCTGACGAAT
GCCCGACTGTACCTGCTTTCCTGCAAACTTTGGCTCAAACTAGACAGTAA
ATTTCCAGATAACCAGCGTTTCAAAAAAACCCAAGAATTGCCCACAAGTT
TTACAGAGCTGAGCAGCTACAGCACCTGGGTAGCAATCTGAAAAGCAAAT
TATCTAAAAAGCAATAATCAGTTGCAACAGGAAAAAAAACCCTTTCCACT
GGCTTCCTTCTACAATATGATAAGATCTCTTTATAACAGTCCCTCCCCCT
CCTGCACCTTCTATTTATTCTTTGGTACCTAACTACAGTGCAACAACAGC
TGCCTTTTATCTTGTTTAAACAGTCCCATTCTCCCTCGTAGCTATGGATT
CATATATTGTTTTCTAAGAATAGATGGCAAAAAATCCAGTA
>bale_01063
CCTTGTAGAAAGACTGAATATACTATTTAGACTAGAGAGGACAAAATTTA
AAGGCATTTTTGTCATCAGATCTGAAAGAAAGTTGCACACCCTATGGAAT
AAGCCTTGTCTCCCCTGTACCCTGGCTAGGACAAGCAGCAATGTACCTAC
TGAAACCAGAGTTAGAAAAATTTGTATCTGTTATTAGGAGAAGTCTTTCT
ACAAATAGAATGACATATTGTAAGAGAGGGCTTGTGCAGTTCTATTATTT
CATGCAGATTTCTAAACAGTTGTGCTAAAAAACAGGTATAAAATTCAGCC
TGCTTCGGGGGCCAAAGAACAGACTAGTCATTATCTCAAGGTCTTTCCAG
TTTTGTTTTGGTTTATGTTATGATTTCTATCATCATTATTACAATTTTTT
TTAATGAAACACGTTATAGGGAGTTACCCCTTAGAGGTCTATCCAAGTCT
TTCTTTCAGTAGCAGTTTTAATGGTGCTTATGGCTGTATGCCAGTTATAT
TGCTGAAAGCTTAGCAGGTGATGTATTTGCTTATAGGCAGTGTCATATTT
TATCCATCTCAGCATCTATTTAGTAAGTGCTTTAACACTCCTGACTATGG
CAGGTGCTATATAAAACACAGCATTATTTTTCCATATTTTATTCCCCTCA
TTGGCATTCCTACTCTGAGATTAACTGGCAAGAGTACAAATATTCACAGC
AATTTTAAAAAAGTTTGAGTGCTCACTGACAGCCACAGCTAGCTGTGTAC
TACCAGTAAACAAAACAACCCAACATTCCTTTCTTATTACAACAAAATTT
CTCAGCAATTTTTTGTATAGAAGGCAATACAACGCTAGACAAACTGCAGT
TTGTCTTTCAAACAGACACCTCCTGCTAATTGTGTGCTACAACTATGGTA
CCTGATTTATTTAAAATGTATTATAGTTGCATTTCAAGCAGTCCCTTCAT
CCTGTTCTGTGGCATAGGATAGGCAGAAAAATCCATTTGGATTAGGCTTT
TCCATTCATAATTTCATTCTACTCATGTTTAAGATTTCTAGGTGGTCTAG
ATAGAAAGTCCCACTGAAATTAATGGAAAGACACCAGAAACATCTGTGGA
AATCATATTGAGCTGACAATACTATTTTTACTCCACTCTTCCAACTGCAG
TAATACATACTGCAATTTAATATTTTTTTTTTAGTATTCCTTCATACAGA
AGTCATCATTATTGAGTACTTCCACTCTTGAGTAACTTCTACTGCCTTCT
CTTTGATCACTCTCTTTAGAGAATAAGGGGGCTGAAATTTAATACAATAT
TCAAGATTCAGTATTTCAGCTGATATCACTGAAACATACAATGACCTTCC
CAAAGTTACCTCCTACTCGCATCCCAACATTTTTAATTTCTTTGCTTACA
TTTCCTCTTGGCTCCACTCTTGACTACAGTGAGATAGAGCATTAAGCATA
ATATGAACCTGTATGATTCCTGTGACTTTACTGCTTGAAGGACTTGAAAA
TAAAATATTTCTCCTTTCTTAAAGCAATGAGTTTTTAATCTGCAGTTTGT
TATTCCAACACCCCTAAGCAGATTCAAACAGAAGTGCAAGGAACGTATTT
GAACTTTATTCACAAAGCTTTCACTTTTGTCCATCACTACAAAATATAAA
CAACAGTGGCTCCTAACTAGCTACAGCTGATGTGCACACCCCAGTGATTC
AGAAGTGATGCTTCACTATCAATACTGTTTTATTTCATGGCAAAAGAATA
AAGTAATACAGGTCAACACTGGCAAAAGTAGAGAAAAAAAATGTAGTTTT
TCCTCTCTATCCTGCAGTATCTAGCAAAAAAAATTTTTAATGATATGTCA
CTTGAGTAACAGCTGCCTCCACTGAAAAATGCTCATAACCATGGAAAATT
CATGCACAATGTCAGATATATAATAAGTGCCAATGCATTTAATAGTTTTA
TGTGTTTCAAAGACATACAAATAAAGTCATCTGAAGAAATTTTAAGCAGG
TATGCTGGTTTTGGCTTGAATAGAGTTAATTTTCTTCATAGTAGCTAGCA
CATGGTTGTATTTTGGACTTGTGCTGAAAACAGTGTTGATAACACAGGGA
TGTTTTTGTAAGCAGTGCTTACACAGAGCCAAGGCTTTTTGCTTTTCTCA
CACCACCCCACCAGCAGGATGGCTGGGGGGGGCCACAAGGAGTCAAGGAG
TTTGGAGGGGACACAGCTGGGACAGCTGACCCAAACTGACAAAAGGGATA
TTGCATACCATGTGACATCATGCTCAGCATATGAAGCTGGGGGAAGGAGG
AAGAGGGGGGACATTCAGAGCAATGGCGTTTGTCTTCCCCAAGTCACCAT
TACATGTGACGGAGCCCTGCTCTCCTGGGGATGGCTGAACACCTGCCTGC
CCATGGGAAGTGATGAATGAATTCCTTTTTTGCTATGCCTGCAGGCACAG
CTTTTGCTTTACCTATTAAACTGTCTTTAATTCAACCCTTTAGGTTTTTT
TACTTTCACTCTTCTGATTCTCCCCCCACCCAACCAAGCAAGTGGCTAAG
TGGTGCTTAGTTGCCGGCTGGGATTAAGCCACAACAGCAGGACAACTGAA
AAAACCTAAAAATGCAATTCTGAAAGTGGAATTGTTCTCACTGCGTTGCA
CACCGTAGAGTGCTCCTCCCAGTAAAGAGGACATTTCAGGGTGCACTTCT
ATATAATCACAGAATCTACTACATCAGGAGTAAAAACACTAATTTAGCAT
CTCAGCATTAAGGGTTGAGAGGGCCAAGGCGAGATAAAGAATAGGATATC
ATATTTGTTTCCCTGGAAAAGGCTGTTTCAAGTAGACCCATGCTGTCACA
GAAAAAGTTGACAAGGAGTAGCATTTAGAGGTTGTTTTAGTCTGACATAC
CTATCAACTGCAGTTGATAGTAGTGCACTAGCACTGCACGACTCAGTAAT
TACAGAAAGAATATGACAGTAGGAAAATTAAGCTTAATTGTGAATAGAAA
CAGCCTGGACCTCTTACAAAGCAGCTTGAAATCATGTTTTTTATTTTTTA
TTTTTCAAATAAACAAACCATATGCAGAAGAAATTTTAAACTGCCCATCA
TGCAAAGTCCCACATGGTTATTTAATGCATTTAGCAGGGCAGAGAGCTCA
AAAAGTGACGTCATGATGAAATGCATAGATATTAGCACACATAACCCTTC
TTTGAATGAAGCCAGGTAAGTGAAAAAAAATGCAATCAACACTCCATCAA
AAGCATTTCCAAAATGTCTTCCAACATGTTTTTCTCCCCTCTCCTGGTAT
GCCTCCCATTGATCTTTCCATCAGAAACACAAACATAAGACAAAGGGTAT
CCATTGCAAACACTTTCAGAATAAAATACAATCCCATTCTCTTCTCCCCT
CTATCAATTCTATTAAGTAGAATAGTCTTTTTGAAATTGCATATACGAAT
AATAGAAAAGCAGTCACTTGGCAAGCAAATTGCTTCTTGACTGCTAAAGC
AAGTTCCTCAGGTCATTCTCTTGTTTCTTATAACATCCCTTCATTCTGAG
GTTCCAACACACCCATCTTTGACAGGCAGGTTTCCAGTATGATCAGGCGA
GAAGTGCAATAAAACAAACACACAAACAAGAAATCTCCTCCCTCTCCAAA
AAAGCTTTCATTTGAAGTCATTGTTCTCAGCGGCAAGTCTACTCTGGCCA
GAATAAATGCATCCTGTGTTGCTCTACTTCCAGTAAGTAAGACGCAAGCA
CAAGTCTCCTAGGAAGATGTTTTTTGAGTGGCCCTGAACACAAATTGTGG
ATTTAATGCTTTTTCAGGCCAGAGCCTTCACGTGGGACAAAAAAAAATCC
CCAAACAAAACCACATGCAAAAAACCCCCACAACAATTAAAAAAATAACC
CACAAACAAAACAAAATCCACACACAACCACCATCAACATGGAATATAGA
AATCACTGATAGTCAATTCAAACATTATCAGCAAAGTGTAACCTAGTCCA
ACAAGATAGCACACCAGAAAAGACTGTGGATACCCTGTGCAGAAAAACTG
GATACAATTTTCTTTTCTTCTTCACTTCTGTTTTTCCCTGCCCTTGCAGA
TCTAATGGCAGCTTTGTAGTCCTGAGGTGCAGCCTCATCAGGCCCCGCTT
CTACTTCTGCCCCTGAGCAAAGTGGTTACTTGCTGGTATGCAATGTCTAG
TCAGCCAAAATGAAACACTCAACAGGAATTAGGGGGTATTTATATTGGAG
GAATATGTTCCAGACCATGTTTAACCCTGCTCTGAGTAACCCCTATATTA
GTTTAATTTTTCAGCTTTACTAATGCTCACCCACCTTAAATTACACCAAA
TAAGTAATGCAAGAAACCTATTTTAAAACTGAGAGGCAGAAAAAAATTAC
AAGAACTGATAATGCTCTTGATATTTTTAAACTAATTTCCCACCCAAATA
CAGATCTGAATTGAATGTGTGACTTCTCCACTAGGTAATTTCAGGTGAGA
CCTCCTACATGCTTTGTGTAACATGAGTTCCTGAAAGTTCTATTGATCCA
CCTTTCTGGAACACCGTTATTTTACAGAGTATGTAG
>bale_01184
TCTATTCTTACAGATACCTGAAAGCCATTTCATTCCTTAGCCTTTAGGCA
CCTGGACTTCAGAGAGGAAACCTCTGAACTAGACACCTACCTTTGCCAGA
CAATTCATACCAAAACCTAACTTTAGAGTTTAGAATTCAAAACAACTGAT
AACATGAGCAAGAAACTAGCTGGAATTGGATGTTTAAAGATACTCTGACA
ATCACTTCACAAGGCTGCAGAAAATTGTGCCACCCTGTTGGCCCCACAGG
CCATCCATTGGTACACTTTCAAAGGAACTGGCAGAGCTCAGTTAAAGGCT
TATCAAGAGCACTCACCTAGTGGGGATATTCTCAACCATACAGTTTCTGG
ACAAGGTAATTACATGAAACAGTCCTTGAAGCAGATAGTAGAACACAGAC
TGAAGTCCTTCTCTTTGTCCTTAAGACACTGTGTTGTTCATTCCTTAAAC
CTTAAACACTCTCTGAAGAATCACAGGGAGAAAATGACAGGGTGGAAACA
CCACCCAAAAAGTTCTCATAGCAATGGTGGGGGCTACAATACCATAAGCT
GTTGATGTACAACATTTACTTTCTTCAAGCAACCTCAGCTAGTTTTCACC
ATTATCTTTTCAAACAATCTCTTCAAAGCATCTCTTGTTTAAATTCACCA
GTATCAGCCCACAACAGTCATTTAACTAATGATCTGTTCACTTTCCCCAC
TTTCTCCATTGATTTACCAACCTGGTCAGTTAGCTTTTTGTCCCTGATAG
GATCAATGACCAACATGCCAGTTAGAAGGTGGGTGTTCTCCCCAATGTCT
AAGAAATATTAGCACAAACTGCTCCAGTATAGAGCACTGCCCATAGCGAG
TATTAGTCTAAACACCTCCAAAATACAGCAGAAGACAGTAAAATCACTCA
GAGAAATATGCAAGGAGGAAGCAAAATCTCCAATTTTTGAAAGAGTAAAG
ATTTTACTAAAGCAGCAGCACTCAAATACACTCAAATATCACTAAACAAC
GGGAACAAAAGTGTAACAGTAGGGTTCTCCAAAATACACCCGCATCACCT
TTCATCTGTTTGTATTATGGGGGGATTCTTATTTAAGGCTGCCAGCAAGT
TTTTGCTGTCATTTACCCAACTGCACTTACCCTAACAGGCTAGGATAAAG
GTCAGAGGACCAGCAAGCACACAGTTCGCCTTAAAAGGATTACAAAATAA
TGACTTCAACTGCAAAGGGTCTTTCCTAATGCATATATAAACTAAATAAC
ATTTGAATGATTAGGGTATGTGTTACTGAAGTCAAAGCTTTGCTCTGTCA
GACATACAGATAAGCACCAGCTGCGAAGTTTGGAACTGTCACATTGCAAC
TCTAGATTTGAACTTGGGTCTAACACTCCTTACTACTAGCCTTTCGCATT
CTTAGTTGAAACTTTCAAAAATTCACTATCTTTTCCTATCATATTTGTTG
TCCTTTTTAAATATTTTTATATCAAGCTGGTGTTATAAATAGAATTAGGC
AAGTGGTTATATCGAAAGAAAACTGTGCTTTTACAAACATCTTTAAAATA
TGAACTATTAAAATATAAAAAACAAAAAACACCAACCAAAAAGGTGATTC
ATGTAGTACAAGCCTATTATCCATACACATACTTAGAAAGAAAATGGATG
TATTTGTGAAGGGTTGAGGAAAAAGCAGTAGGAAAAATATCAGCTTCAAG
AATTTTTCTCCTAACAGATATTCTTCATATGGTCACCTACTTACCACATC
ATCCTTTCTTTTCATATACTAAGTAACTCTTTATGCTTTTTCCCTTTACC
ATTCCCAAATAAAAATATGCCCCAACTGGGGATGTTACATGATCACAGAT
CTTTCTATGAAAGTCTTTCACAGAAGACATTTGTAAATCTCTTCTAGTTA
TATTCCATAATCTGTGAATCTACAGAAATATGCTGTAAGTACCTCTCTCC
CTTCTTATGTGGGTTCTATCCACCAGTCTTAATATTGTCTTACTTAGTGA
TGTGCTGATTTTGGCTAGGATAGAGTTAATTTTCGTGATAGTAGCTAGTA
TGAGGCCATGTTTTGGAGTTGTGCTGAAAACAGTGTTGATAACACAGGGA
TGTTTTTGTTATTGCTGAGCAGTGCTTACACAGAGTCAAGGCCTTTTCTG
CTTCTCACCCCACCCCACCAGNNNNNNNNNNNNNNNNNNNNNNNNNNNNN
NNNNNNNNNNNNNNNNNNNNNNNNNNNNNNNNNNNNNNNNNNNNNNNNNN
NNNNNNNNNNNNNNNNNNNNNNNNNNNNNNNNNNNNNNNNNNNNNNNNNN
NNNNNNNNNNNNNNNNNNNNNNNNNNNNNNNNNNNNNNNNNNNNNNNNNN
NNNNNNNNNNNNNNNNNNNNNNNNNNNNNNNNNNNNNNNNNNNNNNNNNN
NNNNNNNNNNNNNNNNNNNNNNNNNNNNNNNNNNNNNNNNNNNNNNNNNN
NNNNNNNNNNNNNNNNNNNNNNNNNNNNNNNNNNNNNNNNNNNNNNNNNN
NNNNNNNNTACCCTTGTCGATTCTCCTCGCCACCCTGCCGGGGGGGGGGA
GTGAGCGAATGGCTGTGTGGGGCTTAGTTGCTGGCTGGGGTTAAACCACG
ATAAGTGATCAAAACTTGTCTAGTATTTTGTGCAATTAGACTCAGAGTAC
CTTGACATACAGTCATGCCAAGTATAATACCAAATAATGACTCTGAAACT
TGTGTCTTCTCATGTCACAAAAAGATCCCCAAATCTCAGTCCTATAACGC
TGCAATATTGCAATCAGTTCTCTTACACTGGAGCACCTATTTCCAGACAC
ATACACATAATCCAAACTCAAACAGCAATAGTCCTGTTATTTTTCTGAGT
TACTCTCATCTTAATCCAATATATTTTCATTTTAAAATCCTCATTTAGAA
ATTTTCAAGATTTATCTTTTACCTTTGAAGTAGCATTTGTTTTCTTCAGG
AGAGGAAAGAGGGGAAAAGATCATTCTTCTTTTCTAGTTATCATAATCTT
TCCTGTCTTGCCAGAAGCTGACTTACCAGAGGCTAACAATTCTAGAGCTT
CTTACTCCCTTACAGACTTCTGTTAGTCTTTGGTTTCTCGCTTTATCAAT
GCTCTCAGACATCAGTCTCAAGCACATCTTGAGTTTACAATTTGCTGCTT
TCCTTAACAAAAGAACCTGGATTTGCATTCTTAAACTTAGGGGTTGACAA
AAAATGTCTTTGTATGACACAGTGTCCTGCTTACACACATCATTCAAGAC
AAGCCACAAACTGTCTAGAATCCTCTGATAATTATAATGCCCATCAGAAT
CAATTTATATGGCTATAGTCATCACAGAATGGAGAAGCAATACTGGTAAA
ATATACTACATAAAATAGTTTAAAAAATTAGGTAGGTTGAAGCATATGTT
ACAGGGAATTTTCCAGAAAGTAGAAAAACATACTTTTACTTACTCACTGC
AAGGAAAAGCACTCAGTGTCCTACTGAGATCCTTGTATTATTCACCTAGT
TTTATAAACAAATACTGCAGAAAGAGGAAATTTCTGTTTGCATATAGACT
CCTGATTCTGTGGTTCAATAAACATCATCAAACACTTGTTGATTCCTCCA
TCTCTATTTCAGTGATTTACAGATAGGATAAGTGTTAAAAATGTCACCTG
CTGATAGTGAGTACAAAAGGCTTTGGGAAAAACCTCAGCTCATTTCCAAG
ATCAATTGATCAAGTGCTTTCAGAATCCAGCAGCAAAAAAACAGGAATCT
TGAGAAGAGCACTGCAATCCGAGTGCTAATGGAACACACGTTGCCATCAC
AGTACAGACAAAAAGAGGTAAAACGCTATTATTATTGGTTATTACTAAAC
CCTGCATGCCTGGATGCCCATTTGTGCATGCAAACACTTGCACAGCATAA
GCTTTAAGGAAAATAAAACTAAAAGAGTATAAGCATAAGCAAAAAACTGT
AGTATGAAGGCATAAACAAATAAATAACAAAAATCCCACAGCATAAGCTC
TGGTTGGCATCTTACAATATAATAGACAATGAACCCTGGCATAGAGTTTT
CAGGTCAGATGTTGTCTCTTCTTTAAAAGGTCACCAGCATAGACATCCAC
TTTCTACACATTCATGTTCAAGTATTTTAGAGTAGAGAATCCCTAAAAAA
ACCAGAGAATGTCTAATAAGATCTCTTACATATCTTAGTCTTTTTAAGAC
ACCATATGTGATCGCACTTGAACTGCTCATTTCCTTACATTGACCACCTT
CTACTCTGCATCCTTTTATCTCATCAGCTCTCCCATCCAAATTTAATATT
ACTTTTACTACCACTATTTTTTCCATTATCTATTTCCTTCTCTTTTTCCA
TAGAATCATAGAATGGTTTGGGTCGGAAGGGACATCAAAGATCATCTAGT
TCCAACCCCCCTGCTGTGGGCAGGGACACCCTCCACTAGACCACATTCCC
CAAATCACTCATATTTAATTTAGCTATTGCTGTATATTTTGATGGACTGT
TACATAAAGCTCCAGTTTAATAAGTTTATTATATAAACATATTGTGAATA
AGAAACACACTGAAATTACTTGTATGTTAGGGCCAACCTTACCCAATGTG
TCA
>bale_01310
ATTGTACAGCTACCACTAAATAATGGACTTAGCATTTAAACATTAGCATA
GTAATTTTCACTTTTTAGAAGGTATGGCCTGATTTGTATTTAATTCCTGC
TGCCTTTTCAATAATACTCCATAGTCTCTATGGTTTCCACTAGGTGTATT
CTTGCCACTAGGGCTAATTATTTTATGTCAAGCATAGCTGACTTTTTATG
GTTTTCTTTGTTTTATTGGTTTCATCTTATGTCATGATCATTGCCATCTA
TCTTAGTTTAAATGCACAGATGCATTTTTGGACTACACAAAGAAACAATA
TGCAAGTTTTCAACTGCCAATGTGTGTAAATAATCACTACAGAAATTTAA
GAGATTATTTTTGCTAGAAGAAAGCATGCTTCTTTCATTTTCTATTCTCT
TTCATCCTAGTAGCTTTTGCTTTGAAAATCCATGTTTCCAGGCAATAACA
AGGGCATAAAGTTATTTTCTGCAAATTGTGCAGTTCTAGCAATCTTTGTT
TCTCTTAAGCATCTCTGCTGAAATGGTTGTATAAGCATTTTCCAGTTACA
CATCAAAGTGTTAAGTAGTTCTAACACATACAAAGGCCACAATGGTGTGT
ACCATTGTGCTAGGTCTTCATCAGCTGCTTATTTGACATAAACCCTATCA
ACACTGTTAGAAGAGAAGAATCCCCTTAATAATAAACAGGTAGGTACAAA
ACAGAAAAAAGATTCTTAAAGAAATGGAAGTAAAAGGCAAGTATTTTAGT
TTTTAAATGAGACATATAGGTGTTTATAGTAAGCACACAGTTCTGCTCCG
TGTTCAGTACAGCTCTTACAGCTGTTGGCCTGAAAGGCTACATTTGCCTC
CCTCTCTTTTCCTTCCTCCAAGTGCCTTCCCACAATTCTCCTGATCCTCA
ATGCCCAAATGAGATGGGACCTCTACATAAAAGGAATTTTACTCTTCCTG
AAAATTCCTCTTCCTTCTGTAGCCTCCATTTCTCCTGTTCTCAGACAACT
TTGCAATGCAGTAATACCTGCAGGATGAGTTGTGTAACACTTTTAGGTTG
AGTTTCCCCTTCAGTTTGATGAAAAAGGGAGGGAAGGTGGGTTTGGGTTA
GGTTGGCCTGTGACCACAGCAGTCCTTTGAGGCAGTTACTGGAGCCTGCT
TGGAAGTGACTTGTAAAAGAAGAGGCAGCAGCTTCAGCTGTGCCCCAGGA
ATCACCTCACAACTGCACATGCGGAATGAGATTTCACCTTTTATCCATCT
GGTGTGGCATGTACGGATGGAAAGTCTGGTATCTTCACTGCACAGCTGGT
GAATTTGTATATCCCTATAACTAGGTGTATCATGCTCCAAAACAGCAGAT
GCAGCCAGATTGCACGATCTAAGTACATTCTACATGACTACCCTCCTCTC
CCACTGTACTTATTTAGCAAATGGGAAACTTTTGTGAGAAAAATTAGATA
TATTTGTTGGATTACACAACCTTAAGCAAGCTATGTGAATCAATCAGCTT
TTTAGAAACTACTGTTCTTAATCTACAGGAGTTTCTTTTTCTGCAGAGGG
AAAATGAATAGTTTGAGTAATGAATAGTTTGAATTGTAGAAATATACAAG
ACTGATGCCTTCTTTTCACCCTTTAAACCCTTATCTGTAACTCTACATAA
TGTTTAACTATAGCACTCTGCTTTTCCACTTGTAAACTGGCATTTTGTGT
CCTTGGAGAAATGCTCATAACTCTCAGCTCACAAGAAAGTCTGGTTGTCA
GGTGCTTCAGTACACCGATTTCCTTACTAACTTAAATTTGTCACTGTTAC
TAGATACTTCAGAATTCATAGCAGATAATTCAAATTCATAAATTAAGATT
TCAAAAATACACTTGTATATTTTCATATCAGCTGGTGACCTTCCACATTT
ATTCTCTTCAGTAGAAGAGTTGGCCCATTGCAACAAGTACAGAGAGGGAA
AACTGTTGAATTGATGATCATGTTCTAGCTTAAAATTAAGTTCTACATCC
GTGCTGATTTTGGCTGGGATAGAGTTAATTTTCTTCATAGTAGCTAGTAT
GGGGCTGTGTTTTGGGTTTGTGCTGAAACCAGTGCTGACAACACAGGGAT
GTTTTCGTTACTGCTGAGCAGTGCTTACACAGAGCTAAGGGCTTTGCTGC
CTCTCACACCACCCCACCAGCGAGGAGGCTGGGGGGGGCACAAGGAGTTG
GGAGGGGACACGGTTGGGACAGCTGACCCCAAGTGATCAAAGGGATATTG
CATACCATATGATGCCAAGCCTAGCATATAAAGCTGGGGGAAGAAGGAGG
AAGTGGGGGACATTGGGAGTGATGGGGTTTGCCTTCCCAAGTCACCATTA
CGCATGATGGAGCCCTGCTTCCCTGGGGATGGCTGAACACCTGCCTGCCC
ATGGGGAGTGGTGAATGAATTCCTTATTTTGCTTTGCTTGTGCACAGCTT
TTGCTTTACCTATTAAACTGTCTTTATCTCAACCTATGAGTTTTCTCACT
TTTACCTTTCTGATTCTCTCCCCCACCCCTCTGTAGGGGGAGTAAGCAAG
CAGCTGTGTGGGACTTAGTTGCCGACCAGGGTTAAACCACAACAAAACAA
AAAATTCATAACAGAAAAGATTTGCAGAGTGAATAAGAGCAACCATAAGC
AGGAACCAAGAAAAACAAAGGAATAAGGCAGAAGCAGAAAGTAATGGGGA
GCCAGTCTACAAAAAGGTGTGTGGAAAATGGTATTTCTCAGCACACATGC
AAGATGAACAGAGCAGAAACAGAAGGGCTGAAAGTAACTTTCTGACAAGA
ACAACAAAGTCTCAAGCCCATACTGTTTTGTGAGAACTAGAGTAGCTCAT
CAGTATAATTTTGCAGACCTAAATTTATCAGGGTCTGGGAAACAAGACAC
TCCCTGTCACCTGATGTATAATGCAAATACATATTTTTCTCCTATGTATC
CAGATTAGAGATATCCTCTTGCTTTAAAATAAAAGGTCTTTTTTTTGTTT
GAAATATAATTTAATTGGTAAAACAAATTTATTATACTCCTTGGTTTGCC
ATGGATACATAATCAGTGTACATATCTAAATCAATCCCAGTGATACGGTG
ACATCAAGTTGAAATAAATTACCTGAGAAGTGCAATATTTTTCATGAATG
CTATATGAATATTGAATAATGTTTTCTGATTGTTTAATGTTTTACATTTC
TTTGTACTGTGTATTACAAAAAATAGGAGCTATAAGAATTAATGTTATAA
GAAAATATTTCAAACAAAATGGAACATGGTGAAAGAGATTTAATATCAAG
TATCACTTTGACTCTGATTTTACTCTTTCCTGTATTAGGCATTTGTTTTC
TCCTTTCCTCTTAACATCTATGTTTTCAGTATAGTCCTCCTTTCTTTTCT
CTTTCTTCAGTTATCTCTTTCCTCCCTCAGTCTTTTCTCTTATTTCTTGC
TGCCCCTACTCTTTCCTACTATTTTTAGTTAGTCTGCTGCTGTGCCTTTT
TCTTCAACCATCATTTGGGCTCAGCGAGAGCAAAACCAACTCACACAGGG
AANNNNNNNNNNNNNNNNNNNNNNNNNNNNNNNAAAAAAAACTTTTTTTT
TTACTCCCCTTCAGTCTTCCCAAATTTATCCATAGCTTTTCCAAGTGGAA
ATACACTTGAAGGAATGATTTGCTGGCATTCAGTAGTTTAACAGGGAAGT
TGCACATATCTGCTTCAGAAATAGTTAAGTCAGGCAGTGCGATTCTGGTG
GCCGTGCTGGTGAAAGTGTTATTGAAATTATAATTTATGGCAAACCACTA
TCTCTATTTATATCTAGTATATAAAGAGTATCTGTGGCTTGCTAAAAATT
CAGTTTATTCTCTCAGGTGCATATTCTTACTACTTGCTACATATGCAAAT
TCAAAAGAACATAAACATGAAAGTAAAAAACTAGTAAATTTTTCTTGGTT
ACTACTCACATGTATTACTGTTGTGTGTCAGACTAAACCAGTGACAAAAC
AATATTGTAGAAATATTAACTACAAAGAAGTAGGACAAAGTTTCAATAGA
TACTTGATGTTAGCATTAATTTATTATATGCCCTGATTTTTAAACTGTTT
ACAGTTTTAAACTAAAACATTTTCTTCTAGAAAAAGCTTTCTTAGACCAA
CTTTACCTCAAAAGGTAGGTTCAGGATGTTACAAGTGCAGAAGTATGTCA
TTCTAGTCTGCATTTAATATTAAAGAAAACAAATTACAAGTCCCTTTATC
CACCCCAAAACTTACTTGGAACAGAAGCTTTCACCTTGATAAGGAAAAGT
AATTCTGAGAATCTAGTAACAATTATTTTCAAAGTTCTCAAAATTTTGGG
TTACTTAGTTTATTTTTAATAATTGTATTGGTCTTAATAGCCAGCAGTTT
TGAAAAACGTTGGGATCCCTTTAGGATACATACTGCATTATCAGACAGAA
AACGATTTCTGCCCTCAATTGAGGACAGAGCAAATAGATGAAAAAAGCCA
CTAGACAGGAAATAAAGTCAGGAGAAGTACAGTATCTTTAGCATATCCTA
GTTTCACAATTTGTAACCATCTTTAAGCAACAGCCACATTTCAG
>bale_01690
CCATTCCACATTTCTGTGCTTGGCCTGAGGCAAGAAACTTTCCCCATTCA
AAAAAAAATAAAATTCTAACTACACTTCTTGTTGTGGAGCTCAAAGGAAA
AAAAAACCCTGATGCTCAGGAGCTGCCACAAACACTCTAGGAAGACGACT
GGAGCCCAGCAATGGGCTGAAAACCCTGATCCACCCCAAAGACTCAAAAC
TGAGGTGCTTCTCCATCCCTTGCTGTCGGGCAAGTAGCGGGTGGCACGTA
GCCGATGCAGCTCCACTAGCTTACGGTGCAGCCAGCAGCAACGGCGTTAT
GAAGATGGCTCCTCCATCGTGACAGCCCACGGCCAGGCTGTGACCCAGCC
CCTCCTGGAGCCAGCAGGAGCTTTTCCACCAAAATGGACTTACGGTCACG
CTTGCAAGTGCATCACTACTCACGGGTGAGTTCAAAAGCCCCCTGAAGTC
AGTAGGAGCCTTTCCAGTGACCTCAGCTATCGGAGCAGCTGTGGTTGAAA
GAGTCGACAGGGTCTGCAGGAGAAACCGGCGCAGCTTGTAAAATACACGC
CAGGTTTTTATTTTATTTTTCACTCCCTGCTCTTCAGGACGTCTTAGGAA
ATGAAATGCAAAGAAATAACACCAGGGCAATGCTCAGGCTGTAAGATCAA
GCAGTCAAAGTAATCAGGAAATTGTTTAAAAAAAACCTCACATTGCTCCA
GAAATGTCGTCCCAGCTTCACCAAGCCATTTCTGCTTTCCCCGGTGCTAA
AAGTAATGTATCACTTGTCTTATTTGAATCTGTCCTCATTCCTGTTACCG
CAGCACGCTGGTCCCGAGCCACCCCCACGACCCCAGACATGGCAAACAGA
ACGGTCCTCACCTCAAAGTAGGGGTCTAGCTGCCTCCAACAACATTTTTC
TCCTGCTGCCCTGGAGAGCTGTCCCACTCATCACCCTCACAGATGAATTT
CTGGTGGCACAAGTCTGAGCTCTGGCTTGGAAACTCAGATGTCCAGTGCG
CAGCTGCCAGAAGACAGGAGGAAAGGATATGGGAGAAAGAGATTCCTGGC
ACTACCATTGGATCAGAAGAACTGCAAGGCAGGAACATTCATGGATCACA
AATTAAGGCTGGGGCACAGCAAAGACCTACTTGCAAAGCTCCTCCAGGTC
AACCTGTCAGACTATCCAGCCGTCCTGCAGCGTGCTTACAAGATGCACAA
GGTCCTCCCTTGCCCCCACGAAAGCTGCTCTCTGCAATCAGGAGGCAGCT
TAGCCACCCTCCTAGAAGAGGTGTTGACACAGTCCTTTGACTCAACAGCA
GCTGTATCACCACCCCCCTTTCAAGCGACGGTTTGGATGCCTTTTCTGCC
AAGCAAGGCAGTGTCCATTGAACAGCTTCTTCTGCACTTTTCTAAGCATG
GCTTAGACCCACTCCAGGATTCCCTCTTCACGAATCCAGTAATAAGGTGC
CTGAGATTTGCCTGCCTGCTTTTAGATGCCTGCAGAGATGCTGATCTTCT
CAGCCAGATAAAGTCTAGCACCATACCCAACACTTTCTTTCCTGTTACAG
CAAAAAAACCCTCAAGATCTCTAAGGCAACCACCCCTGGAGGAGTCAGAG
CCAATCACATATAAATGTACGTGTCAATCCCTGGTTTTGAGCCTGGGAAC
ACTCTTGGGATGCTCCATCTCCCAAAGCTTTAGAGAAGATACAGCTCAAA
AGAGGACAATTTCTTAAACAACCTCAGCAGTTGTTGTCTTTACCACCCAG
GGACTTCAGAACAAGCAACAAGACCATCACCAAGCGGATGCATTGGGGGT
TGACCTTGTTGCTTTCCCAATCAAGTACGTCTACAGCCTTGACAATGAGT
TCAAGGGTGTAAAAAGAGAGCCAAGCTCCAGGAGACAGTCAAAGCAAGTA
CTGTGAGTAAATGAAGATGTGGGGGTCCACAGCAGGAGAGACAAAGGGGT
GGCAGGAAAGCAAGTGACATCTCTGGCATGAGAAAGGGCACTTTGCCCTT
TGCACTGGTTTTGGCTGGGAAAGATTTAATTGTGTTCACAGTAGCTGCTA
TGGGGTGATGTTTTGGATTTGTGCTGAGACCAGTGTTGATAGTATAGAGA
TGTTTTTGTTATAGAGAGATGTTTCTGTTACTGCTGAGCAGTGCTTACAC
AGAGCCAAGGCCTTCTCTGCTCCTCACCCCACCCCACCAGCGAGTAGCTG
GGGGTGCACAAGGAGTTGGGAGGGGACACAGCCAGGACAGCTGACCCCAA
CTGANNNNNNNNNNNNNNNNNNNNNNNNNNNNNNNNNNNNNNNNNNNNNN
NNNNNNNNNNNNNNNNNNNNNNNNNNNNNNNNNNNNNNNNNNNNNNNNNN
NNNNNNNNNNNNNNNNNNNNNNNNNNNNNNNNNNNNNNNNNNNNNNNNNN
NNNNNNNNNNNNNNNNNNNNNNNNNNNNNNNNNNNNNNNNNNNNNNNNNN
NNNNNNNNNNNNNNNNNNNNNNNNNNNNNNNNNNNNNNNNNNNNNNNNNN
NNNNNNNNNNNNNNNNNNNNNNNNNNNNNNNNNNNNNNNNNNNNNNNGAG
TGGCTGCGTGGGGCTTGGTTGCTGGCCAGGTTAACCCACGGCAGTGGGCA
TTAGACACCTGACACAAACTCCTCTCCCTTCTGAGCAAACTTCAGCCTTA
ATTGGGCACGGAAATTTGCACTTAATAACCCAACATTTTCCAAAAACATT
GTTGCCTTTAACAGTGCAACAAAGCCTCCAGCTCCCCGACTCCTCTTCTG
CAGAAGCACCAGGAGGAAACTGGGACTCAGCCCTCCGTGACCATCAAGCC
ATCCCATCCACACAAACTTGGGAAGGACTTTACCCTTTCTGGAGGGTCTC
CTTCCCTCTCCTAGCATGCTTTTCTCCTACCGGGAAGACATCCTCTGTCC
TGCATCACACAGTGGCTCTCCCACAAAGCCCAAGCCACCAGCAGAGCCAG
CCCGGGTGGCAGCAGAGGCGGATGCTGAGACCAGCAGTGGAAGTTCACGC
ACACCTCCCAGCGCGGGTTGTCCCCCCTCTGCGGCGCTGCATTGGAAGCA
GCTGGACGCCTTCGGGTGGTCCTATGCTCCGGCTGCTCTCCGCAGTCGCA
TACTGAGAGCCCGCAAGCCCCGTGCAAACACAGCACATGATACTTGAGAA
AGTGACATTTTAACGAAATAACACATTTAACGCGTGTTCCCACACAGCTT
TTGGTCGCTCCTACCAGCAGATATAAAACGCAGCACAATAGAACAGTATT
TAGCTGCGAGAGACCCTGGTCTCTCACCCTCTATTTTGGCTCCGAAAGAC
AAGTATCCTATTAACGTGAGCTCTGAGTTTACAGCCCTCTCTCTAACGGA
GTTAAACATAAAACCAGCCCTTTCTTGACACTTCTGTGGACAGGAATGGA
AAGCTGAGAGCCAGGGAGCACTAAAACTGGAGGAGAACACCTTTCCTTCC
TCCCAGGCTACCTGATCGGCACAGGGTTACCTATGAACTGCGGACGTTGG
GTGGCCCATGGGTTCCTCCTGGCTCCAGGGCTGGTCTCCAGCATGAGGTG
CTCCTCAGCTGAGCTGCCCCTGCAGCCACCGGGAACCCCATCAGGGATGC
TGAGGCCACCAAGGGGCATTTCTTGCTCTCCTCTGCCCTGTCCCACTCCA
GCCACAGCTTCATCACAGTGAAAACCTGTCACTGTTGGAAAATCTCCTTG
GGGTCTTCTCTGCTCAGCGGCTTGCTAGCATCCAGGCTGCTCAGGATCAC
TTTAAATCAAGGCCTCAGTGCATCCTCCAAAACAGCTTTCCCTTTGCTCT
CCTGTCAGGACATTTTTATTCTGACCCATGGCTGTTTGCTGAAGACCCAA
ACTGTTGGGACAGAGAAGTACTTTAATTCAGCTCCTGCCCTGCCAGGAGC
AACAAGAAGCATGAATAAAAATCTTAGTGTGACTAGAACAAATAAACCTT
CCTGCTACATCAAGCTGCACGCCCCTGGAAGGGCTATACATCTTTGTCCA
ACCTAAATAACATCTATCCCTCCTTGCAGTCCTCTTTTGCTTCCCCTCTC
CAAGTGTAACTCTCCTGGCCTGCAAGAGGTGAGCACAACAGAGTGAAATC
TGGAAAGGACGTTAAACAGGGGACAGGAAGACAACCCTTCCTGCAAGAGC
TGCAGAGGAAAATCCAAGCGCAGTTGGGTTTTACAGCTACATGTAACACA
GCAAGAGTCATCTTGAAAGACAGATGAGCTCCACATCAGCTGCAAAAGAA
TTCC
>bale_01853
CTCTTTTCCCATACCATTTTTCTTTTTTTTGTACCCCCTATTCACCTGAG
TTTATCAATTTTAATGTACACTAAGCAAATAGACATATAGAGTAAACACA
AGTGCAAGACAAACAAGATGGGATTCAGGACTGAGAGTTACAGCAGCAAT
TTGAGTATAATTCTCAGTGTGTTTTTCCCTGTGTTTTCTGTTGTCTGTAA
AAGCACTGGAGATGTCATTTCTTTTTTTGCCTTTTTTTTCTTTCCAAAAA
ACTTTGTGATTGTGCTCCAAAGACCACAGAAATCTGCAAGAGTCATTCCA
CAGATGGTGAGACTTTGTCAGACCCTCTATGTGTTTTAACTTGTACCCTT
TAGAAACTACAGCTTTGATCACTGAGGGCTTTTGCTCAGACTCCAGACTA
ACTCCTGGGACAGTGGCTCCTCTCAGCACTGTTTGCTCTGGTGTAACTAG
TGCAGGTCTTCATAGTGCTGGTGGGAGAGTTAAGACAGATCTTCTCTGTT
GACTTGCATGTGAAGGTATGGAAAGGAGGGAACTGAGCTATACACCGTAA
ATCACAGTCCTTTCAAAAGACACCACTATAAAATAATTTCTAATGAAACG
TTTTGTTTGTCCTGAGTTATTTTTATTGGGGGAGTCTTTTTATGCCAGGA
AGGAGTGGAAAGCCTCAGACCATCACTGTAACTTCAAATGAAGCACCTGG
AGGAGTGCACTCATGGAGGAGTGCACTCATGGAGGAGTGCAGTTAAAGCT
ATGTACGAGACAACCAAAGACAGAGGTTTCCTTGCTAGCCAGCAGTGCAG
CACTGAATCCAATGATGAAGGAAGCTCTGTCCTTTCCTAGGTATTCTCAC
TGTCAAGCTTAACGTTGGTCCCCACTCCTTCCATCCTACCCACCCCTTAA
[truncated: 7,662,001 more chars]
