# Supplementary material for: The Dynamics of Incomplete Lineage Sorting across the Ancient Adaptive Radiation of Neoavian Birds
Source: PLoS Biol. 2015 Aug 18;13(8):e1002224. doi: 10.1371/journal.pbio.1002224 (PMC4540587; doi:10.1371/journal.pbio.1002224)
Supplement: S2 Data — Marker names are derived from the first four letters of the scientific name of the query species. (TXT) [file pbio.1002224.s002.txt]

S2 Data. Tree files of the MPRE tree (A), the Z-chromosomal RE tree (B), and the microchromosomal RE tree (C).
Marker names are derived from the first four letters of the scientific name of the query species.

(A)
(((((((((((((((mero,pico),buce),apal),lept),tyto),(cath,(hall,hala))),coli),(cari,(falc,((melo,nest),(taen,mana,geos,corv,acan))))),(bale,opis)),((((caly,chae),capr),char),((eury,phae),(gavi,(((pygo,apte),fulm),(phal,(nipp,(pele,egre)))))))),((chla,taur),(cucu,colu))),(podi,phoe)),(mesi,pter)),anas,tina,mele,stru),gall);

(B)
(((((((((((buce,mero,pico),(apal,lept)),coli),(cath,(tyto,(hall,hala)))),(nest,falc,melo,geos,mana,acan,corv,taen,cari)),char),(eury,phae)),(bale,opis)),(((((egre,nipp,pele),phal),(fulm,(pygo,apte))),gavi),(((cucu,colu),(taur,chla)),((phoe,podi),(capr,(caly,chae)))))),stru,mele,mesi,pter,anas,gall),tina);

(C)
(((((((((mero,pico),buce),(apal,lept)),coli),(tyto,(cath,(hall,hala)))),(cari,(falc,(mana,geos,taen,corv,nest,melo,acan)))),(colu,(eury,phae)),(mesi,pter)),(((apte,pygo),fulm),(pele,nipp,phal,egre)),chae,bale,(podi,phoe),stru,gall,mele,chla,gavi,caly,opis,char,anas,capr,taur,cucu),tina);
