# Supplementary material for: The Dynamics of Incomplete Lineage Sorting across the Ancient Adaptive Radiation of Neoavian Birds
Source: PLoS Biol. 2015 Aug 18;13(8):e1002224. doi: 10.1371/journal.pbio.1002224 (PMC4540587; doi:10.1371/journal.pbio.1002224)
Supplement: S1 Table — (XLS) [file pbio.1002224.s007.xls]

## Sheet: S1_Table
S1 Table. Presence/absence matrix of 2,118 retrotransposon markers including RE target site motifs, ILS duration, and location in the taeGut2 assembly of the zebra finch genome.
Marker	acan	anas	apal	apte	bale	buce	caly	capr	cari	cath	chae	char	chla	coli	colu	corv	cucu	egre	eury	falc	fulm	gall	gavi	geos	hala	hall	lept	mana	mele	melo	mero	mesi	nest	nipp	opis	pele	phae	phal	phoe	pico	podi	pter	pygo	stru	taen	taur	tina	tyto	RE subfamily
apal_00049	0	0	1	0	?	?	0	0	0	0	0	0	0	0	0	0	0	0	?	0	0	0	0	0	0	0	0	0	0	?	1	0	0	0	0	0	0	0	?	1	?	0	0	0	0	0	?	0	TguLTR5d
apal_00054	0	0	1	0	0	1	0	0	0	1	0	0	0	1	0	0	0	?	0	0	0	0	0	0	1	1	?	0	0	0	?	0	0	0	0	?	0	0	0	1	0	0	0	0	0	0	?	1	TguLTR5d
apal_00068	0	?	1	0	?	1	0	0	0	0	0	0	0	0	0	0	0	0	0	0	0	0	0	0	0	0	1	0	0	0	1	0	0	?	0	0	0	0	0	1	0	0	0	0	0	0	0	0	TguLTR5d
apal_00090	?	?	1	0	0	0	?	?	0	1	?	?	0	?	0	?	?	?	?	0	0	?	0	?	0	0	0	?	?	0	?	0	0	0	0	0	?	0	0	0	0	0	0	?	?	0	?	0	TguLTR5d
apal_00092	0	?	1	0	0	1	0	0	0	0	0	0	0	1	0	0	0	0	0	0	0	0	0	0	?	0	1	0	?	0	1	0	0	0	0	0	0	0	0	1	0	0	0	0	0	0	0	1	TguLTR5d
apal_00096	?	?	0	0	0	1	?	0	0	0	0	0	0	0	0	?	0	0	0	0	0	?	0	?	0	0	0	0	?	?	1	0	?	0	0	0	0	0	0	1	0	0	0	?	?	0	?	?	TguLTR5d
apal_00107	?	0	1	0	0	1	0	0	0	0	0	?	0	0	0	?	0	0	0	0	0	0	0	0	0	0	1	?	?	0	?	?	0	0	0	0	0	0	0	?	0	?	0	0	?	0	?	1	TguLTR5d
apal_00110	0	0	1	0	0	?	?	0	0	0	0	0	0	0	0	0	0	0	0	0	0	0	0	0	0	0	0	0	?	0	1	0	0	0	0	0	0	0	0	1	0	0	0	?	0	0	?	0	TguLTR5d
apal_00111	?	?	1	0	0	?	0	?	0	1	?	0	0	0	?	?	0	0	0	1	0	?	0	?	0	0	0	1	?	?	?	0	?	?	?	0	0	0	0	?	0	0	0	?	?	0	?	1	TguLTR5d
apal_00133	?	0	1	0	0	1	0	0	0	0	?	0	0	?	0	?	0	0	0	0	0	0	0	?	0	0	0	?	0	0	1	?	0	0	0	0	0	0	0	?	0	?	0	0	?	0	0	0	TguLTR5d
apal_00144	1	?	1	0	0	1	?	0	1	1	?	?	0	?	0	?	0	0	0	1	0	?	0	?	1	1	1	1	?	?	1	0	?	0	0	0	0	0	0	?	0	?	0	?	1	0	?	1	TguLTR5d
apal_00149	0	0	1	0	0	1	0	0	0	0	0	0	0	0	0	0	0	0	0	0	0	0	0	0	0	0	0	0	0	0	1	0	0	0	0	0	0	0	0	1	?	0	0	0	0	0	0	0	TguLTR5d
apal_00162	0	0	?	0	0	1	0	0	0	0	0	0	0	?	0	0	?	0	0	0	0	?	0	?	0	0	1	?	?	0	1	0	?	0	0	0	0	0	0	1	0	0	0	?	0	0	?	1	TguLTR5d
apal_00222	0	0	1	0	0	1	0	0	0	0	0	0	0	0	0	0	0	0	0	0	0	?	?	0	0	0	1	0	?	0	?	0	0	0	0	0	0	0	0	?	0	0	0	0	0	0	?	0	TguLTR5d
apal_00229	?	?	1	0	0	1	0	0	0	0	?	0	0	0	?	?	0	0	0	0	0	?	0	?	0	0	?	?	0	?	1	0	0	0	0	0	?	0	0	1	0	0	0	?	?	0	?	0	TguLTR5d
apal_00231	1	0	1	0	0	1	0	0	1	0	0	0	0	0	0	1	0	0	0	1	0	0	0	1	0	0	?	1	?	1	1	0	1	0	0	0	0	0	0	1	0	0	0	?	1	0	?	1	TguLTR5d
apal_00247	0	0	1	0	0	1	0	0	0	0	0	0	0	0	0	0	?	0	0	0	0	0	0	0	0	0	1	0	?	0	1	0	0	0	0	0	0	?	0	1	0	0	0	0	0	0	0	1	TguLTR5d
apal_00250	0	?	?	0	0	0	?	0	1	0	0	0	0	0	0	0	0	0	0	0	0	?	0	0	0	0	0	0	?	0	?	?	0	0	0	0	0	0	0	0	0	0	0	?	0	0	?	1	TguLTR5d
apal_00286	?	?	1	0	0	?	0	0	1	?	?	0	0	?	0	1	?	0	?	1	0	?	0	?	?	1	1	1	?	?	1	0	1	0	0	0	0	0	0	?	0	0	0	?	?	0	?	1	TguLTR5d
apal_00315	0	0	1	0	0	1	0	0	0	0	0	0	0	0	0	0	0	0	0	0	0	0	0	0	0	0	0	0	0	0	1	0	0	0	0	0	0	0	0	1	0	0	0	?	0	0	?	0	TguLTR5d
apal_00347	0	0	1	0	0	1	0	0	0	1	0	0	0	1	0	0	?	0	0	0	0	?	0	0	1	1	1	0	0	0	1	0	?	0	0	0	?	0	0	1	0	0	0	0	0	0	?	0	TguLTR5d
apal_00355	?	0	1	0	?	1	0	0	1	1	0	0	0	?	0	?	0	0	0	1	0	?	0	?	1	1	1	?	?	1	1	0	1	?	0	0	0	0	0	?	0	0	0	?	?	0	?	1	TguLTR5d
apal_00357	?	?	1	0	0	1	?	0	1	1	?	0	?	?	0	?	?	0	?	1	0	?	?	?	0	0	0	?	?	?	?	0	?	0	0	0	0	0	0	1	0	?	0	?	?	0	?	1	TguLTR5d
apal_00368	?	0	1	0	0	1	?	0	0	0	0	0	0	?	0	?	?	0	0	1	0	?	0	?	0	0	?	?	0	?	0	0	1	0	0	0	0	0	0	0	0	0	0	0	?	0	0	0	TguLTR5d
apal_00379	1	0	1	0	0	1	0	?	1	1	?	0	?	1	0	1	0	0	0	1	0	?	0	1	1	1	?	?	?	1	1	0	1	0	0	0	0	0	0	1	?	0	0	0	1	0	?	?	TguLTR5d
apal_00476	0	0	1	0	0	1	0	0	0	0	0	0	0	0	0	0	0	0	0	0	0	0	0	0	0	0	1	0	0	0	1	0	?	0	0	0	0	0	0	1	0	0	0	0	0	0	0	0	TguLTR5d
apal_00517	0	0	1	0	0	1	?	0	0	?	0	0	0	?	0	0	0	0	0	?	0	0	0	?	0	0	1	0	0	0	1	0	0	0	0	0	0	0	0	1	0	0	0	?	0	0	?	0	TguLTR5d
apal_00518	1	0	1	0	0	1	?	0	1	1	0	0	0	1	0	1	0	0	?	1	0	0	0	1	1	1	?	1	0	1	1	0	1	0	0	0	0	0	0	?	0	0	0	0	1	0	0	?	TguLTR5d
apal_00573	1	?	1	0	0	1	?	0	1	0	?	1	?	1	0	1	0	0	0	1	0	?	0	1	1	1	1	1	?	1	1	?	1	?	?	0	0	0	0	?	?	0	0	0	1	0	?	?	TguLTR5d
apal_00640	?	0	1	0	0	1	?	0	0	1	0	0	0	0	0	0	?	0	0	0	0	0	0	0	1	1	1	0	0	0	1	0	0	0	0	0	?	0	0	1	0	0	0	0	?	0	?	1	TguLTR5d
apal_00688	0	0	1	0	0	0	?	?	0	0	0	0	0	?	0	0	0	0	0	0	0	0	0	0	0	0	1	0	?	0	0	0	?	0	0	0	0	0	0	0	0	0	0	0	0	0	0	0	TguLTR5d
apal_00722	0	0	1	0	0	1	0	0	0	0	?	0	0	0	0	0	0	0	0	?	?	?	0	0	0	0	0	0	?	0	1	0	0	0	0	0	?	0	0	?	0	0	0	?	0	0	?	0	TguLTR5d
apal_00743	0	0	1	0	0	1	?	?	0	0	0	0	0	0	?	0	0	?	0	0	0	?	0	0	0	0	1	?	?	0	?	0	0	0	0	0	0	0	0	?	0	0	0	?	0	0	?	1	TguLTR5d
apal_00793	1	0	1	0	0	?	0	0	1	?	0	0	0	1	0	1	0	0	0	1	0	?	0	1	1	1	1	1	?	1	?	0	1	0	0	0	0	0	0	1	0	0	0	0	1	0	?	1	TguLTR5d
apal_00807	0	0	1	0	0	1	0	0	0	0	0	0	0	0	0	0	0	0	0	0	0	?	0	0	0	0	0	0	?	0	1	0	?	0	0	0	?	0	0	1	0	0	0	0	0	0	0	0	TguLTR5d
apal_00834	0	0	1	0	0	1	0	0	0	0	?	0	0	0	0	0	0	0	?	0	0	0	0	0	0	0	1	0	0	0	?	?	0	0	0	0	0	0	0	?	0	0	0	0	0	0	0	0	TguLTR5d
apal_00834	0	0	0	0	1	0	0	0	0	0	?	0	1	0	0	0	?	0	?	0	0	0	0	0	0	0	0	0	0	0	0	0	0	0	1	0	0	0	1	?	1	0	0	0	0	1	0	0	CR1-E_Pass
apal_00847	?	?	1	?	0	?	?	?	1	?	?	0	0	1	?	?	0	?	0	1	?	?	0	?	1	1	1	?	?	1	1	?	1	0	?	0	0	?	0	?	0	?	0	?	?	0	?	?	TguLTR5d
apal_00850	?	0	1	0	0	1	0	0	0	?	0	0	0	0	0	0	0	0	0	0	0	?	0	0	0	0	1	0	?	?	1	?	0	0	0	0	0	0	0	1	0	0	0	0	0	?	?	0	TguLTR5d
apal_00853	0	?	1	0	0	1	0	0	0	0	0	0	?	?	?	?	0	0	0	0	?	?	?	0	0	0	1	0	?	0	1	0	0	0	0	0	0	0	?	?	0	0	0	0	0	0	0	0	TguLTR5d
apal_00876	0	0	1	0	0	1	0	0	0	1	0	0	0	1	0	0	0	0	0	0	0	0	0	0	1	1	0	0	0	0	1	?	0	0	0	0	0	0	0	1	0	0	0	0	0	0	0	0	TguLTR5d
apal_00951	0	0	1	0	0	1	0	0	0	0	0	0	0	0	0	0	0	0	0	0	0	0	0	0	0	0	0	0	0	0	1	0	0	0	0	0	0	0	0	1	0	0	0	0	0	0	?	0	TguLTR5d
apal_01159	0	?	1	0	0	1	?	0	0	0	0	0	0	?	0	0	0	0	0	0	0	?	?	0	0	0	1	0	?	0	1	0	0	0	0	0	0	0	?	?	0	0	0	0	0	?	?	0	TguLTR5d
apal_01218	0	?	0	0	0	1	0	0	0	1	?	0	0	?	0	?	0	0	?	0	0	?	0	0	1	1	1	0	?	0	1	0	0	0	0	0	0	0	0	1	0	0	0	0	0	0	0	1	TguLTR5d
apal_01218	0	0	0	0	0	0	0	0	0	0	0	0	0	0	0	0	0	0	0	0	0	0	0	0	0	0	0	0	0	0	0	0	0	0	0	0	0	0	1	0	1	0	0	0	0	0	?	0	TguLTR5c
apal_01233	?	0	1	0	0	1	0	0	0	0	0	0	0	0	0	0	0	0	?	0	0	0	0	0	0	0	0	0	0	?	1	?	?	0	0	0	0	0	0	1	0	?	0	0	?	0	0	?	TguLTR5d
apal_01233	?	0	0	0	0	0	?	0	0	0	0	0	0	0	0	0	0	0	?	0	?	0	0	0	0	0	0	0	0	0	0	?	0	0	?	0	0	0	1	?	1	?	0	0	?	0	0	?	TguLTR5d
apal_01257	?	0	1	0	?	1	0	0	0	0	0	0	0	?	0	?	0	0	0	0	?	0	0	?	0	0	?	?	?	0	1	0	0	0	?	0	0	0	0	1	0	0	0	0	?	0	0	0	TguLTR5d
apal_01266	0	?	1	0	0	1	0	0	0	0	?	0	0	0	0	0	0	0	0	0	0	?	0	0	0	0	?	0	?	0	?	0	0	0	0	0	0	0	0	?	0	0	0	0	0	0	?	1	TguLTR5d
apal_01271	0	0	1	0	0	1	0	0	0	?	0	0	0	1	0	0	0	0	0	0	0	?	0	0	?	1	?	0	0	0	1	0	0	0	0	0	?	0	0	1	0	0	0	0	0	0	0	1	TguLTR5d
apal_01277	?	?	1	0	?	1	?	0	?	1	0	?	0	1	?	?	?	?	0	0	?	?	?	?	1	1	1	?	?	0	1	0	?	0	?	?	?	?	?	1	0	0	?	?	?	0	?	1	TguLTR5d
apal_01322	0	?	1	0	0	?	0	0	0	0	?	0	0	0	0	0	0	0	0	0	0	?	0	?	0	0	1	0	?	0	1	0	0	0	0	0	0	0	0	?	0	0	0	?	?	0	?	1	TguLTR5d
apal_01338	0	0	1	0	0	?	0	?	0	0	?	0	0	0	0	0	0	0	0	0	0	0	0	?	0	0	1	?	0	0	1	0	0	0	0	0	0	0	0	1	0	?	0	0	0	0	?	1	TguLTR5d
apal_01392	?	0	1	1	1	1	?	0	1	1	0	0	0	1	0	1	0	1	1	1	1	0	1	1	1	1	1	1	0	1	1	0	1	1	0	?	1	1	0	1	0	0	1	0	1	0	0	1	TguLTR5d
apal_01397	0	0	1	0	0	?	0	0	0	0	0	0	0	0	?	0	0	0	0	0	0	0	0	0	0	0	1	0	0	0	?	0	0	0	0	0	0	0	0	0	0	0	0	0	0	0	0	0	TguLTR5d
apal_01414	?	0	1	0	0	?	?	0	0	1	0	0	?	0	?	?	0	0	?	0	0	0	0	?	1	1	1	0	?	0	1	0	0	0	0	0	0	0	0	?	0	0	0	0	?	0	?	1	TguLTR5d
apal_01414	0	0	0	0	0	0	?	0	0	0	0	0	0	?	?	?	0	1	?	0	0	?	0	?	0	0	0	?	?	?	0	?	0	1	0	1	0	0	0	0	0	0	0	0	?	0	?	0	TguLTR5a
apal_01476	?	?	1	0	0	1	?	0	0	0	0	0	0	?	?	?	?	0	0	0	?	?	0	?	0	0	1	0	?	?	1	0	?	0	0	0	0	0	0	?	0	0	0	?	?	0	?	0	TguLTR5d
apal_01561	0	?	1	0	0	1	0	0	0	1	0	0	0	0	?	?	0	0	0	0	0	?	0	?	1	1	?	?	?	?	1	0	?	0	0	0	?	0	0	?	?	?	0	0	?	0	?	?	TguLTR5d
apal_01652	0	0	1	0	0	0	0	0	0	0	?	0	0	0	0	0	?	0	0	0	0	0	0	0	0	0	0	0	0	?	1	0	?	0	0	0	0	0	0	?	?	0	0	?	0	0	?	0	TguLTR5d
apal_01657	?	?	1	0	0	?	0	0	0	1	0	0	0	0	0	0	0	0	0	0	0	0	0	?	1	1	1	0	?	0	1	?	0	0	0	0	0	0	0	1	0	0	0	?	0	?	?	1	TguLTR5d
apal_01788	0	0	1	0	0	1	0	?	0	?	0	0	?	?	?	?	?	0	0	?	0	?	0	?	0	0	0	0	?	0	1	0	0	0	0	0	0	0	0	?	0	?	0	?	?	0	?	0	TguLTR5d
apal_01801	0	0	1	0	0	1	0	0	0	0	0	0	0	?	0	0	0	0	0	0	0	?	0	0	0	0	1	0	?	0	1	0	0	0	0	0	0	0	0	1	0	0	0	0	0	0	?	0	TguLTR5d
apal_01920	?	?	1	0	0	1	?	?	0	1	0	0	?	?	?	?	0	0	0	?	0	?	0	?	1	1	?	0	?	0	?	0	?	?	0	?	?	0	0	?	0	0	0	?	?	0	?	1	TguLTR5d
apal_01941	1	0	1	0	0	1	?	0	1	1	?	0	0	1	0	?	0	?	0	?	0	0	0	?	1	1	?	1	0	?	1	0	?	0	0	0	0	0	0	?	0	0	0	0	?	0	?	?	TguLTR5d
apal_01994	0	?	1	?	0	?	?	0	1	1	0	0	0	?	?	0	0	0	0	0	?	?	0	0	1	?	0	?	?	?	?	?	0	0	?	0	0	0	0	?	0	0	?	?	0	0	?	0	TguLTR5d
apal_01998	?	0	1	0	0	1	0	0	0	0	0	0	0	0	?	0	0	0	0	0	0	0	0	0	0	0	1	0	?	0	1	0	0	0	0	0	0	0	0	1	0	0	0	0	0	0	?	0	TguLTR5d
apal_02045	1	?	1	0	0	1	?	0	1	1	0	0	0	0	0	1	0	0	0	1	0	?	0	?	1	1	1	1	?	1	?	0	1	0	0	0	0	0	0	?	0	0	0	?	?	0	?	1	TguLTR5d
apal_02048	1	0	1	1	0	1	?	0	1	0	0	0	1	1	0	1	0	1	0	1	1	?	1	1	0	0	?	1	?	1	1	?	1	1	0	1	0	1	0	1	0	1	1	?	1	0	?	1	TguLTR5d
apal_02068	1	?	1	1	1	1	1	1	1	?	1	1	1	1	?	?	1	1	?	1	1	?	1	?	1	1	1	1	?	1	1	0	1	1	1	1	1	?	0	1	?	0	1	0	?	1	?	1	TguLTR5d
apal_02068	?	0	?	0	0	0	0	0	0	?	?	0	0	0	?	?	0	0	?	?	0	?	?	?	0	0	0	0	?	0	0	0	0	?	0	0	0	?	1	?	1	0	0	0	?	0	?	0	TguLTR5d
apal_02113	1	0	1	0	0	1	0	0	1	0	0	0	0	0	0	1	0	0	0	1	0	0	0	1	0	0	1	1	0	1	1	0	1	0	0	0	0	0	0	1	0	0	0	0	1	0	0	1	TguLTR5d
apal_02184	0	0	1	0	0	?	0	0	0	1	0	0	0	0	0	0	?	0	0	0	0	0	0	?	0	0	0	0	0	0	?	0	0	0	0	?	0	0	0	?	0	0	0	?	0	0	?	1	TguLTR5d
apal_02258	1	0	1	0	0	1	0	0	1	1	0	0	0	1	0	1	0	0	0	1	0	0	0	1	1	1	1	1	0	?	1	0	?	0	0	0	0	0	0	1	0	0	0	0	1	0	0	1	TguLTR5d
apal_02266	0	0	1	0	0	1	0	0	0	0	0	0	0	0	0	0	?	0	0	0	0	?	0	0	0	0	0	0	?	0	1	0	?	0	0	0	0	0	0	1	0	0	0	?	0	0	?	0	TguLTR5d
apal_02411	?	?	1	0	0	1	?	0	1	1	0	0	?	0	0	?	?	0	?	0	0	?	0	?	1	1	?	?	?	?	?	0	?	0	0	?	0	?	0	1	?	0	0	?	?	0	?	1	TguLTR5d
apal_02436	0	0	1	0	0	?	?	0	?	1	0	0	?	0	0	0	1	0	?	0	0	0	0	0	?	1	1	?	0	0	1	0	0	0	0	0	0	0	0	1	0	?	0	0	0	0	0	1	TguLTR5d
apal_02436	0	0	?	0	0	?	?	0	?	1	0	1	?	?	1	0	1	0	1	0	0	?	0	0	?	1	1	?	0	?	1	0	?	?	?	0	1	0	0	1	0	0	0	0	0	1	0	1	CR1-E_Pass
apal_02440	1	0	1	0	0	1	0	0	1	?	0	0	0	1	0	1	0	0	0	1	0	0	0	1	1	?	1	1	?	?	1	0	1	0	0	0	0	0	0	?	0	0	0	?	?	0	?	?	TguLTR5d
apal_02453	?	0	1	?	0	1	0	0	?	?	0	0	0	1	0	1	?	?	0	1	?	?	?	1	1	1	1	1	?	1	?	?	1	?	0	?	0	?	0	1	0	0	?	0	1	0	?	?	TguLTR5d
apal_02518	0	0	1	0	0	1	?	0	0	0	0	0	0	0	0	?	0	0	0	?	0	?	?	?	0	0	1	0	?	0	1	0	0	0	0	0	0	0	0	?	0	0	?	?	?	0	?	0	TguLTR5d
apal_02518	?	0	?	0	0	0	0	?	0	0	0	1	1	0	1	?	0	?	0	?	0	0	0	?	0	0	0	0	?	0	0	0	0	0	?	0	0	0	1	?	1	0	?	0	?	?	?	0	CR1-J2_Pass
apal_02533	0	?	1	0	0	1	0	?	0	1	0	0	0	0	0	0	?	?	0	0	0	0	0	0	1	1	0	0	0	0	1	0	0	0	0	0	0	0	0	1	0	0	0	0	?	?	0	0	TguLTR5d
apal_02574	1	0	1	0	?	1	0	0	1	0	0	0	0	0	0	?	0	0	0	1	0	0	0	?	0	0	1	1	?	?	1	0	?	0	0	0	0	0	0	1	0	0	0	?	?	0	?	0	TguLTR5d
apal_02593	0	0	1	0	?	0	?	0	0	0	0	0	0	0	0	0	0	0	?	0	0	0	0	0	0	0	1	0	?	?	0	0	?	0	0	0	0	0	0	0	0	0	0	0	0	0	?	0	TguLTR5d
apal_02630	1	0	1	0	0	1	0	0	1	?	0	0	0	1	1	1	0	0	0	1	0	?	0	1	1	1	1	1	?	1	?	0	1	0	0	0	0	0	0	?	0	?	0	0	1	0	0	1	TguLTR5d
apal_02630	?	?	0	1	0	0	?	0	0	0	0	0	0	?	0	0	?	1	0	0	1	?	0	0	0	0	0	0	?	?	?	0	0	1	0	1	0	1	0	?	0	0	1	?	?	0	?	0	CR1-E_Pass
apal_02649	0	0	1	0	0	?	0	?	0	?	0	0	?	0	0	0	0	1	0	0	0	?	?	?	?	1	1	?	?	?	?	?	?	1	0	1	?	1	0	1	0	0	0	0	0	0	0	?	TguLTR5d
bale_00119	?	0	1	0	0	1	0	0	0	1	0	0	0	1	0	0	0	0	0	?	0	?	0	0	1	1	1	0	?	?	1	?	?	0	?	0	0	0	0	?	0	0	0	?	0	0	?	1	TguLTR5d
bale_00810	?	?	?	0	1	?	?	0	1	1	?	?	?	?	?	?	?	1	0	?	0	?	0	?	?	?	?	?	?	?	?	?	?	0	?	0	0	0	0	?	?	0	0	?	?	?	?	?	TguLTR5d
bale_00980	1	?	?	1	1	1	0	0	1	?	?	0	1	?	0	1	?	?	1	?	1	?	1	?	1	1	1	1	?	?	1	?	1	?	0	1	1	1	0	?	0	1	1	?	1	?	?	1	TguLTR5d
bale_01034	0	0	0	0	?	0	0	0	0	?	0	0	?	?	0	0	0	?	0	0	0	?	0	0	1	1	?	?	?	0	0	0	0	0	0	0	0	0	0	0	?	0	0	0	?	0	?	1	TguLTRL4c
bale_01035	?	?	0	1	0	0	0	?	0	0	0	0	0	0	0	?	0	1	?	0	1	?	0	?	0	0	0	?	?	?	0	?	?	1	?	1	0	1	0	0	0	0	1	0	?	0	0	0	TguLTR5d
bale_01057	0	0	0	0	1	0	?	0	?	0	0	0	0	0	0	0	?	0	0	0	0	?	0	0	0	0	0	0	?	0	0	0	0	0	0	0	0	0	1	?	1	0	0	?	0	1	?	0	TguLTR5d
bale_01057	0	0	0	0	0	0	0	0	?	0	0	0	0	0	0	0	?	1	0	0	0	?	0	0	0	0	0	0	?	0	0	0	0	?	0	1	0	0	0	?	0	0	0	0	?	0	0	0	TguLTR5d
bale_01063	0	?	0	0	1	0	1	?	0	0	1	0	0	0	?	?	0	0	?	0	0	?	0	?	0	0	0	0	?	0	?	?	0	0	?	0	0	0	1	?	1	0	0	?	?	0	?	0	TguLTR5d
bale_01184	0	?	?	0	1	0	?	?	0	0	?	0	0	?	0	?	?	0	0	0	0	?	0	?	0	0	0	?	?	?	0	?	?	0	0	0	0	0	1	?	1	?	0	?	?	0	?	?	TguLTR5d
bale_01310	?	?	?	0	1	?	1	?	1	1	?	0	0	1	0	1	0	?	?	1	0	?	0	1	1	1	?	1	?	?	1	0	1	?	?	?	0	?	0	?	?	0	0	?	1	?	?	?	TguLTR5d
bale_01690	?	?	0	1	1	0	1	?	0	0	?	0	0	?	0	?	0	1	0	0	1	0	0	?	0	0	0	?	?	?	?	0	?	1	0	1	0	1	0	0	0	0	1	0	?	1	?	0	TguLTR5d
bale_01853	?	?	?	1	1	?	?	?	0	0	?	0	?	?	?	?	?	?	?	0	1	?	1	?	0	0	0	?	?	?	?	?	?	1	?	1	1	1	0	?	?	0	1	0	?	?	?	0	TguLTR5d
bale_02333	0	0	0	0	1	0	?	0	0	0	0	0	1	?	0	0	?	0	?	0	0	?	0	0	0	0	0	0	?	0	0	0	0	0	0	0	0	0	0	0	0	0	0	?	0	0	?	0	TguLTR5d
bale_02333	0	0	0	1	0	0	?	0	0	0	0	0	0	?	?	0	0	1	?	0	0	?	0	0	0	0	0	0	?	?	0	?	?	1	0	1	?	?	0	0	0	0	1	?	0	0	?	?	TguLTR5d
bale_02417	?	?	?	1	1	?	?	?	0	0	?	0	0	0	?	?	0	1	?	0	1	?	?	?	0	0	0	?	?	?	0	?	?	?	0	1	0	1	0	?	?	0	1	?	?	?	?	0	TguLTR5d
bale_02417	?	?	?	0	0	?	?	?	0	0	?	0	1	0	?	?	0	0	?	0	0	?	?	?	0	0	0	?	?	?	0	?	?	?	0	0	1	0	0	?	?	0	0	?	?	?	?	0	CR1-E_Pass
bale_02499	?	?	?	0	0	0	?	0	0	?	?	0	0	0	0	?	?	0	0	0	0	?	0	?	0	0	0	?	?	0	0	1	0	0	0	0	0	0	0	0	0	1	?	?	?	0	?	0	CR1-J2_Pass
bale_02499	0	0	0	0	0	0	?	0	0	0	0	0	0	0	0	?	0	1	0	0	0	?	0	?	0	0	0	0	?	0	0	0	0	1	0	1	0	1	0	0	0	0	0	0	?	0	?	?	TguLTR5c
bale_02762	0	0	0	0	1	0	0	0	0	0	0	0	0	0	0	0	0	0	?	0	0	0	0	0	0	0	0	0	0	?	0	0	?	?	0	0	0	0	0	?	0	0	0	0	0	1	?	0	TguLTR5d
bale_02841	1	?	0	0	0	0	0	0	1	0	0	0	0	?	0	1	0	0	0	1	0	0	0	1	0	0	0	1	0	?	0	0	1	0	0	0	0	0	0	?	?	0	0	?	1	0	0	0	TguLTR5d
bale_03108	?	?	0	0	1	?	0	?	?	?	?	0	0	?	0	1	0	0	0	1	0	?	0	1	0	0	0	1	?	1	?	?	1	0	0	0	?	?	0	?	0	?	0	?	?	?	?	0	TguLTR5d
bale_03917	?	?	0	0	1	?	?	1	?	0	1	0	0	0	0	0	1	0	0	0	0	?	0	?	0	0	0	0	?	?	?	0	?	0	0	0	0	0	1	?	1	0	?	?	0	?	?	0	TguLTR5d
bale_03917	0	?	0	0	0	?	0	0	0	0	0	0	0	0	0	0	0	0	0	0	0	?	0	?	0	0	0	0	0	?	0	0	0	0	0	0	?	0	1	?	1	0	?	0	0	0	0	0	TguLTR5a
bale_04008	?	?	?	1	1	?	?	?	0	0	?	0	?	?	?	?	?	1	?	0	1	?	1	?	0	0	0	0	?	?	?	?	?	?	?	?	0	1	1	?	1	0	1	?	?	0	?	0	TguLTR5d
bale_04008	?	?	?	0	0	?	?	?	0	0	?	0	?	?	?	?	?	0	0	0	0	?	0	?	0	0	0	0	?	?	?	?	?	0	?	0	0	0	1	?	1	0	0	?	?	0	?	0	TguLTR5a
bale_04088	1	0	1	0	1	0	?	0	1	0	0	0	0	0	0	1	0	0	?	1	0	0	0	1	0	0	0	1	0	1	0	0	1	0	0	0	0	0	0	?	0	0	0	0	1	0	0	1	TguLTR5d
bale_04088	0	0	0	0	0	0	?	1	0	0	1	0	0	0	0	0	?	0	0	0	0	0	0	0	0	0	0	0	0	0	0	0	0	0	0	0	0	0	0	?	0	?	0	?	0	?	0	?	CR1-E_Pass
bale_05084	?	?	?	1	1	?	?	?	1	?	?	1	1	?	?	1	1	1	?	1	?	?	1	?	1	1	1	?	?	?	1	?	?	1	1	?	1	?	0	?	0	0	1	?	?	1	?	?	TguLTR5d
bale_05795	?	?	?	1	1	?	?	?	0	0	0	0	?	?	0	?	0	1	1	0	?	?	1	?	0	0	0	0	?	?	?	1	?	1	0	1	1	1	?	?	?	1	1	0	0	0	?	0	TguLTR5d
bale_05842	0	0	0	0	0	0	0	?	0	0	0	1	0	?	1	0	0	?	1	0	0	?	0	0	0	0	?	0	?	?	0	0	?	0	?	0	0	0	1	?	1	0	0	0	0	0	?	?	CR1-X2_Pass
bale_05902	0	?	?	0	1	0	0	0	?	0	?	0	0	?	0	?	0	0	0	0	0	?	?	?	0	0	?	0	?	0	?	0	?	0	0	0	0	?	1	0	1	0	0	?	?	1	?	0	TguLTR5d
bale_05924	0	?	0	0	1	0	?	0	0	0	0	0	1	?	0	?	0	0	0	0	0	?	0	0	0	0	0	0	?	0	0	0	0	0	0	0	?	0	1	?	1	?	0	?	0	0	?	0	TguLTR5d
bale_05980	?	?	?	0	1	?	0	?	0	0	?	1	?	?	1	?	?	0	?	0	0	?	0	?	0	0	?	?	?	0	?	?	0	0	?	?	?	?	0	?	?	1	0	?	?	0	?	0	TguLTR5d
bale_06012	?	0	?	?	1	?	?	?	0	0	?	?	?	?	?	?	?	1	?	0	?	?	?	?	0	0	0	?	?	?	?	0	?	1	?	?	0	1	1	?	1	0	?	?	?	1	?	?	TguLTR5d
bale_06100	?	0	0	0	1	?	?	0	0	1	0	0	?	0	0	?	1	0	?	0	0	?	0	?	0	0	0	?	?	?	?	0	0	0	0	0	0	0	0	?	?	1	0	0	?	0	?	0	TguLTR5d
bale_06100	1	0	0	0	0	0	0	0	?	0	0	0	0	1	?	?	0	0	0	1	0	?	0	?	1	1	1	?	?	1	0	0	1	0	0	0	0	0	0	?	0	0	0	0	1	0	?	0	TguLTRL4c
bale_06346	0	0	0	0	1	0	0	0	0	0	0	0	0	0	0	0	0	1	0	0	1	0	1	0	0	0	0	0	?	0	0	?	0	1	0	1	1	1	0	0	0	0	0	?	0	0	0	0	TguLTR5d
bale_06439	0	0	?	1	0	0	?	0	1	0	0	0	0	?	0	0	0	0	0	?	0	?	0	0	0	0	0	0	?	0	0	0	0	0	0	0	0	0	0	?	0	0	1	?	0	0	?	0	TguLTR5d
bale_06449	?	0	?	1	1	0	?	1	?	0	?	0	1	?	?	?	1	1	0	0	1	?	1	0	0	0	?	0	?	0	0	0	0	?	?	1	0	1	0	?	0	1	1	0	?	0	?	0	TguLTR5d
bale_06492	1	?	?	?	1	1	?	1	1	1	?	0	1	?	?	1	0	1	1	1	1	?	0	1	1	1	1	?	?	1	1	0	1	1	0	1	0	?	0	?	0	0	?	?	?	1	?	1	TguLTR5d
capr_00283	?	?	?	0	?	?	?	1	0	0	1	0	?	?	?	?	?	0	0	0	0	?	0	?	?	?	0	?	?	?	0	0	0	0	0	0	1	?	0	?	0	0	0	?	?	0	?	0	TguLTR5d
capr_01328	?	?	?	1	1	?	?	1	?	0	?	1	0	?	1	?	?	1	?	0	1	?	1	0	0	0	?	?	?	?	?	1	?	1	1	1	?	1	?	?	1	1	1	?	?	1	?	0	CR1-X3_Pass
capr_02380	?	0	0	1	0	?	?	?	?	0	?	0	?	?	0	0	0	?	0	0	1	?	0	?	0	0	0	?	?	?	0	?	?	1	0	1	0	1	0	?	0	0	1	0	0	?	?	0	TguLTR5d
capr_03350	?	?	1	1	?	?	?	1	1	?	?	?	0	?	?	?	?	1	?	?	1	?	?	?	1	1	1	?	?	?	?	?	?	1	1	?	0	?	0	?	?	0	1	?	?	?	?	?	TguLTR5d
cari_00030	1	?	0	0	0	0	0	0	1	0	?	0	?	0	0	1	0	0	0	1	0	?	0	?	?	?	0	1	?	?	?	0	?	0	0	0	0	0	0	?	0	0	0	?	1	0	?	0	TguLTR5d
cari_00032	1	?	0	0	0	0	?	0	1	0	0	0	0	?	?	1	0	0	?	?	0	?	0	?	0	0	0	1	?	1	?	?	?	0	?	0	0	0	0	?	0	0	?	?	?	0	?	0	TguLTR5d
cari_00039	1	?	0	0	0	0	0	0	1	0	0	0	?	0	0	?	0	0	0	1	0	0	0	1	0	0	0	1	?	1	?	0	1	0	0	0	0	0	0	?	0	0	0	?	1	0	?	0	TguLTR5d
cari_00046	0	0	0	0	0	0	0	0	1	0	0	0	?	?	0	0	0	0	0	0	0	?	0	0	0	0	0	?	?	0	0	0	0	0	0	0	0	0	?	?	?	0	0	0	0	0	0	1	TguLTR5d
cari_00052	1	?	0	0	0	0	?	0	1	0	?	0	0	0	0	?	0	0	0	1	0	?	0	1	0	0	0	1	?	1	0	0	1	0	0	0	0	0	0	0	0	0	0	?	1	?	?	0	TguLTR5d
cari_00069	1	?	0	0	0	0	0	0	1	?	0	?	0	?	0	?	?	0	0	1	0	?	0	?	1	1	0	1	?	1	?	0	1	0	0	0	?	0	0	?	0	0	0	?	?	?	?	?	TguLTR5d
cari_00107	1	0	0	0	0	0	0	0	1	0	?	0	0	0	?	1	0	0	?	1	0	0	0	1	0	0	0	1	?	?	0	0	1	0	0	0	0	0	0	?	0	0	0	?	1	0	0	0	TguLTR5d
cari_00118	?	?	?	0	0	0	0	?	1	?	0	0	0	?	0	1	?	0	0	1	0	?	0	1	?	?	?	1	?	1	?	0	1	?	0	0	0	0	0	0	0	0	0	?	1	0	?	0	TguLTR5d
cari_00118	?	?	0	0	0	0	1	0	0	0	1	0	0	0	0	?	?	?	0	0	0	?	0	?	0	0	?	?	?	0	0	0	0	?	0	0	0	0	0	0	0	0	0	?	?	0	?	0	CR1-E_Pass
cari_00150	?	?	?	1	0	?	1	1	1	?	?	?	?	?	0	1	?	1	0	?	1	?	1	?	1	1	?	?	?	?	1	?	?	1	0	1	1	?	0	?	0	?	1	?	?	?	?	1	TguLTRL4c
cari_00175	1	0	0	0	0	?	0	0	1	?	0	0	0	0	0	1	0	0	?	1	0	?	0	1	0	0	0	1	?	1	0	0	1	0	0	0	0	0	0	0	0	0	0	0	1	0	?	0	TguLTR5d
cari_00178	?	?	?	0	0	?	?	?	1	0	?	0	?	?	0	?	?	0	0	1	?	?	0	?	0	0	0	?	?	?	?	?	?	0	?	0	0	?	0	?	?	0	0	?	?	0	?	0	TguLTR5d
cari_00191	?	?	?	0	?	?	?	?	1	0	?	0	0	?	0	1	0	0	?	1	?	?	0	?	0	0	0	?	?	?	0	?	?	0	?	0	?	0	?	?	0	?	0	?	?	?	?	?	TguLTR5d
cari_00204	1	0	?	0	0	0	?	0	1	0	?	?	?	0	0	1	0	0	0	1	0	0	0	1	0	0	0	1	0	?	0	?	?	0	0	0	0	0	0	?	0	?	0	0	1	0	0	0	TguLTR5d
cari_00223	1	0	0	0	0	0	0	0	1	0	0	0	0	0	0	1	0	0	0	1	0	0	0	1	0	0	?	1	0	1	0	0	1	0	0	0	0	0	0	0	0	0	0	0	1	0	0	0	TguLTR5d
cari_00233	1	?	0	0	0	0	0	0	1	0	?	0	0	0	0	?	?	0	0	1	0	?	0	?	0	0	0	1	?	1	0	0	1	0	0	0	0	?	0	?	0	0	0	?	1	0	?	0	TguLTR5d
cari_00260	1	0	0	0	0	0	0	0	1	0	0	0	0	0	0	1	0	0	0	1	0	0	0	1	0	0	0	1	0	1	0	0	1	0	0	0	0	0	0	0	0	0	?	0	1	0	0	0	TguLTR5d
cari_00264	?	?	?	1	0	0	?	0	0	0	?	0	0	?	0	?	0	1	?	0	1	?	?	?	0	0	0	?	?	?	?	?	?	1	?	1	0	1	0	?	0	0	1	?	?	0	?	0	TguLTRL4c
cari_00277	1	?	0	?	0	0	0	0	1	0	0	0	0	0	0	1	0	0	?	1	0	?	0	1	0	0	0	1	?	1	0	0	1	0	0	0	?	0	0	?	0	0	0	?	1	0	?	0	TguLTR5d
cari_00281	?	?	0	0	0	0	0	0	1	0	0	0	0	0	0	1	0	0	0	1	0	?	0	1	?	?	0	1	?	1	?	0	1	0	0	0	0	0	0	0	0	0	0	0	1	0	?	0	TguLTR5d
cari_00281	0	0	0	0	0	0	0	0	0	0	0	1	1	1	1	0	0	1	1	0	0	?	0	0	0	0	0	0	?	?	?	0	0	1	?	1	1	1	0	0	0	0	0	0	0	1	?	0	CR1-E_Pass
cari_00316	?	?	0	0	0	?	?	0	1	0	?	0	0	0	0	?	?	0	0	1	0	?	0	?	0	0	0	?	?	1	?	0	1	0	0	?	0	0	0	?	0	0	0	?	?	0	?	0	TguLTR5d
cari_00321	?	?	?	?	0	?	?	0	1	1	0	0	0	?	0	?	0	0	0	1	0	?	0	?	0	0	?	1	?	1	0	0	1	0	0	0	0	0	0	?	?	0	?	?	?	0	?	?	TguLTR5d
cari_00380	1	?	?	0	0	?	0	0	1	0	?	0	0	?	0	1	?	0	?	1	?	?	0	1	?	?	0	1	?	?	0	0	1	0	0	0	0	0	0	?	0	?	0	?	?	?	?	0	TguLTR5d
cari_00385	?	?	0	0	0	0	?	0	1	0	?	0	0	0	?	?	?	0	0	1	0	?	0	?	0	0	0	?	?	1	0	?	1	0	0	0	0	0	?	0	?	0	0	0	?	0	?	0	TguLTR5d
cari_00407	1	0	0	0	0	0	0	0	1	0	0	0	0	0	0	1	?	0	0	1	0	0	0	1	0	0	0	1	0	1	0	0	1	0	0	0	0	0	0	0	0	0	0	0	1	0	?	?	TguLTR5d
cari_00408	1	?	?	0	0	0	0	0	1	0	?	0	0	0	0	1	?	0	0	1	0	?	0	1	0	0	0	1	?	1	?	0	1	0	0	0	?	0	0	?	0	0	0	?	1	0	?	0	TguLTR5d
cari_00561	?	0	?	0	0	0	0	0	1	0	0	0	0	0	0	?	0	0	0	1	0	?	0	?	0	0	0	1	?	1	0	0	?	0	0	0	0	0	0	0	0	0	0	0	?	0	?	0	TguLTR5d
cari_00566	?	?	0	0	0	0	?	?	1	0	?	0	0	0	?	?	?	0	0	1	0	?	0	?	0	0	0	?	?	?	0	0	?	0	?	0	0	0	0	?	0	0	0	?	?	0	?	0	TguLTR5d
cari_00566	?	?	0	0	1	0	?	0	0	0	?	0	0	?	?	?	?	?	0	0	0	?	0	?	0	0	0	?	?	0	0	0	0	0	?	?	0	0	1	?	1	0	0	0	?	?	?	0	TguLTR5c
cari_00621	1	?	?	0	?	?	?	0	1	0	?	0	?	?	?	?	0	0	?	1	0	?	0	?	0	0	?	?	?	?	?	?	?	0	?	0	0	0	0	?	0	0	0	?	?	0	?	0	TguLTR5d
cari_00658	1	?	0	0	0	0	0	0	1	0	0	0	0	0	?	1	0	0	0	1	0	0	0	1	0	0	0	1	?	?	0	0	?	0	0	0	0	0	0	0	0	0	0	?	1	?	?	0	TguLTR5d
cari_00693	1	?	?	0	0	?	?	?	1	0	?	0	?	?	?	?	0	0	?	1	0	?	0	?	0	0	0	?	?	1	0	0	1	0	0	0	0	0	?	?	0	0	0	?	?	0	?	?	TguLTR5d
cari_00693	?	0	0	0	0	0	?	?	0	0	?	0	0	0	?	?	0	1	0	0	0	?	0	?	0	0	0	?	?	0	0	0	0	1	0	0	?	0	0	?	0	0	0	?	?	0	?	?	TguLTR5d
cari_00697	?	?	?	0	0	0	?	?	1	0	?	?	?	?	?	?	0	0	0	1	0	?	0	?	0	0	0	1	?	1	?	0	1	0	0	0	0	0	?	?	?	?	0	?	?	0	?	0	TguLTR5d
cari_00706	1	0	0	0	0	?	0	0	1	0	0	0	0	0	0	1	?	0	0	1	0	?	0	1	0	0	0	1	?	1	0	0	?	0	0	0	0	?	?	?	?	0	0	?	1	0	?	0	TguLTR5d
cari_00712	?	?	?	0	0	?	?	0	1	0	?	0	?	?	?	?	?	?	?	1	0	?	0	?	0	0	0	?	?	1	?	?	?	0	0	0	?	?	0	?	?	?	0	?	?	?	?	0	TguLTR5d
cari_00727	?	0	0	0	0	0	?	0	1	0	?	0	0	?	0	1	0	0	0	1	0	?	0	1	0	0	0	1	?	1	?	0	?	0	0	0	0	0	0	0	0	0	0	?	1	0	?	0	TguLTR5d
cari_00734	1	?	0	0	0	0	0	0	1	0	0	0	0	0	0	1	0	0	0	1	0	0	0	1	0	0	0	1	0	1	0	0	1	0	0	0	0	0	0	?	?	0	0	0	1	0	?	0	TguLTR5d
cari_00734	0	0	0	0	0	1	0	0	0	0	0	0	0	0	0	0	0	0	0	0	0	0	?	0	0	0	0	0	0	0	1	0	0	0	0	0	0	0	0	1	0	0	0	0	0	0	0	0	CR1-E_Pass
cari_00751	?	?	?	0	0	?	0	0	1	0	?	0	0	?	0	1	?	0	0	1	0	?	0	1	1	1	0	1	?	1	?	?	1	0	0	0	0	0	?	?	?	0	0	?	?	0	?	?	TguLTR5d
cari_00754	1	0	0	0	0	0	?	0	1	0	0	0	0	0	0	1	?	0	0	1	0	?	0	1	0	0	0	1	?	1	0	?	1	0	0	0	0	0	0	?	0	0	0	0	1	0	?	0	TguLTR5d
cari_00774	1	0	0	0	?	?	0	?	1	?	0	0	0	0	0	?	0	0	0	1	0	?	?	1	0	0	?	1	?	1	0	0	1	0	0	0	0	0	0	?	0	0	?	0	?	0	0	?	TguLTR5d
cari_00774	0	0	0	0	0	?	0	0	0	1	0	0	0	0	0	?	0	0	0	0	0	?	0	0	1	1	0	0	?	0	0	0	0	0	0	0	0	0	0	?	0	0	0	0	?	0	0	0	TguLTR5d
cari_00789	?	?	?	0	0	0	?	?	1	0	?	?	0	?	?	?	?	0	0	1	0	?	0	?	0	0	0	?	?	1	?	0	1	0	?	0	0	0	0	?	0	?	0	?	?	0	?	0	TguLTR5d
cari_00791	?	?	?	0	0	?	?	0	1	0	0	0	?	?	0	?	0	0	0	1	0	?	0	1	0	0	0	?	?	?	?	?	?	0	0	0	0	0	0	?	0	0	0	?	?	?	?	0	TguLTR5d
cari_00802	?	?	?	0	0	0	0	?	1	0	?	0	0	?	0	?	0	0	0	1	0	?	0	?	0	0	0	1	?	?	?	?	1	0	0	0	0	0	0	?	0	0	0	?	?	0	?	0	TguLTR5d
cari_00802	?	?	?	0	?	?	0	0	1	0	0	?	0	?	?	?	0	0	?	1	0	?	0	?	0	0	0	?	?	?	0	0	1	0	0	0	?	0	0	?	0	0	0	?	?	0	?	0	CR1-J2_Pass
cari_00840	?	0	0	0	0	0	?	0	1	0	?	0	0	0	0	?	0	0	0	1	0	?	0	?	0	0	0	?	?	1	0	0	?	0	0	0	0	0	0	0	0	0	0	0	?	0	?	0	TguLTR5d
cari_00858	1	0	0	0	0	0	0	0	1	0	0	0	0	0	0	1	0	0	0	1	0	0	0	1	0	0	0	1	?	?	0	?	?	0	0	0	0	0	0	0	0	0	0	0	1	0	0	0	TguLTR5d
cari_00860	?	?	?	0	0	0	0	0	1	0	0	0	0	0	0	?	0	0	0	1	0	?	0	1	0	0	0	?	?	1	0	?	1	0	0	0	0	0	0	?	0	0	0	0	?	?	?	0	TguLTR5d
cari_00869	1	0	?	0	0	1	?	0	1	0	0	?	0	?	?	1	?	0	?	?	0	?	0	?	0	0	1	1	?	?	1	?	?	0	0	0	0	0	0	?	0	0	0	?	?	?	?	?	TguLTR5d
cari_00874	?	?	0	0	0	0	?	0	1	0	0	?	?	?	?	?	?	0	0	1	0	?	0	?	0	0	0	?	?	1	?	0	?	0	0	0	?	0	?	?	?	0	0	?	?	?	?	0	TguLTR5d
cari_00921	?	?	0	0	0	0	?	0	1	0	?	0	0	0	?	?	0	?	?	1	?	?	0	?	0	0	0	?	?	1	0	0	?	0	?	0	0	0	0	0	0	0	0	?	?	0	?	0	TguLTR5d
cari_00930	1	0	0	0	0	0	0	0	1	0	0	0	0	0	0	1	0	0	?	1	0	0	0	?	0	0	0	1	0	1	0	0	1	0	0	0	0	0	0	0	0	0	0	?	1	0	?	0	TguLTR5d
cari_00930	0	?	0	0	0	0	?	0	0	0	0	0	0	0	0	?	0	?	0	0	0	0	0	?	0	0	0	0	0	?	0	0	?	0	0	0	0	0	1	0	1	0	0	?	?	0	?	0	TguLTR5d
cari_00939	?	?	?	0	0	0	?	0	1	0	0	?	0	?	?	?	?	0	0	1	0	0	0	?	0	0	0	?	0	1	0	0	1	0	0	0	0	0	0	0	0	0	0	?	?	0	?	0	TguLTR5d
cari_00939	?	?	?	0	0	?	?	0	0	0	?	0	0	0	?	?	0	0	0	0	0	?	?	?	0	0	0	?	?	?	0	0	0	0	0	0	0	0	1	0	1	0	0	0	?	0	0	?	TguLTR5d
cari_00944	1	0	?	0	0	0	0	0	1	0	0	0	0	?	0	1	0	0	?	1	0	?	0	1	0	0	0	1	?	?	0	0	1	0	0	?	0	0	0	0	0	0	0	?	1	0	?	?	TguLTR5d
cari_00960	1	?	?	0	0	0	0	0	1	0	0	0	0	?	?	1	?	0	0	1	0	0	0	1	0	0	0	?	0	1	?	0	?	0	0	0	0	0	?	?	?	0	0	?	1	0	?	0	TguLTR5d
cari_00964	1	?	0	0	0	0	0	0	1	0	0	0	0	?	0	?	0	?	0	1	0	?	0	?	0	0	0	?	?	?	0	0	1	0	0	0	0	?	0	?	0	0	0	0	?	0	?	0	TguLTR5d
cari_00964	?	?	?	0	0	?	?	?	1	0	0	?	?	?	?	?	?	?	?	?	0	?	0	?	0	0	0	?	?	?	0	?	1	0	?	0	0	?	0	?	0	0	0	?	?	0	?	?	CR1-J2_Pass
cari_00964	0	?	1	0	0	1	0	0	0	0	0	0	0	?	0	?	0	0	0	0	0	?	0	?	0	0	0	?	?	?	1	0	0	0	0	0	0	?	0	?	0	0	0	0	?	0	?	0	CR1-E_Pass
cari_00985	?	?	?	0	?	0	?	0	1	1	0	0	?	?	?	?	?	0	?	?	0	?	?	?	?	1	0	?	?	?	?	0	?	0	0	0	0	?	?	0	?	0	?	?	?	0	?	0	TguLTR5d
cari_01050	1	?	?	0	0	0	0	0	1	0	0	0	?	0	0	1	0	0	0	1	0	?	0	1	0	0	0	1	?	1	0	0	1	0	0	0	0	?	0	?	0	0	0	?	1	0	?	0	TguLTR5d
cari_01062	1	0	?	0	0	0	0	0	1	0	0	0	?	0	?	1	0	0	?	1	0	0	0	1	0	0	0	1	?	1	0	?	1	0	0	0	0	0	0	0	0	?	0	0	1	?	?	0	TguLTR5d
cari_01080	?	0	?	0	0	?	?	0	1	0	?	0	0	0	?	?	0	0	?	1	0	?	0	?	0	0	0	?	?	?	0	0	1	0	?	0	0	?	0	?	?	?	0	?	?	0	?	0	TguLTR5d
cari_01089	?	?	?	0	0	?	0	?	1	0	?	0	0	?	?	?	?	?	0	?	0	?	0	?	0	0	0	?	?	1	?	0	1	0	0	0	?	0	0	?	?	?	0	?	?	?	?	0	TguLTR5d
cari_01089	?	?	?	0	0	0	0	?	0	0	?	?	?	0	?	?	0	0	0	?	0	?	0	?	0	0	?	?	?	0	0	0	0	0	0	0	?	?	1	?	1	?	0	?	?	0	?	0	TguLTR5d
cari_01093	1	0	?	0	0	0	?	0	1	0	0	0	0	0	0	1	?	0	0	1	0	0	0	?	0	0	0	?	0	?	0	0	?	0	?	0	0	0	0	?	0	0	0	0	1	0	?	0	TguLTR5d
cari_01131	1	?	0	0	0	0	?	0	1	0	0	0	?	0	0	1	0	0	0	1	0	0	0	1	?	?	0	1	0	1	0	0	1	0	0	0	0	0	0	0	0	0	0	0	1	0	?	0	TguLTR5d
cari_01193	?	?	?	1	0	?	?	?	1	?	?	1	?	?	?	?	0	1	1	1	1	?	1	?	1	1	?	?	?	?	?	?	?	1	0	1	?	1	0	?	?	0	1	?	?	0	?	?	CR1-X3_Pass
cari_01229	1	?	?	0	0	0	?	0	1	0	?	0	0	0	?	1	0	0	?	1	0	?	0	1	0	0	0	1	?	?	0	0	?	0	0	0	0	0	?	?	0	0	0	?	?	0	?	0	TguLTR5d
cari_01241	1	?	0	0	0	?	0	0	1	0	?	0	?	0	0	1	?	0	0	1	0	?	0	1	0	0	?	?	?	?	?	0	?	0	0	0	0	0	0	?	?	0	0	0	1	0	?	0	TguLTR5d
cari_01259	1	?	0	0	0	0	0	0	1	0	0	0	0	0	0	1	?	0	0	?	0	?	0	1	1	1	0	1	?	1	?	0	1	0	0	0	0	0	0	?	0	0	0	?	1	?	?	0	TguLTR5d
cari_01267	?	0	0	0	0	?	0	0	1	0	0	0	0	0	0	?	?	0	?	1	0	0	0	?	0	0	0	?	?	1	0	0	1	0	0	0	0	0	0	?	0	?	0	0	?	0	?	0	TguLTR5d
cari_01272	?	?	0	0	0	0	0	?	1	0	?	0	?	0	0	1	0	0	0	?	0	?	0	1	0	0	0	1	?	?	0	?	1	0	?	0	0	0	0	?	0	0	0	?	1	0	?	0	TguLTR5d
cari_01290	1	?	0	0	0	?	0	0	1	0	?	0	0	0	0	?	0	0	0	1	0	?	0	1	0	0	0	?	?	1	?	?	1	0	?	0	0	0	0	?	0	0	0	?	1	0	?	0	TguLTR5d
cari_01290	0	?	0	0	0	?	0	0	0	0	?	0	0	0	0	?	0	0	0	0	0	?	0	0	0	0	0	?	?	0	?	?	0	0	?	0	0	0	1	?	1	0	0	?	0	0	?	0	CR1-E_Pass
cari_01325	?	?	0	0	0	?	?	0	1	0	0	0	0	?	0	?	0	0	0	1	0	?	0	?	0	0	0	?	?	1	0	0	1	?	?	0	0	0	0	0	0	0	0	?	?	0	?	0	TguLTR5d
cari_01374	1	0	?	0	0	0	0	0	1	0	0	0	0	?	0	?	?	0	0	1	0	?	0	?	0	0	0	?	?	1	?	0	1	?	0	0	0	?	0	?	0	0	0	?	?	0	?	0	TguLTR5d
cari_01418	?	?	?	0	0	0	?	0	1	0	0	0	0	0	0	1	?	0	0	1	0	?	0	?	0	0	0	1	?	1	0	0	1	0	?	0	0	0	0	0	0	0	0	0	?	?	?	0	TguLTR5d
cari_01428	?	?	0	0	0	0	?	?	1	0	0	0	?	?	0	?	0	?	0	1	0	?	0	?	0	0	0	?	?	1	?	0	?	0	0	0	0	0	?	?	0	0	0	?	?	0	?	0	TguLTR5d
cari_01428	?	?	?	0	0	?	?	?	0	0	?	1	?	?	0	?	?	0	?	0	0	?	0	?	0	0	?	0	?	?	?	0	?	0	?	0	?	0	1	?	?	?	?	?	?	0	?	0	CR1-X3_Pass
cari_01435	0	0	0	0	0	0	0	0	0	0	0	0	0	0	0	0	0	0	0	0	0	?	0	?	0	0	0	?	?	0	?	0	0	0	0	0	0	0	1	0	1	0	0	0	0	0	0	?	CR1-J2_Pass
cari_01467	1	0	?	0	0	0	?	?	1	0	?	0	0	?	0	?	?	0	0	1	0	?	0	?	0	0	0	1	?	1	0	0	1	0	0	0	0	0	0	0	0	0	0	?	?	0	?	0	TguLTR5d
cari_01469	?	?	0	0	0	?	0	?	1	0	?	0	0	?	0	1	?	0	0	1	0	?	0	?	0	0	0	?	?	1	0	0	1	0	0	0	0	0	0	?	0	0	0	?	?	0	?	0	TguLTR5d
cari_01504	1	0	0	0	0	0	0	0	1	0	0	0	0	?	0	1	0	0	0	1	0	?	0	1	0	0	0	1	?	?	0	?	1	0	0	0	0	0	0	0	0	0	0	0	?	0	0	0	TguLTR5d
cari_01538	?	?	0	0	?	?	?	?	1	0	?	?	0	0	?	?	?	0	?	1	0	?	0	?	0	0	0	?	?	?	?	?	?	0	0	?	0	0	0	?	?	?	0	?	?	?	?	0	TguLTR5d
cari_01581	?	?	?	0	0	?	?	0	1	0	?	?	0	?	?	?	?	0	0	1	0	?	0	?	0	0	0	?	?	?	0	0	1	0	0	0	0	0	0	?	0	0	0	?	?	0	?	0	TguLTR5d
cari_01602	1	?	0	0	0	0	0	0	1	0	?	0	0	0	0	1	0	0	?	1	0	?	0	1	0	0	0	1	?	1	?	0	1	0	0	0	0	0	0	0	0	0	0	?	1	0	0	0	TguLTR5d
cari_01650	?	?	?	0	0	?	?	0	1	0	?	0	?	?	0	?	?	?	?	1	0	?	0	?	0	0	?	?	?	1	?	?	1	0	0	0	0	0	0	?	0	?	0	?	?	0	?	0	TguLTR5d
cari_01677	1	0	0	0	0	0	?	0	1	0	?	0	0	0	0	1	0	0	0	1	0	?	0	1	0	0	0	1	0	1	?	?	1	0	0	0	0	0	?	0	0	0	0	?	1	0	?	0	TguLTR5d
cari_01703	1	?	?	0	0	?	?	0	1	1	?	0	?	0	0	1	0	0	?	1	0	?	0	1	1	1	0	1	?	1	0	0	1	0	0	0	0	0	0	?	0	0	0	0	1	?	?	0	TguLTR5d
cari_01733	?	0	?	0	0	0	0	0	1	?	0	0	0	?	0	?	0	0	?	1	0	?	?	?	0	0	0	?	?	1	0	0	1	?	0	0	0	?	0	?	?	0	0	?	?	0	0	0	TguLTR5d
cari_01740	?	?	?	0	?	?	?	0	1	0	?	0	?	?	?	1	?	0	?	1	0	?	0	?	0	0	0	?	?	1	?	?	?	?	0	?	0	?	0	?	?	?	0	?	1	?	?	?	TguLTR5d
cari_01761	1	0	?	0	0	0	?	0	1	0	0	0	0	0	0	1	?	0	?	1	0	0	0	1	0	0	0	1	0	1	0	?	1	0	0	0	0	?	0	0	?	0	0	?	1	0	0	?	TguLTR5d
cari_01811	?	?	0	0	0	?	?	?	1	0	?	0	0	?	?	1	0	0	0	?	0	?	0	?	?	?	0	1	?	?	?	?	?	?	?	0	0	0	?	?	?	0	0	?	?	0	?	?	TguLTR5d
cari_01839	?	?	0	0	?	?	0	?	1	0	?	0	?	?	?	?	?	0	0	1	0	?	0	?	?	?	0	1	?	?	?	0	?	0	0	0	0	?	0	?	?	0	0	?	?	0	?	?	TguLTR5d
cari_01841	?	0	0	0	0	0	?	0	1	0	?	0	?	0	?	1	0	0	?	1	0	?	0	1	0	0	0	1	?	1	0	?	1	0	0	0	0	?	0	0	0	0	0	?	?	?	?	0	TguLTR5d
cari_01842	0	?	?	0	0	1	?	0	1	0	?	0	0	?	?	0	?	0	0	0	0	?	0	?	0	0	0	?	?	?	1	?	0	0	0	0	0	0	0	?	0	0	0	?	?	0	?	0	TguLTR5d
cari_01844	1	0	?	0	0	0	0	0	1	0	?	0	?	?	0	1	0	0	0	?	0	?	0	?	0	0	0	1	?	1	0	0	1	0	0	0	0	0	0	0	0	0	0	0	1	0	?	0	TguLTR5d
cari_01891	1	?	?	0	0	?	?	0	1	0	0	0	0	?	0	?	?	0	0	1	0	?	0	1	?	?	?	1	?	1	0	0	?	0	0	0	0	0	0	?	0	0	0	?	?	0	?	0	TguLTR5d
cari_01916	1	?	0	0	0	0	0	0	1	0	0	0	?	0	0	1	0	0	0	1	0	0	0	1	0	0	0	1	0	1	0	0	1	0	0	0	0	0	0	0	0	0	0	?	1	0	?	0	TguLTR5d
cari_01916	1	?	1	0	1	1	0	?	1	1	0	1	0	1	0	1	0	0	0	1	0	0	0	1	1	1	1	1	0	1	1	1	1	0	0	0	0	0	0	1	0	0	0	?	1	0	?	1	CR1-J2_Pass
cari_01920	1	0	?	0	0	?	?	0	1	0	0	0	0	0	0	?	0	0	0	1	0	?	0	?	0	0	0	?	?	1	0	?	1	0	0	0	0	0	0	?	0	?	0	0	?	0	0	0	TguLTR5d
cari_01928	?	?	0	0	0	0	0	0	1	0	0	0	0	0	?	?	0	0	0	1	0	?	0	?	0	0	0	?	?	1	0	0	1	0	0	?	0	0	0	?	0	0	0	?	?	0	?	0	TguLTR5d
cari_01949	1	0	0	0	0	0	0	?	1	0	0	0	0	0	0	1	0	0	0	1	0	0	0	1	0	0	0	1	0	1	0	0	1	0	0	0	0	0	0	0	0	0	0	0	1	0	?	0	TguLTR5d
cari_01951	1	0	0	0	0	?	0	?	1	0	0	0	0	?	0	1	0	0	0	1	0	?	0	?	0	0	?	1	?	1	?	0	1	0	0	0	0	0	0	?	0	0	0	0	1	0	0	0	TguLTR5d
cari_01955	?	?	?	0	?	?	?	?	1	0	?	?	?	?	?	?	?	0	?	1	0	?	0	?	0	0	1	1	?	?	?	?	?	0	?	0	?	?	?	?	?	?	0	?	?	0	?	?	TguLTR5d
cari_01978	?	0	?	0	0	0	?	0	1	0	?	0	0	?	0	1	?	0	0	1	0	?	0	1	0	0	0	?	?	?	?	0	1	0	0	0	0	?	?	?	?	0	0	?	1	0	?	0	TguLTR5d
cari_02028	?	?	0	0	0	0	0	0	1	0	0	0	0	0	0	?	?	0	?	1	0	?	0	1	0	0	0	?	?	?	0	?	1	0	0	0	0	0	0	?	0	?	0	?	?	?	?	0	TguLTR5d
cari_02041	1	?	?	0	0	0	0	0	1	0	0	0	0	?	0	?	?	0	?	1	0	?	0	?	0	0	?	?	?	1	?	0	1	0	0	0	0	0	0	?	0	0	0	0	?	0	?	0	TguLTR5d
cari_02042	?	?	?	0	0	0	?	?	1	0	0	?	?	0	0	?	?	0	?	1	0	?	0	?	0	0	0	1	?	?	?	?	1	0	0	?	?	?	?	?	?	?	0	?	?	0	?	0	TguLTR5d
cari_02044	1	0	0	0	0	0	0	0	1	0	0	0	0	0	0	?	0	0	0	1	0	0	0	?	0	0	0	1	0	1	0	0	1	0	0	0	0	0	0	0	0	0	0	0	?	0	0	0	TguLTR5d
cari_02077	?	?	?	0	?	?	?	0	1	0	?	0	?	?	0	?	?	0	0	1	0	?	0	?	0	0	0	1	?	?	0	?	?	0	0	0	0	0	0	?	0	0	0	?	?	?	?	0	TguLTR5d
cari_02084	1	0	0	0	0	?	?	0	1	0	0	0	0	0	0	?	0	0	0	1	0	?	0	?	0	0	0	1	?	1	0	0	1	0	0	0	0	0	0	?	0	0	0	0	?	0	?	0	TguLTR5d
cari_02111	1	?	0	0	0	0	0	0	1	0	0	0	0	?	0	1	?	0	0	1	0	?	?	?	0	0	0	?	?	1	0	?	?	0	0	0	0	0	0	?	0	0	0	?	1	0	?	?	TguLTR5d
cari_02151	1	0	0	0	?	?	?	?	1	?	?	?	?	?	?	?	?	0	?	1	?	?	0	?	?	?	0	?	?	?	?	?	?	0	0	0	0	0	?	?	?	0	0	?	?	0	?	0	TguLTR5d
cari_02176	?	?	?	0	0	0	?	0	1	0	?	0	0	0	0	?	?	0	0	1	0	?	0	?	0	0	0	?	?	1	?	0	1	0	0	0	0	0	0	0	0	0	0	?	?	0	?	0	TguLTR5d
cari_02176	?	?	?	0	0	1	?	0	0	0	0	0	0	0	0	?	?	0	0	0	0	?	0	?	0	0	0	?	?	0	1	0	0	0	0	0	0	0	0	?	0	0	0	0	?	0	?	0	CR1-J2_Pass
cari_02215	?	0	?	0	0	?	?	?	1	0	?	0	?	?	?	?	0	0	?	?	0	?	0	?	0	0	0	?	?	1	?	?	1	0	?	?	?	?	0	?	?	0	0	?	?	0	?	0	TguLTR5d
cari_02230	1	0	0	0	0	0	0	0	1	0	0	0	0	0	0	1	0	0	0	1	0	0	0	1	1	1	0	1	0	1	0	0	1	0	0	0	0	0	?	?	0	0	0	?	1	0	?	0	TguLTR5d
cari_02240	1	0	0	0	0	0	?	0	?	1	?	0	0	?	?	1	0	0	0	1	0	?	?	?	1	1	0	?	?	?	?	0	1	0	0	0	0	0	0	?	0	0	0	?	?	0	?	?	TguLTR5d
cari_02247	1	?	0	0	0	0	0	?	1	0	?	0	0	?	0	1	0	0	0	1	0	0	0	1	0	0	0	1	?	?	0	0	1	0	0	?	0	0	0	?	0	0	0	0	?	0	?	0	TguLTR5d
cari_02307	?	?	0	0	0	0	?	?	1	?	?	0	?	?	0	?	?	0	?	1	?	?	0	?	0	0	0	?	?	?	?	?	1	0	0	0	?	0	0	?	0	0	0	?	?	0	?	0	TguLTR5d
cari_02317	?	0	0	0	0	0	0	0	1	0	?	0	0	?	0	1	0	0	?	1	?	0	0	1	0	0	0	1	0	1	?	0	1	0	0	0	?	0	0	?	0	0	0	0	1	0	0	0	TguLTR5d
cari_02347	?	?	?	0	0	0	?	?	1	0	?	0	?	?	?	?	?	0	?	1	0	?	0	?	0	0	?	?	?	?	?	?	1	0	?	?	?	0	?	?	?	0	0	?	?	?	?	0	TguLTR5d
cari_02365	?	?	?	0	?	?	?	0	1	0	?	0	0	?	0	?	0	0	0	1	0	?	0	?	0	0	0	?	?	?	?	?	1	0	0	0	0	0	?	?	?	?	0	?	?	?	?	0	TguLTR5d
cari_02390	1	0	0	0	0	0	0	0	1	0	0	0	0	0	0	?	0	0	0	1	0	?	0	?	0	0	?	?	?	1	0	0	1	0	0	0	0	0	?	0	0	0	0	0	?	0	0	0	TguLTR5d
cari_02395	?	0	?	0	0	0	0	0	1	0	0	0	0	0	0	1	?	0	0	1	0	?	0	1	0	0	0	1	0	1	0	0	1	0	0	0	0	0	0	0	0	0	0	0	1	0	?	0	TguLTR5d
cari_02414	?	?	?	0	0	?	0	0	1	0	?	0	0	0	0	1	0	0	0	1	0	?	0	1	0	0	0	?	?	1	0	0	1	0	0	0	0	0	0	0	0	0	0	0	1	0	?	0	TguLTR5d
cari_02435	?	?	0	0	0	?	?	0	1	0	?	0	0	?	0	?	?	0	0	1	0	?	0	?	0	0	0	1	?	?	0	?	?	0	0	0	0	0	0	?	0	0	0	0	?	0	?	0	TguLTR5d
cari_02457	1	0	?	0	0	0	?	0	1	0	?	0	0	0	0	?	?	0	0	1	0	?	0	1	0	0	0	1	?	1	0	0	?	0	0	0	0	?	0	?	0	0	0	?	?	0	?	0	TguLTR5d
cari_02490	?	?	0	0	0	?	?	?	1	0	?	0	0	?	?	?	0	0	0	1	0	?	0	?	0	0	0	1	?	?	?	0	?	0	?	0	0	0	?	?	0	?	0	?	?	0	?	0	TguLTR5d
cari_02545	1	?	0	0	0	0	0	0	1	0	0	?	0	0	0	?	0	?	0	1	0	?	0	?	0	0	?	1	?	1	0	0	1	0	?	0	0	0	0	?	0	0	0	?	?	0	?	0	TguLTR5d
cari_02572	?	?	?	0	0	?	?	0	1	0	?	?	0	?	0	1	?	0	?	1	0	?	0	?	0	0	?	1	?	1	0	0	1	0	0	0	0	0	0	?	0	?	0	?	?	0	?	0	TguLTR5d
cari_02597	1	?	0	0	0	0	?	0	1	0	?	0	0	0	0	?	?	0	0	?	0	?	0	?	0	0	0	?	?	?	?	0	1	0	0	0	0	0	0	?	0	0	0	?	?	0	?	0	TguLTR5d
cari_02630	1	0	0	0	?	0	?	0	1	0	0	0	0	0	0	1	0	0	0	?	0	0	0	?	1	1	0	?	0	1	0	0	1	0	0	?	0	0	0	?	0	0	0	?	?	0	?	0	TguLTR5d
cari_02630	0	?	0	?	?	0	?	1	0	0	?	?	0	0	0	0	0	1	0	0	?	?	1	?	0	0	?	0	?	0	0	0	0	1	0	1	?	?	0	?	0	?	1	0	?	?	?	?	CR1-E_Pass
cari_02630	0	0	0	0	0	?	?	?	0	?	?	?	?	0	?	0	0	0	0	0	0	?	0	?	0	0	0	?	0	?	?	?	0	0	0	0	0	0	1	?	1	0	0	?	?	0	?	0	TguLTR5a
cari_02635	?	?	?	0	0	?	0	0	1	0	?	0	?	0	0	?	0	0	0	1	0	?	0	?	0	0	?	?	?	1	?	0	1	?	0	0	?	0	0	?	0	?	0	?	?	0	?	0	TguLTR5d
cari_02667	1	0	0	0	?	0	0	0	1	0	0	0	0	0	0	1	0	0	?	1	0	?	0	1	0	0	0	1	?	?	0	0	?	0	0	0	0	?	0	0	?	?	0	0	1	0	?	0	TguLTR5d
cari_02719	?	?	?	0	0	?	?	0	1	0	0	?	?	0	?	?	?	0	0	1	?	?	0	?	?	?	?	?	?	?	0	?	?	0	?	0	0	0	0	?	0	?	0	0	?	?	?	?	TguLTR5d
cari_02719	?	?	?	1	1	?	?	1	0	?	1	?	?	0	?	?	1	1	1	?	?	?	1	?	?	?	0	?	?	?	?	?	?	1	?	1	1	1	1	?	1	1	1	0	?	?	?	?	TguLTRL4c
cari_02730	?	?	0	0	0	?	0	0	1	0	0	0	0	?	0	1	?	0	0	1	0	0	0	1	0	0	0	1	?	1	?	0	?	0	0	0	0	0	0	?	0	?	0	0	?	0	?	0	TguLTR5d
cari_02774	?	?	0	0	0	0	0	0	1	?	?	0	0	?	?	?	?	0	0	1	0	?	0	?	0	0	?	1	?	?	?	0	?	0	0	0	?	0	0	?	0	?	0	?	?	0	?	0	TguLTR5d
cari_02795	?	0	0	0	0	0	0	0	1	0	0	0	0	0	0	?	0	0	0	1	0	0	0	?	0	0	0	?	0	1	0	0	1	0	0	0	0	0	0	0	0	0	0	0	?	0	0	0	TguLTR5d
cari_02821	1	0	0	0	0	?	?	0	1	0	0	0	0	?	0	1	0	0	?	1	0	?	0	1	?	?	0	?	?	?	0	?	1	0	0	0	0	0	0	0	0	0	0	0	?	0	?	?	TguLTR5d
cari_02821	0	0	0	1	0	0	?	1	0	0	1	0	?	0	0	0	0	1	?	?	1	?	1	0	?	?	?	?	?	?	0	0	?	1	1	1	1	1	0	0	0	0	1	0	?	0	?	0	CR1-J2_Pass
cari_02823	?	?	?	0	0	?	?	?	1	0	?	0	?	0	?	?	?	0	?	1	0	?	0	?	0	0	?	?	?	?	?	?	?	0	0	0	0	0	0	?	0	0	0	?	?	0	?	0	TguLTR5d
cari_02828	?	0	0	0	0	0	0	0	1	0	?	0	0	0	0	1	0	0	0	1	0	?	0	1	0	0	0	1	?	1	0	0	1	0	0	0	0	0	0	?	0	?	0	?	1	?	?	0	TguLTR5d
cari_02829	?	?	0	0	0	0	0	?	1	0	?	0	0	?	0	?	?	0	0	1	0	?	0	?	0	0	0	1	?	?	?	?	?	0	0	0	0	0	0	?	0	0	0	0	?	0	?	0	TguLTR5d
cari_02837	0	0	?	0	0	1	0	?	1	0	0	0	0	0	0	0	0	0	0	0	0	0	0	0	0	0	1	0	0	0	1	0	0	0	0	0	0	0	0	1	0	0	0	0	?	0	0	0	TguLTR5d
cari_02849	1	?	0	0	?	0	?	0	1	0	?	0	0	?	?	?	?	0	?	1	0	0	?	?	0	0	0	?	?	1	0	0	1	0	0	0	0	0	0	?	0	0	0	?	?	0	?	0	TguLTR5d
cari_02867	1	?	?	0	0	0	?	0	1	0	?	0	0	0	0	1	0	0	0	1	0	?	0	1	0	0	0	1	?	1	?	0	1	0	?	0	0	0	0	?	?	0	0	?	1	0	?	0	TguLTR5d
cari_02877	1	?	0	0	0	?	0	0	1	0	0	0	0	0	?	1	0	0	0	1	0	?	0	1	0	0	0	?	?	1	0	0	1	0	?	0	0	0	0	?	0	0	0	?	1	?	?	1	TguLTR5d
cari_02910	1	0	0	0	0	?	0	0	1	?	?	0	0	?	0	1	?	0	?	1	0	0	0	1	0	0	0	1	0	1	0	0	1	0	0	0	0	0	0	0	0	0	0	0	1	0	?	0	TguLTR5d
cari_02910	0	?	0	0	0	?	?	?	0	0	0	0	0	0	0	0	0	0	0	0	0	?	0	0	0	0	0	0	0	0	0	0	0	0	0	0	0	0	1	0	1	0	0	0	0	0	0	0	CR1-J2_Pass
cari_02919	1	?	0	0	0	?	0	0	1	?	?	0	0	0	?	?	0	0	0	1	0	?	0	?	0	0	0	1	?	?	?	0	?	0	0	0	0	?	0	?	0	0	0	0	?	0	?	0	TguLTR5d
cari_02942	?	?	?	0	0	?	?	0	1	0	?	0	0	?	0	?	?	0	?	1	0	?	?	?	0	0	0	1	?	?	0	0	?	0	0	0	?	0	?	0	?	0	0	?	?	0	?	0	TguLTR5d
cari_03125	?	0	1	0	?	1	?	1	1	1	1	?	0	1	0	?	0	?	0	1	0	?	?	?	1	1	1	1	?	1	?	0	1	?	0	?	0	?	1	?	1	0	0	?	?	1	?	1	CR1-E_Pass
cari_03140	1	0	0	0	0	0	0	0	1	0	0	0	0	0	0	1	?	0	0	1	0	0	0	1	0	0	0	?	?	1	0	0	1	0	0	0	0	0	0	0	0	0	0	0	?	0	0	0	TguLTR5d
cari_03145	?	0	0	0	0	0	?	0	1	0	?	0	0	?	0	1	0	0	0	?	0	0	0	?	?	?	0	?	?	1	0	?	?	0	0	0	0	0	0	?	0	0	0	0	?	0	?	0	TguLTR5d
cari_03196	?	?	?	0	0	?	?	?	1	0	0	0	?	?	0	?	?	0	?	1	0	?	0	?	0	0	0	?	?	?	?	?	?	0	?	0	0	0	?	?	?	?	0	?	?	0	?	0	TguLTR5d
cari_03205	1	?	?	0	?	0	?	0	1	0	?	0	?	?	0	?	0	0	?	1	0	?	0	?	0	0	?	?	?	1	?	0	1	0	0	0	?	0	?	?	0	0	0	?	?	0	?	0	TguLTR5d
cari_03233	?	0	0	0	0	0	0	0	1	0	0	0	0	0	?	?	?	0	0	1	0	?	0	?	0	0	0	?	?	1	?	0	1	0	0	0	0	0	0	?	0	0	0	0	?	0	0	0	TguLTR5d
cari_03296	1	0	0	0	0	0	0	0	1	0	0	0	0	0	0	1	0	0	0	1	0	0	0	1	0	0	0	1	0	1	0	0	1	0	0	0	0	0	0	0	0	?	0	0	1	0	0	0	TguLTR5d
cari_03298	1	0	?	0	0	?	?	0	1	0	?	0	0	?	0	1	0	0	0	1	0	?	0	1	1	1	0	?	?	1	?	0	?	0	?	0	0	0	0	?	0	0	0	0	1	0	?	1	TguLTR5d
cari_03337	?	0	0	0	0	0	0	0	1	0	?	0	0	0	?	?	?	0	?	1	?	?	0	?	0	0	0	?	?	1	0	?	1	0	0	0	0	0	0	?	0	?	0	?	?	0	?	0	TguLTR5d
cari_03369	1	?	0	0	0	?	?	0	1	1	0	0	?	0	0	1	?	0	0	1	0	?	0	1	1	1	0	1	?	1	?	0	1	0	0	0	0	?	0	0	0	0	0	?	?	0	?	0	TguLTR5d
cari_03379	?	0	0	0	0	0	?	0	1	0	0	0	0	0	0	1	0	0	0	1	0	?	0	?	0	0	0	?	?	1	0	?	1	0	0	0	0	0	0	?	0	0	0	?	?	?	?	0	TguLTR5d
cari_03385	?	?	0	0	0	0	?	0	1	0	?	0	?	?	0	1	0	0	0	1	0	?	0	?	0	0	0	1	?	?	0	?	?	0	0	0	0	0	0	?	0	0	0	?	?	0	?	0	TguLTR5d
cari_03387	0	0	0	0	0	0	0	0	1	0	0	0	0	0	0	0	0	0	0	1	0	?	0	0	0	0	0	0	?	?	0	0	?	0	0	0	0	0	0	?	0	?	0	?	0	0	?	0	TguLTR5d
cari_03391	1	0	0	0	0	0	?	?	1	0	0	0	0	0	0	?	0	0	?	1	0	?	0	?	0	0	0	1	0	1	0	?	1	0	0	0	0	0	0	?	0	0	0	?	1	0	0	0	TguLTR5d
cari_03395	1	?	0	0	0	0	0	0	1	0	0	0	0	0	0	1	?	0	0	1	0	?	?	1	0	0	0	1	?	1	0	0	1	0	0	0	0	0	0	?	0	0	0	0	1	?	?	0	TguLTR5d
cari_03406	?	0	0	0	0	0	0	0	1	0	?	0	0	0	0	?	0	0	0	1	0	?	0	?	0	0	0	?	?	1	0	0	1	0	0	0	0	0	0	0	0	0	0	0	?	0	0	0	TguLTR5d
cari_03435	1	0	0	0	0	0	0	0	1	0	0	0	0	0	0	1	?	0	?	1	0	0	0	1	0	0	0	1	?	?	0	?	1	?	0	?	?	0	0	0	0	0	0	?	1	?	?	0	TguLTR5d
cari_03481	1	0	0	0	0	0	?	0	1	0	?	0	0	0	0	?	0	0	0	1	0	?	0	1	0	0	0	?	?	1	0	0	?	0	0	0	0	0	0	?	0	0	0	?	1	0	?	0	TguLTR5d
cari_03490	?	?	0	0	0	0	?	?	1	0	0	0	0	?	0	?	?	0	0	1	0	?	0	?	0	0	0	?	?	1	0	0	1	0	0	0	0	0	0	?	0	0	0	?	?	0	0	0	TguLTR5d
cari_03779	1	?	0	0	0	0	?	0	1	0	0	0	?	0	0	1	?	0	0	1	0	?	0	1	0	0	0	1	0	1	0	0	1	0	0	0	0	0	0	?	0	0	0	?	1	0	?	0	TguLTR5d
cari_03803	1	?	0	0	0	0	?	0	1	0	0	0	0	?	0	1	0	0	0	1	0	?	0	?	0	0	0	1	?	?	0	0	1	0	0	0	0	0	0	?	0	0	0	?	?	?	?	0	TguLTR5d
cari_03818	?	?	0	0	0	0	?	0	1	0	?	0	0	0	?	1	0	0	0	1	0	?	?	1	0	0	0	?	?	?	0	0	?	0	0	0	?	0	0	?	0	0	0	?	1	0	?	?	TguLTR5d
cari_03856	1	?	0	0	0	0	0	0	1	0	0	0	0	0	0	1	0	0	?	1	0	?	0	1	0	0	0	1	?	1	?	0	1	0	0	0	0	0	0	0	0	0	0	0	?	0	?	0	TguLTR5d
cari_03881	?	?	?	0	?	?	?	0	1	0	?	?	0	?	?	?	?	0	0	?	0	?	0	?	0	0	0	?	?	1	0	0	1	0	?	0	0	0	0	?	?	?	0	?	?	?	?	?	TguLTR5d
cari_03886	1	?	0	0	0	0	?	?	1	0	0	0	0	0	0	1	0	0	0	1	0	?	0	1	0	0	0	1	?	1	0	0	1	0	0	0	0	0	0	?	0	?	0	?	?	0	?	0	TguLTR5d
cari_03898	?	?	?	0	0	0	?	0	1	0	?	?	?	?	?	?	0	0	0	?	0	?	0	?	0	0	0	?	?	1	?	?	1	0	?	?	?	0	0	?	0	0	0	?	?	?	?	0	TguLTR5d
cari_03901	?	?	?	0	0	?	?	?	1	0	?	0	?	0	?	?	0	?	0	1	0	?	0	?	0	0	0	?	?	?	?	0	1	0	?	0	0	?	0	?	0	?	0	?	?	0	?	0	TguLTR5d
cari_03905	?	?	0	0	0	0	0	0	1	0	?	?	?	?	0	?	0	0	0	1	0	?	0	?	0	0	0	?	0	?	0	0	1	0	?	?	0	0	0	?	0	?	0	0	?	0	?	0	TguLTR5d
cari_03916	?	?	0	0	0	?	?	?	1	0	?	0	0	?	?	?	?	0	?	1	0	?	0	?	?	?	0	?	?	?	?	0	?	0	0	0	0	0	0	?	0	0	?	?	?	0	?	0	TguLTR5d
cari_03961	1	0	0	0	0	?	?	0	1	0	0	0	?	0	?	1	0	0	0	1	0	0	0	1	0	0	0	1	?	1	?	0	1	0	0	0	0	0	0	?	0	0	0	?	?	0	?	0	TguLTR5d
cari_03964	?	?	0	0	?	0	?	?	1	0	0	0	0	0	0	1	0	0	?	1	0	?	0	1	?	0	?	1	?	?	0	?	1	0	0	0	0	0	?	?	0	0	0	?	1	0	?	?	TguLTR5d
cari_03997	?	?	?	?	0	?	?	?	1	0	0	0	?	?	?	?	?	0	0	1	0	?	0	?	0	0	0	1	?	?	0	?	1	?	0	?	0	0	0	?	?	0	?	?	?	0	?	0	TguLTR5d
cari_04005	1	?	0	0	0	?	?	?	1	0	?	0	0	?	?	1	?	0	0	1	0	?	0	1	0	0	?	1	?	?	?	?	1	0	0	0	0	0	0	?	0	?	0	0	?	0	?	?	TguLTR5d
cari_04086	1	?	0	0	0	?	0	0	1	0	?	0	0	?	0	1	0	0	0	?	0	?	0	?	?	?	0	1	?	?	?	0	1	0	0	0	?	0	0	?	0	?	0	?	1	0	?	0	TguLTR5d
cari_04093	1	?	0	0	?	?	?	?	1	0	?	0	0	?	0	1	0	0	0	1	0	?	0	?	0	0	0	?	?	1	?	?	1	0	?	0	0	0	0	?	0	0	?	?	?	0	?	0	TguLTR5d
cari_04102	0	?	?	1	0	0	0	0	0	0	?	0	0	0	?	?	?	1	?	0	1	?	0	?	0	0	?	0	?	?	0	0	?	1	0	?	?	?	0	?	0	?	1	?	?	0	?	?	TguLTR5d
cari_04113	?	?	?	0	?	?	?	0	1	0	?	0	0	?	0	?	?	0	?	?	0	?	0	?	0	0	0	1	?	?	?	?	1	0	0	0	0	0	?	?	0	?	0	?	?	?	?	?	TguLTR5d
cari_04122	1	?	0	0	0	0	?	0	1	0	?	0	0	0	0	?	?	0	0	1	0	?	0	?	0	0	0	1	?	?	0	0	1	0	0	?	0	0	0	0	0	0	0	?	1	0	?	0	TguLTR5d
cari_04123	1	0	0	0	0	0	?	0	1	0	0	0	0	0	0	1	0	0	0	1	0	?	0	1	0	0	0	1	?	1	0	0	1	0	0	0	0	0	0	0	0	0	0	?	1	0	0	0	TguLTR5d
cari_04123	0	0	0	0	0	?	?	0	0	0	0	0	0	0	0	0	?	?	0	0	0	?	0	0	0	0	0	?	?	0	0	0	0	1	?	1	0	1	0	0	0	0	0	?	0	0	?	?	CR1-J2_Pass
cari_04123	?	0	0	0	0	0	?	0	0	0	?	0	0	0	0	0	0	0	0	0	0	?	0	0	0	0	0	0	?	0	0	0	0	0	0	0	0	0	1	0	1	0	0	?	0	0	?	0	CR1-E_Pass
cath_00008	0	?	?	0	0	?	0	0	0	1	?	0	0	0	0	?	?	0	0	0	0	?	0	?	1	1	0	?	?	?	0	0	0	0	0	0	0	0	0	?	0	0	0	0	?	?	?	0	TguLTR5d
cath_00012	?	0	0	0	0	0	0	0	0	1	0	0	0	0	0	0	0	0	?	0	0	0	0	0	1	1	0	0	?	0	0	0	0	0	0	0	0	0	0	0	0	0	0	0	0	0	0	0	TguLTR5d
cath_00049	?	?	?	0	0	?	?	0	0	1	?	0	0	?	0	0	?	?	0	0	0	?	0	0	1	1	?	?	?	?	0	?	0	0	0	0	0	0	?	?	?	0	0	?	?	?	?	0	TguLTR5d
cath_00050	0	0	0	0	0	0	?	0	0	1	?	0	0	?	0	0	?	0	?	0	0	0	0	0	1	1	0	0	?	0	0	0	0	0	0	0	0	0	0	0	0	0	0	?	?	0	?	0	TguLTR5d
cath_00056	?	0	?	0	0	0	0	0	?	1	0	0	0	?	0	?	?	0	0	0	0	?	0	?	1	1	0	?	0	?	?	0	0	0	0	0	0	?	0	?	0	0	0	?	?	0	?	0	TguLTR5d
cath_00087	0	0	0	0	0	0	0	0	0	1	0	0	0	0	0	0	0	0	0	0	0	0	0	0	1	1	0	0	0	0	0	0	0	0	0	0	0	0	0	0	0	0	0	0	0	0	0	0	TguLTR5d
cath_00118	0	0	0	0	0	0	0	?	0	1	0	0	0	0	0	0	0	0	0	?	0	0	0	0	1	1	0	0	?	?	0	?	?	0	0	0	0	0	0	0	0	0	0	?	0	0	?	?	TguLTR5d
cath_00206	0	0	0	0	0	0	0	0	0	1	0	0	0	0	0	0	0	0	0	0	0	0	0	0	1	1	0	0	0	0	0	0	0	0	0	0	0	0	0	0	0	0	0	?	0	0	0	0	TguLTR5d
cath_00250	0	0	0	0	0	0	0	0	0	1	0	0	0	0	0	0	0	0	0	0	0	0	0	0	1	1	0	0	0	?	0	0	?	0	0	0	0	0	0	0	0	0	0	?	0	0	?	0	TguLTR5d
cath_00253	0	0	0	?	0	0	0	?	?	1	?	0	?	?	?	?	?	0	0	0	0	0	0	?	1	1	0	?	?	0	0	0	0	0	?	0	0	0	?	0	?	0	0	0	?	?	?	0	TguLTR5d
cath_00271	0	0	0	0	0	0	?	0	0	1	?	0	0	0	0	0	0	0	0	0	0	?	0	0	1	1	0	0	0	0	0	0	0	0	0	0	0	0	0	?	0	0	0	?	0	0	?	0	TguLTR5d
cath_00271	0	0	0	0	0	0	1	1	0	0	?	0	1	0	0	0	0	0	0	0	0	?	0	0	0	0	0	0	0	0	0	1	0	0	0	?	0	0	0	?	0	1	0	?	0	0	?	0	CR1-J2_Pass
cath_00283	?	?	?	0	0	?	?	?	0	1	?	0	0	?	?	?	?	?	?	?	0	?	0	?	?	1	0	?	?	?	?	?	?	0	0	0	0	0	0	?	?	0	0	?	?	?	?	0	TguLTR5d
cath_00296	?	?	?	0	0	?	?	0	0	1	?	0	0	?	?	?	?	0	0	0	?	?	0	?	1	1	0	0	?	?	?	0	?	0	0	?	0	?	0	?	?	0	0	?	?	?	?	0	TguLTR5d
cath_00390	?	?	0	0	0	0	0	0	0	1	0	0	0	?	0	0	0	0	?	0	0	?	0	0	1	1	0	0	?	0	0	0	0	0	0	0	0	0	0	0	0	0	0	?	0	0	?	0	TguLTR5d
cath_00398	0	0	0	0	0	0	0	0	0	1	0	0	0	?	0	0	?	0	0	0	0	?	0	?	1	1	0	0	?	0	0	0	0	?	0	0	0	0	0	?	0	0	0	?	0	0	?	0	TguLTR5d
cath_00435	0	?	0	0	0	0	?	0	0	1	?	0	0	?	0	?	?	0	0	0	0	?	0	?	1	1	0	?	?	?	0	0	?	0	0	0	0	0	0	0	0	?	0	?	?	0	?	0	TguLTR5d
cath_00443	0	?	?	0	?	0	?	0	0	1	?	0	0	?	0	0	?	0	?	0	0	?	0	?	1	1	?	?	?	0	?	?	0	0	?	0	?	?	0	?	?	?	0	?	?	0	?	0	TguLTR5d
cath_00464	?	?	0	?	0	?	?	?	0	1	?	0	?	?	?	?	0	0	?	0	0	?	0	?	1	1	0	?	?	0	?	0	0	0	0	0	0	0	0	?	?	?	?	0	0	?	?	0	TguLTR5d
cath_00495	?	?	?	0	0	0	?	0	0	1	0	0	0	0	?	?	0	0	0	0	0	?	0	?	1	1	0	?	?	0	0	?	0	0	0	0	0	0	0	?	0	0	0	0	0	0	?	?	TguLTR5d
cath_00500	?	?	?	0	0	?	?	0	0	1	0	0	0	?	?	?	?	0	?	?	0	?	?	?	1	1	?	?	?	?	?	?	?	0	0	?	?	0	?	?	?	0	0	?	?	0	?	?	TguLTR5d
cath_00517	?	?	0	0	0	0	?	?	0	1	?	0	?	?	0	?	0	?	?	0	0	?	0	?	1	1	0	?	?	?	?	0	0	?	0	?	?	0	0	?	0	0	0	?	?	0	?	0	TguLTR5d
cath_00575	?	?	0	0	0	0	1	0	0	0	1	0	0	?	0	0	0	0	0	0	0	?	0	?	0	0	0	0	?	0	?	0	0	0	0	0	0	0	0	0	0	0	0	?	0	0	?	0	CR1-E_Pass
cath_00614	?	?	0	0	0	0	?	?	0	1	0	0	0	0	0	0	0	0	0	0	0	?	0	0	1	1	0	0	?	?	0	0	?	0	0	0	0	0	0	0	0	0	0	?	?	0	?	0	TguLTR5d
cath_00626	0	?	0	0	0	1	0	0	0	1	0	0	?	0	0	?	?	0	0	0	0	0	0	0	0	0	0	?	?	0	1	0	0	0	0	0	0	0	0	1	?	0	0	?	?	0	?	0	TguLTR5d
cath_00634	0	0	0	0	0	?	0	?	0	1	0	?	0	?	0	?	0	0	0	?	0	?	0	?	1	1	0	0	?	0	0	0	0	0	0	0	0	0	0	?	0	0	0	?	?	0	?	0	TguLTR5d
cath_00647	0	0	0	0	0	0	0	0	0	1	0	0	0	?	0	0	0	0	0	0	0	0	0	0	1	1	0	0	0	0	0	0	0	0	0	0	0	0	0	?	0	0	0	0	0	0	0	0	TguLTR5d
cath_00711	0	0	0	0	0	?	0	0	0	1	0	0	0	0	0	0	0	0	0	0	0	0	?	0	1	1	0	0	?	0	0	0	0	0	0	0	0	0	?	?	0	0	0	0	0	0	0	0	TguLTR5d
cath_00716	?	?	?	0	0	?	?	0	0	1	?	0	0	?	?	?	?	?	0	0	0	?	?	?	1	1	?	?	?	?	?	0	?	0	?	0	0	0	0	?	0	?	0	0	?	?	?	1	CR1-J2_Pass
cath_00726	?	?	?	0	0	0	?	?	0	1	0	0	0	0	0	?	0	0	0	?	0	?	0	?	1	1	0	?	?	0	?	0	?	?	0	0	0	0	0	?	0	?	0	?	?	0	?	0	TguLTR5d
cath_00783	0	?	0	0	0	0	0	0	0	1	0	0	0	?	0	0	0	0	0	0	0	0	0	0	1	1	0	0	0	0	0	0	?	0	0	0	0	0	0	0	0	0	0	?	0	0	?	0	TguLTR5d
cath_00805	0	0	0	0	0	0	0	0	0	1	0	0	0	?	0	0	0	0	?	0	0	?	0	?	1	1	0	0	?	0	0	0	0	0	0	0	0	0	0	0	0	0	0	?	?	0	?	0	TguLTR5d
cath_00823	?	?	?	0	0	?	?	?	0	1	?	?	?	?	?	?	?	0	?	?	0	?	?	?	1	1	?	?	?	?	0	?	?	0	0	?	?	0	0	?	0	?	?	?	?	?	?	0	TguLTR5d
cath_00835	?	?	0	0	0	0	?	0	0	1	0	0	0	0	0	0	0	0	?	0	0	?	0	?	1	1	0	0	?	0	0	0	0	0	0	0	0	0	0	?	0	0	0	0	0	0	0	0	TguLTR5d
cath_00861	0	0	0	0	0	0	?	0	?	1	0	0	0	0	0	?	0	0	0	0	0	?	0	?	1	1	0	0	?	0	0	0	0	0	0	0	0	0	0	0	0	0	0	?	?	0	?	0	TguLTR5d
cath_00880	0	0	0	0	0	0	0	0	0	1	?	0	0	?	0	0	0	0	?	0	0	?	0	0	1	1	0	0	?	0	0	0	0	0	0	0	0	0	0	?	0	0	?	?	0	0	?	?	TguLTR5d
cath_00911	0	?	0	0	0	0	0	0	0	1	?	0	0	0	0	?	0	0	0	0	0	?	0	?	1	1	0	0	?	0	0	0	0	0	0	0	0	0	?	?	?	0	0	?	?	?	?	0	TguLTR5d
cath_00911	?	?	0	?	0	0	0	0	0	?	?	0	0	0	0	?	0	1	0	0	0	?	0	?	0	0	0	?	?	0	0	0	0	1	0	1	0	0	0	?	0	0	0	0	?	?	?	0	CR1-E_Pass
cath_00911	0	?	0	0	0	0	0	0	0	0	0	0	?	0	0	?	0	1	0	0	0	?	0	?	0	0	0	0	?	0	0	0	0	1	0	1	0	0	0	?	0	0	0	0	?	0	?	0	TguLTR5d
cath_00953	?	?	?	0	0	0	?	0	0	1	?	0	?	?	0	0	0	0	0	0	0	?	0	?	1	1	0	0	?	0	?	0	0	0	0	0	0	0	0	?	0	0	0	0	?	0	?	0	TguLTR5d
cath_00956	0	0	0	0	0	0	0	0	0	1	0	?	0	0	0	0	0	0	?	0	0	0	0	0	1	1	0	0	?	0	0	0	0	0	0	0	0	0	0	0	0	0	0	0	0	0	0	0	TguLTR5d
cath_00964	?	?	?	0	?	?	?	0	0	1	?	0	?	?	?	?	?	?	0	0	0	?	?	?	1	1	0	?	?	?	?	?	?	?	0	0	0	?	0	?	0	0	0	?	?	?	?	0	TguLTR5d
cath_00988	0	?	0	0	0	0	0	0	0	1	0	0	0	?	0	0	0	0	?	0	0	?	0	0	1	1	0	0	?	0	0	?	0	0	0	0	0	0	0	?	0	0	0	?	0	0	?	0	TguLTR5d
cath_01126	0	0	0	0	0	0	?	0	0	1	0	0	?	0	0	0	0	0	0	0	0	?	0	0	1	1	0	0	?	?	0	0	0	0	0	0	0	0	0	?	0	?	0	?	0	0	?	0	TguLTR5d
cath_01162	0	0	0	0	0	0	0	0	0	1	0	0	0	0	0	0	0	0	0	0	0	0	0	0	1	1	0	0	0	0	0	0	0	0	0	0	0	0	0	0	0	0	0	0	0	0	0	0	TguLTR5d
cath_01170	0	0	0	0	0	0	0	0	0	1	0	0	0	0	0	0	0	0	0	0	0	?	0	?	1	1	0	0	?	?	0	0	?	0	0	0	0	0	0	0	0	0	0	0	0	0	?	0	TguLTR5d
cath_01180	?	?	?	0	0	?	?	0	0	1	?	?	0	?	?	?	0	0	?	0	0	?	0	?	1	1	0	?	?	?	?	?	?	0	0	0	?	?	0	?	?	?	0	0	?	0	?	0	TguLTR5d
cath_01423	?	?	0	0	0	0	?	?	0	1	0	0	0	0	0	?	0	0	0	0	0	?	0	?	1	1	0	?	?	0	0	0	0	0	0	0	0	0	0	0	0	0	0	?	?	0	?	0	TguLTR5d
cath_01426	0	0	0	0	0	0	?	0	0	1	0	0	0	0	0	0	?	0	0	0	0	0	0	0	1	1	0	0	?	0	0	0	0	0	0	0	0	0	0	0	0	0	0	0	0	0	?	?	TguLTR5d
cath_01435	?	?	0	0	0	0	?	0	0	1	?	0	?	?	0	0	?	?	0	0	?	0	0	0	1	1	0	0	0	?	0	0	?	0	?	0	0	0	0	?	0	?	0	0	?	?	?	0	TguLTR5d
cath_01437	0	?	?	0	0	0	0	0	0	1	0	0	0	0	0	0	0	0	?	0	0	?	0	0	1	1	0	0	?	?	?	?	?	0	0	0	?	0	0	0	0	0	0	?	?	0	?	0	TguLTR5d
cath_01457	0	?	0	0	0	0	0	0	0	1	0	0	0	0	0	0	0	0	0	0	0	?	0	0	1	1	0	0	?	0	0	0	0	0	0	0	0	0	0	?	0	0	0	?	?	0	?	0	TguLTR5d
cath_01457	0	?	0	0	0	0	0	?	0	0	0	0	0	0	0	0	?	0	0	0	0	?	0	?	0	0	0	0	?	0	0	0	0	0	0	0	0	0	1	0	1	0	0	?	0	0	?	0	TguLTR5a
cath_01478	0	?	0	0	0	?	?	0	0	1	?	0	0	0	0	?	?	0	0	0	?	?	0	?	1	1	0	0	?	0	0	0	0	0	0	0	0	0	0	?	0	?	?	?	?	0	?	0	TguLTR5d
cath_01482	0	0	0	0	0	?	0	0	0	1	0	0	0	0	0	0	0	0	0	0	0	?	0	0	1	1	0	0	?	0	0	0	0	0	0	0	0	0	0	0	0	0	0	0	0	0	?	0	TguLTR5d
cath_01488	0	?	0	0	0	0	0	0	0	1	0	0	0	0	0	0	?	0	0	0	0	?	0	0	1	1	?	0	?	0	0	0	0	0	0	0	0	0	0	0	0	0	0	0	0	0	?	0	TguLTR5d
cath_01515	?	?	?	0	?	?	0	0	0	1	0	0	0	0	?	?	?	0	0	?	0	?	0	?	1	1	0	?	?	?	0	?	?	0	0	0	0	0	0	?	0	?	0	?	?	0	?	0	TguLTR5d
cath_01516	0	?	0	0	0	0	0	0	0	1	0	?	0	0	?	0	0	0	0	?	0	?	0	0	1	1	0	0	?	?	?	0	?	0	0	0	?	0	0	0	0	0	0	?	0	0	?	0	TguLTR5d
cath_01523	0	0	0	0	0	?	?	0	0	1	0	0	?	?	?	0	0	0	0	0	0	?	0	0	1	1	0	0	?	0	?	0	0	0	0	0	0	?	0	?	0	0	0	?	0	0	?	?	TguLTR5d
cath_01528	0	0	?	0	0	0	?	0	0	1	0	0	0	?	?	?	0	0	0	0	?	?	0	?	1	1	0	?	?	0	0	?	0	0	0	0	0	0	0	0	0	0	0	?	?	0	?	?	TguLTR5d
cath_01528	1	0	?	0	?	1	1	0	1	1	1	0	0	?	0	1	?	0	0	1	?	?	0	?	1	1	1	?	?	?	1	?	?	0	0	0	0	0	0	1	0	0	0	?	?	0	?	?	CR1-X3_Pass
cath_01528	?	?	0	1	0	?	?	?	?	?	?	0	1	?	?	0	?	?	?	?	1	?	?	?	0	0	0	?	?	0	?	1	?	1	1	1	1	1	0	?	0	1	1	?	0	?	?	?	CR1-E_Pass
cath_01571	0	?	0	0	0	?	0	0	0	1	?	0	0	0	0	?	0	0	0	0	0	0	0	0	1	1	0	0	0	0	0	0	0	0	0	0	0	0	0	?	0	0	0	?	0	0	?	?	TguLTR5d
cath_01571	0	?	0	0	0	?	0	1	0	?	0	0	0	0	0	0	0	0	0	0	0	?	0	0	0	0	0	0	0	0	0	1	0	0	0	0	0	0	0	?	0	0	0	?	0	0	?	?	CR1-E_Pass
cath_01584	0	0	0	0	0	0	?	0	0	1	0	0	0	0	0	0	0	0	0	0	0	0	0	0	1	1	0	0	0	0	0	0	0	0	0	0	0	0	0	0	0	0	0	?	0	0	?	0	TguLTR5d
cath_01593	0	0	0	0	0	?	?	0	?	1	0	0	0	0	0	0	0	0	0	?	0	?	0	0	1	1	0	0	?	0	0	?	0	0	0	0	?	0	0	0	0	0	0	0	0	0	0	0	TguLTR5d
cath_01602	?	?	0	0	0	0	0	0	0	1	?	0	?	0	0	0	?	0	0	0	0	?	0	?	1	1	0	?	?	0	?	0	0	0	0	0	0	0	0	0	0	0	0	?	0	0	?	0	TguLTR5d
cath_01608	0	?	0	0	0	?	?	0	0	1	?	0	?	?	0	0	0	0	0	0	0	?	?	0	1	1	0	0	?	?	?	?	?	0	0	0	0	0	0	?	?	0	0	?	?	0	?	0	TguLTR5d
cath_01651	0	?	0	0	0	0	0	?	0	1	0	0	0	?	0	0	0	0	0	0	0	?	0	?	1	1	0	0	?	?	0	0	?	0	0	0	0	0	0	0	0	0	0	?	0	0	?	0	TguLTR5d
cath_01654	0	0	0	0	0	0	0	?	0	1	0	0	0	0	0	0	0	0	0	0	0	?	0	?	1	1	?	0	?	0	0	0	0	0	0	0	0	0	0	?	?	0	0	?	?	0	0	0	TguLTR5d
cath_01658	0	0	0	0	0	0	0	0	0	1	0	0	0	?	0	0	0	0	0	0	0	?	0	0	1	1	0	0	?	0	0	0	0	0	0	0	0	0	0	?	0	0	0	?	0	0	?	0	TguLTR5d
cath_01685	?	?	0	?	0	?	0	0	?	1	0	0	0	?	?	?	0	?	0	0	0	?	0	?	1	1	?	0	?	?	0	0	?	0	0	0	0	?	0	?	0	?	?	?	?	0	?	0	TguLTR5d
cath_01734	?	?	0	0	0	0	?	0	0	1	?	0	?	0	0	?	?	0	0	0	0	?	0	?	1	1	0	?	?	0	0	0	0	0	0	0	0	0	0	0	0	0	0	?	?	0	?	0	TguLTR5d
cath_01775	1	0	0	0	0	0	?	?	0	1	?	0	0	0	0	?	?	0	0	1	0	0	0	?	1	1	0	1	?	1	0	?	1	0	0	?	0	0	0	0	0	0	0	?	?	0	?	1	TguLTR5d
cath_01792	0	0	0	0	0	0	0	0	0	1	0	0	0	?	0	0	0	0	0	0	0	0	0	0	1	1	0	0	0	?	0	?	?	0	0	?	0	0	0	0	0	0	0	0	0	0	0	0	TguLTR5d
cath_01809	?	0	0	0	0	0	?	?	0	1	0	0	?	?	0	?	0	0	0	0	0	?	0	?	1	1	0	?	?	0	0	0	0	0	0	0	0	0	0	?	0	0	0	?	?	0	?	0	TguLTR5d
cath_01828	?	?	?	?	?	0	?	?	0	1	?	0	0	?	0	?	?	?	?	0	?	?	0	?	1	?	?	?	?	?	?	?	?	?	?	0	0	0	0	?	?	?	0	?	?	?	?	0	TguLTR5d
cath_01842	?	?	0	0	?	0	0	0	0	1	?	0	0	0	0	0	0	0	0	0	0	?	0	0	1	1	0	0	?	?	0	0	?	0	0	0	0	0	0	?	0	0	0	?	?	0	?	0	TguLTR5d
cath_01842	0	?	0	0	0	0	0	0	0	0	0	0	0	?	0	0	0	0	0	?	0	?	0	0	0	0	0	?	?	?	0	0	?	0	0	0	0	0	1	?	1	0	0	?	0	0	?	0	CR1-J2_Pass
cath_01847	0	0	0	0	0	0	0	0	0	1	?	0	0	0	0	?	0	0	0	?	0	0	0	?	1	1	?	0	?	?	0	0	?	0	?	?	0	?	?	0	0	0	0	0	?	0	0	0	TguLTR5d
cath_01847	0	0	0	0	0	?	0	0	0	0	0	0	0	?	0	0	0	0	?	0	0	0	0	0	0	0	0	?	0	0	0	0	0	0	0	0	0	?	1	0	1	0	0	0	0	0	?	0	TguLTR5a
cath_01860	0	0	0	0	0	0	?	0	0	1	0	0	0	0	0	0	0	?	0	0	0	0	0	0	1	1	0	0	0	0	0	0	0	0	0	0	0	0	0	0	0	0	0	?	0	0	?	0	TguLTR5d
cath_01875	0	?	0	0	0	0	?	0	?	1	?	0	?	?	0	0	?	0	?	?	?	?	0	?	1	1	0	0	?	?	0	?	?	0	0	?	?	?	?	?	0	?	0	?	0	?	?	0	TguLTR5d
cath_01876	0	?	0	0	0	0	?	0	?	1	?	0	?	?	0	0	0	0	0	0	0	?	0	0	1	1	0	0	?	?	?	?	0	0	0	0	0	0	0	?	0	0	0	0	0	0	?	0	TguLTR5d
cath_01881	0	0	0	0	0	0	?	0	0	1	?	0	?	0	?	0	0	0	0	0	0	0	0	0	1	1	0	0	0	0	0	0	0	0	0	?	0	0	0	?	0	0	0	?	0	?	?	0	TguLTR5d
cath_01888	0	0	0	0	0	0	?	0	0	1	0	0	0	0	?	0	?	0	0	0	0	?	0	0	1	1	0	?	?	0	?	?	0	0	0	0	?	0	0	0	0	0	0	0	0	0	?	0	TguLTR5d
cath_01888	0	0	0	0	0	0	?	?	0	0	0	0	?	?	0	0	?	0	?	0	1	?	1	?	0	0	0	0	?	0	0	0	0	0	1	0	0	0	1	0	1	0	0	0	0	1	?	0	CR1-I_Tgu
cath_01895	?	0	0	0	0	0	?	0	0	1	0	0	0	0	0	?	0	0	?	?	?	0	0	?	1	1	?	?	0	?	0	0	0	0	0	0	0	0	0	?	0	0	0	0	?	0	?	0	TguLTR5d
cath_01900	0	0	0	0	0	?	?	?	0	1	0	0	0	0	0	0	0	0	0	0	0	0	0	0	1	1	0	0	?	0	0	0	0	0	0	0	0	0	0	0	?	0	0	0	0	0	?	0	TguLTR5d
cath_01900	1	0	0	0	0	?	0	?	1	0	?	0	0	0	0	1	0	0	0	1	0	?	0	1	0	0	0	1	?	?	0	0	?	0	0	0	0	0	0	0	0	0	0	0	1	0	?	?	CR1-J2_Pass
cath_01937	?	?	0	0	0	0	0	0	0	1	0	0	0	?	0	0	0	0	0	0	0	0	0	0	1	1	0	?	?	0	0	0	0	0	0	0	0	0	0	0	0	0	0	0	0	0	?	0	TguLTR5d
cath_01956	0	0	0	0	0	0	0	0	0	1	0	0	0	0	0	0	0	0	0	0	0	?	0	0	1	1	0	0	?	?	0	0	?	0	0	0	0	0	0	0	0	0	0	?	0	0	?	0	TguLTR5d
cath_02011	0	0	?	0	0	?	?	?	0	1	?	0	?	0	?	?	?	0	?	0	0	?	0	?	1	1	0	0	?	0	0	0	0	0	0	0	0	0	0	?	0	0	0	?	?	0	?	0	TguLTR5d
cath_02015	?	0	?	0	0	?	?	?	0	1	0	0	0	?	?	?	?	0	?	0	0	?	0	?	1	1	0	?	?	?	?	0	?	0	0	0	?	0	?	?	?	?	0	0	?	0	0	0	TguLTR5d
cath_02015	?	0	?	0	0	?	?	?	0	?	0	0	0	?	?	?	?	0	?	0	0	?	0	?	?	?	0	?	?	?	?	0	?	0	0	0	?	0	1	?	1	?	0	0	?	0	0	0	CR1-J2_Pass
cath_02050	0	0	0	0	0	0	?	0	0	1	?	0	?	0	0	0	?	0	?	0	0	?	0	0	1	1	0	0	?	0	?	?	0	0	0	0	0	0	0	?	0	0	0	?	?	?	?	0	TguLTR5d
cath_02054	0	?	0	0	0	?	?	0	0	1	0	0	0	0	0	0	?	0	0	0	0	?	0	0	1	1	0	0	?	0	0	0	0	0	0	0	0	0	?	?	?	0	0	?	?	0	?	0	TguLTR5d
cath_02093	?	?	?	0	0	?	?	0	0	1	?	0	0	?	?	?	?	?	?	?	0	?	0	?	1	?	0	?	?	?	0	?	0	0	?	0	0	0	?	?	0	0	0	?	?	0	?	0	TguLTR5d
cath_02157	0	?	?	0	0	?	?	0	0	1	0	0	0	?	0	?	?	0	?	0	0	?	0	?	1	1	0	0	?	0	?	?	0	0	0	0	0	?	0	?	0	0	0	?	?	0	?	0	TguLTR5d
cath_02195	0	0	0	0	0	0	0	0	0	1	0	0	0	0	0	?	0	0	0	0	0	?	0	0	1	1	0	?	0	?	?	0	0	0	0	0	0	0	0	?	0	0	0	?	?	0	?	0	TguLTR5d
cath_02195	0	0	?	0	0	0	1	?	0	0	1	0	0	0	0	?	0	0	?	0	0	?	0	?	0	0	0	0	0	0	0	0	0	0	0	0	0	0	0	?	?	0	0	?	?	0	?	?	CR1-JE_Pass
cath_02213	?	?	?	0	0	?	?	0	0	1	?	0	?	?	0	?	?	0	?	0	0	?	0	?	1	1	?	?	?	?	?	0	?	0	?	0	?	?	0	?	0	?	0	?	?	?	?	0	TguLTR5d
cath_02258	0	0	0	0	0	0	0	0	?	1	0	0	0	0	0	0	0	0	0	0	0	0	0	?	1	1	0	0	?	?	0	?	?	0	0	0	0	?	0	?	0	0	0	?	?	0	?	0	TguLTR5d
cath_02259	0	?	?	0	?	0	0	0	0	1	?	0	0	0	0	?	?	0	?	?	0	?	0	?	1	1	?	0	?	?	0	0	?	0	0	0	0	?	0	?	0	0	0	?	?	0	?	0	TguLTR5d
cath_02263	?	?	0	?	0	0	0	0	0	1	0	0	?	0	0	?	?	0	?	0	0	?	0	?	1	1	0	?	?	?	0	?	?	?	0	0	0	0	0	?	0	0	?	?	?	0	?	0	TguLTR5d
cath_02298	0	?	0	0	0	?	?	0	0	1	?	0	0	?	0	?	0	0	0	0	0	?	0	?	1	1	0	0	?	0	0	?	0	0	?	0	0	0	0	0	0	0	0	0	0	0	?	0	TguLTR5d
cath_02301	0	?	0	0	0	0	0	0	0	1	?	0	?	?	0	?	0	0	?	0	0	?	0	?	1	1	0	0	?	0	0	0	0	0	0	0	0	0	0	?	0	?	0	?	?	0	?	0	TguLTR5d
cath_02310	0	?	0	0	0	0	0	0	0	1	?	0	0	?	0	0	0	0	0	?	0	?	0	0	1	1	0	0	?	0	0	0	0	0	0	0	0	0	0	0	0	0	0	0	0	0	?	0	TguLTR5d
cath_02317	0	?	0	0	0	0	?	0	0	1	0	0	0	0	0	0	0	0	0	0	0	0	0	0	1	1	0	?	?	0	0	?	?	0	0	0	0	0	0	0	0	0	0	0	?	0	0	0	TguLTR5d
cath_02348	?	?	?	0	?	?	?	0	0	1	?	?	?	?	0	?	?	?	0	0	0	?	0	?	1	1	0	?	?	?	?	?	?	0	?	0	0	0	0	?	0	?	0	?	?	?	?	0	TguLTR5d
cath_02418	?	?	0	0	0	0	?	0	0	1	0	0	0	0	0	?	0	0	0	0	0	0	0	?	1	1	0	?	0	0	?	0	0	0	0	0	0	0	0	0	0	0	0	?	?	0	?	0	TguLTR5d
cath_02424	?	?	?	0	0	0	?	?	?	1	?	0	0	?	0	?	?	0	?	0	0	?	0	?	1	1	?	?	?	?	?	?	?	0	0	0	0	0	?	?	?	0	0	?	?	?	?	0	TguLTR5d
cath_02455	0	?	0	0	0	0	?	0	0	1	0	0	0	0	?	0	0	0	0	0	?	?	0	?	1	1	0	0	?	0	0	0	0	0	0	0	0	0	0	0	0	0	0	0	?	0	?	1	TguLTR5d
cath_02493	0	?	?	0	0	0	?	0	0	1	0	0	?	0	0	0	0	0	0	?	0	?	0	0	1	1	0	0	?	0	?	0	0	0	0	0	0	0	0	?	0	0	0	0	0	?	?	0	TguLTR5d
cath_02519	?	?	0	0	0	?	?	0	0	1	?	0	0	?	0	?	0	0	?	?	0	?	0	0	1	1	?	0	?	0	0	0	0	0	?	0	?	0	0	0	0	?	0	?	?	0	?	0	TguLTR5d
cath_02519	1	?	0	0	1	?	?	0	0	0	?	0	?	?	0	?	0	0	?	1	0	0	0	1	0	0	0	1	0	1	0	0	1	0	?	0	1	0	0	?	0	?	0	?	?	0	?	0	TguLTRL4c
cath_02523	0	0	0	0	0	0	0	?	0	1	?	0	0	0	0	0	0	0	0	0	0	?	0	0	1	1	0	0	?	0	0	0	0	0	0	0	0	0	0	0	0	0	0	?	0	0	?	0	TguLTR5d
cath_02523	?	?	0	1	0	?	0	0	0	?	?	0	0	0	0	0	?	1	0	0	1	?	?	0	0	0	0	0	?	0	?	0	0	1	0	1	1	?	0	?	0	?	1	?	0	0	?	0	CR1-J2_Pass
cath_02535	?	0	0	0	0	?	?	0	0	1	0	0	0	?	0	?	0	0	0	0	0	?	0	?	1	1	0	?	?	?	0	0	?	0	0	0	0	0	0	?	0	0	0	?	?	0	?	0	TguLTR5d
cath_02556	?	?	0	0	?	?	?	0	0	1	?	?	?	?	0	?	?	?	0	?	?	?	0	?	1	1	0	?	?	?	?	?	?	0	0	0	0	0	?	?	?	?	0	0	0	0	?	0	TguLTR5d
cath_02569	0	0	?	0	0	0	0	0	0	1	?	?	?	0	0	0	0	0	0	0	0	0	?	0	1	?	0	0	0	?	0	0	?	0	0	?	0	0	0	?	0	0	0	0	0	?	0	0	TguLTR5d
cath_02569	0	0	0	0	0	0	0	0	0	0	0	0	0	0	0	0	?	0	0	0	0	?	0	0	0	0	0	0	?	0	0	0	0	0	0	0	0	0	1	0	1	0	0	0	0	0	?	0	CR1-E_Pass
cath_02616	0	0	0	0	0	0	0	0	?	1	0	0	0	?	0	0	0	0	0	0	0	0	0	0	1	1	0	0	0	?	0	0	?	0	0	?	0	0	0	?	0	0	0	0	0	0	?	0	TguLTR5d
cath_02632	0	?	0	0	0	0	0	0	0	1	0	0	?	0	0	0	0	0	0	?	0	?	0	0	1	1	?	0	?	?	0	0	0	0	0	0	0	0	0	?	0	0	0	0	0	0	0	0	TguLTR5d
cath_02647	0	0	0	0	?	0	?	0	0	1	?	0	0	0	0	0	0	0	0	0	?	?	0	0	1	1	0	0	?	0	?	0	0	0	0	0	0	0	0	?	0	0	0	0	0	0	?	0	TguLTR5d
cath_02647	?	?	1	0	0	1	?	1	1	1	1	0	1	1	1	1	1	0	?	1	0	?	0	1	1	1	1	1	?	1	1	?	1	0	0	0	0	0	0	1	0	0	0	?	1	0	?	1	CR1-Z1_Pass
cath_02689	?	?	?	0	?	?	?	?	0	1	?	?	?	0	?	?	?	?	?	0	0	?	0	?	1	1	0	?	?	?	0	0	?	0	?	0	0	0	0	?	?	0	0	?	0	?	?	?	TguLTR5d
cath_02731	?	0	0	0	0	?	0	0	0	1	0	0	0	?	0	?	0	0	0	0	0	?	0	?	1	1	0	0	?	0	?	?	0	0	0	0	0	0	0	?	0	0	0	?	?	0	?	0	TguLTR5d
cath_02751	0	0	0	0	0	0	0	0	0	1	0	0	0	0	0	0	0	0	0	0	0	0	0	0	1	1	0	0	?	?	0	0	0	0	0	0	0	0	0	?	0	0	0	0	0	0	0	0	TguLTR5d
cath_02782	0	?	0	0	0	0	?	0	0	1	?	0	0	0	0	0	0	?	0	0	0	?	?	0	1	1	0	0	0	?	0	?	0	0	0	0	?	0	0	0	0	0	0	?	0	0	?	?	TguLTR5d
cath_02792	0	0	0	0	0	0	?	0	0	1	?	0	0	?	0	0	0	0	?	0	0	?	0	0	1	1	0	0	?	?	0	0	0	0	0	0	0	0	0	?	0	0	0	?	0	0	?	0	TguLTR5d
cath_02852	0	0	0	0	0	?	0	0	0	1	0	0	0	0	0	0	0	0	0	0	0	?	0	?	1	1	0	0	?	0	0	0	0	0	0	0	0	0	0	0	0	0	0	?	?	0	?	0	TguLTR5d
cath_02876	?	0	?	0	?	0	0	0	0	1	0	0	0	0	0	?	?	0	0	0	0	0	0	?	1	1	0	?	0	0	0	0	0	0	0	0	0	?	0	0	0	0	0	0	?	0	0	0	TguLTR5d
cath_02901	0	0	0	0	0	0	0	0	0	1	0	0	0	0	0	0	0	0	0	0	0	0	0	0	1	1	0	0	0	0	0	0	0	0	0	0	0	0	0	0	0	0	0	0	?	0	0	0	TguLTR5d
cath_02967	0	0	0	0	0	0	?	0	0	1	0	?	0	0	0	0	0	0	0	0	0	?	0	0	1	1	0	0	?	0	0	0	0	0	0	0	0	0	0	0	0	0	0	0	?	0	?	0	TguLTR5d
cath_02987	?	?	0	0	?	0	?	0	0	1	0	?	0	0	?	?	?	0	?	0	0	?	0	?	1	1	0	?	?	0	0	0	0	0	0	0	0	0	0	0	0	0	0	0	?	0	?	0	TguLTR5d
cath_03044	?	0	0	0	0	0	0	0	0	1	0	0	?	0	0	?	?	0	0	0	0	?	0	?	1	1	0	?	?	0	0	0	0	0	?	0	0	0	0	0	0	0	0	?	?	0	?	0	TguLTR5d
cath_03044	?	0	1	0	0	1	0	0	1	1	0	0	?	1	0	1	?	0	0	1	0	?	0	1	1	1	1	?	?	1	1	0	1	0	?	0	0	0	0	1	0	0	0	?	1	1	?	1	CR1-E_Pass
cath_03074	?	0	?	0	?	?	0	0	0	0	0	0	0	0	0	?	0	0	0	1	0	?	0	?	0	0	0	?	0	1	0	0	1	0	0	0	0	0	0	0	0	0	0	0	?	0	0	0	TguLTR5d
cath_03117	0	0	0	0	0	0	0	0	0	1	?	0	0	?	0	?	0	0	?	0	0	?	0	0	1	1	0	?	?	?	0	?	?	0	0	0	0	0	0	0	0	0	0	?	0	0	?	0	TguLTR5d
cath_03176	0	0	0	0	0	0	0	0	0	1	0	0	0	0	0	0	0	0	0	0	0	0	0	0	1	1	0	0	?	0	0	0	0	0	0	?	0	0	0	0	0	0	0	0	0	0	0	0	TguLTR5d
cath_03176	?	0	1	0	0	0	0	0	0	0	0	0	0	0	0	0	0	0	0	0	0	0	0	0	0	0	1	0	0	0	0	0	0	0	0	0	0	0	0	0	0	0	0	0	0	0	0	0	CR1-E_Pass
cath_03181	?	0	0	0	0	0	?	0	0	1	0	0	?	?	0	0	0	0	0	0	0	?	0	0	1	1	0	?	?	0	0	?	0	0	0	0	0	0	0	?	?	0	0	0	0	0	?	0	TguLTR5d
cath_03190	?	0	0	0	0	0	0	0	0	1	0	0	0	?	0	0	0	0	0	0	0	?	0	0	1	1	0	0	?	0	0	0	0	0	0	0	0	0	0	?	0	0	0	0	0	0	?	0	TguLTR5d
cath_03190	?	0	0	0	?	0	0	0	0	0	0	0	0	0	0	?	0	0	0	1	0	0	0	?	0	0	0	1	0	1	0	0	1	0	0	0	0	?	0	0	0	0	0	0	1	0	0	0	CR1-J2_Pass
cath_03236	0	0	0	0	0	0	0	0	0	1	0	0	0	0	0	0	0	0	0	0	0	?	0	0	1	1	0	0	0	0	0	0	0	0	?	0	?	0	0	0	?	0	0	0	0	0	0	0	TguLTR5d
cath_03272	0	?	0	0	0	0	0	0	0	1	?	0	0	0	0	0	?	0	0	?	0	?	0	0	1	1	0	0	?	0	0	0	0	0	0	0	0	0	0	0	0	0	0	?	0	0	?	0	TguLTR5d
cath_03276	0	0	0	0	0	0	0	0	0	1	0	0	0	0	0	0	?	0	0	0	0	0	0	0	1	1	0	0	0	?	0	0	?	0	0	0	0	0	0	0	0	0	0	0	0	?	0	0	TguLTR5d
cath_03276	0	0	0	0	0	0	0	0	0	0	0	0	0	0	0	0	0	1	0	0	0	0	0	0	0	0	0	0	0	0	0	0	0	1	0	1	0	0	0	0	0	0	0	0	?	0	0	0	TguLTR5a
cath_03286	0	0	0	0	0	0	?	?	0	1	0	0	0	0	0	0	0	0	0	0	0	0	0	0	1	1	0	0	?	0	0	0	?	0	0	0	?	0	0	0	0	0	0	0	0	0	0	0	TguLTR5d
cath_03311	?	?	0	0	0	0	?	0	?	1	?	0	0	?	?	?	?	0	0	0	?	?	0	?	1	?	0	?	?	0	?	0	?	0	0	0	0	0	0	?	0	?	0	?	?	0	?	0	TguLTR5d
cath_03311	0	?	1	0	0	1	?	0	0	0	?	0	0	?	?	0	?	0	0	0	?	?	0	?	0	?	1	?	?	0	?	0	?	0	0	0	0	0	0	?	0	?	0	?	?	0	?	0	CR1-E_Pass
cath_03336	0	0	0	0	0	0	0	0	0	1	0	0	0	?	0	0	0	0	0	0	0	0	0	0	1	1	0	0	0	0	0	0	?	0	0	0	0	0	0	?	0	0	0	0	0	0	?	?	TguLTR5d
cath_03343	?	?	?	0	0	?	?	0	0	1	0	0	0	?	0	?	?	0	0	0	0	?	?	?	1	1	0	?	?	?	?	?	0	0	0	0	0	0	0	?	?	?	0	?	?	0	?	?	TguLTR5d
cath_03427	0	?	0	0	0	0	0	0	0	1	?	0	0	?	0	?	0	0	0	0	0	?	0	?	1	1	0	0	?	0	?	0	0	0	0	0	0	0	0	?	0	0	0	?	?	0	?	0	TguLTR5d
cath_03435	?	0	0	0	0	0	0	0	0	1	?	0	0	0	?	?	?	?	0	0	0	?	?	?	1	1	0	?	?	0	0	0	0	0	0	?	0	0	0	?	0	?	0	?	?	0	?	1	TguLTR5d
cath_03470	?	0	0	0	0	?	?	0	0	1	0	0	0	?	?	?	0	?	?	0	0	?	0	?	1	1	?	?	?	0	0	0	0	?	0	?	0	0	0	?	0	0	0	0	?	0	?	0	TguLTR5d
cath_03578	?	?	?	0	0	?	?	0	0	1	?	0	0	?	?	?	?	0	?	0	0	?	0	?	1	1	0	0	?	?	?	0	0	0	?	0	0	0	0	?	0	0	0	?	?	0	?	0	TguLTR5d
cath_03601	?	0	0	0	0	0	?	0	0	1	0	0	0	0	?	0	0	0	0	0	?	0	0	0	1	1	0	0	0	?	0	0	?	0	0	0	0	0	0	0	0	0	0	0	0	0	?	0	TguLTR5d
cath_03601	?	0	0	0	0	0	0	0	0	0	0	0	0	0	0	1	0	0	0	0	0	0	0	1	0	0	0	1	0	1	0	0	1	0	0	0	0	0	0	0	0	0	0	0	1	0	?	0	TguLTR5a
cath_03602	0	?	0	0	0	0	0	0	0	1	?	0	0	0	?	0	0	0	0	?	0	?	0	0	1	1	0	0	?	0	0	?	0	0	0	0	0	0	0	?	0	0	0	0	0	0	?	0	TguLTR5d
cath_03615	0	?	0	0	0	0	0	0	0	1	?	0	0	?	?	0	0	0	0	0	0	?	0	?	1	1	0	0	?	0	0	0	0	0	0	0	?	0	0	?	0	?	0	?	?	0	?	0	TguLTR5d
cath_03623	0	0	0	0	0	0	?	0	0	1	0	0	0	0	0	0	0	0	0	?	0	0	0	0	1	1	0	0	0	0	?	0	0	0	0	0	0	?	0	?	0	0	0	0	0	0	?	0	TguLTR5d
cath_03655	0	?	?	0	0	0	?	0	0	1	0	0	0	0	0	0	0	0	0	?	0	?	0	?	1	1	0	?	?	0	?	?	0	0	?	0	?	0	0	?	0	0	0	?	0	0	?	0	TguLTR5d
chae_00031	?	?	0	?	0	?	?	0	?	1	?	0	?	?	?	?	?	?	?	?	?	?	?	0	1	1	0	?	?	0	?	?	0	0	0	?	0	?	0	?	0	?	?	?	?	?	?	?	TguLTRL4c
chae_00123	?	?	1	0	?	1	1	1	1	1	1	0	?	?	?	?	?	?	?	1	?	?	0	?	1	1	?	?	?	1	?	0	1	0	0	?	?	0	0	1	0	0	0	?	?	?	?	?	TguLTR5d
chae_00358	?	?	0	1	0	0	1	1	?	0	1	0	0	?	0	?	0	1	0	0	1	?	0	?	0	0	?	?	?	0	0	0	0	1	0	1	0	1	0	0	0	?	1	0	?	0	0	0	TguLTR5d
chae_00601	0	0	0	1	0	0	?	0	0	0	0	0	0	?	0	0	0	1	?	0	0	?	0	?	0	0	0	0	?	0	0	0	0	1	0	1	0	0	0	0	0	0	1	?	?	0	?	0	TguLTR5d
chae_00601	?	0	0	0	0	0	?	0	0	0	0	0	0	?	0	?	0	0	0	0	1	?	0	?	0	0	0	?	?	?	?	0	0	0	0	0	0	1	0	?	0	0	0	?	?	?	?	0	TguLTR5d
chae_00732	?	?	?	1	0	?	?	?	1	1	1	0	?	?	?	?	?	1	?	?	1	?	?	?	0	?	?	?	?	?	?	?	?	1	0	1	0	?	0	?	0	?	1	?	?	?	?	1	TguLTR5d
chae_00830	?	?	?	0	0	?	?	1	?	0	1	0	0	?	?	0	?	0	1	?	0	?	0	?	0	0	0	0	?	?	?	1	?	?	0	0	1	0	0	?	0	?	0	?	?	?	?	0	TguLTR5d
chae_00902	1	0	?	0	1	?	1	1	1	0	1	0	?	0	?	1	?	?	0	1	0	?	0	?	0	0	1	1	?	1	1	?	1	0	0	0	0	?	0	1	0	?	0	?	?	0	0	?	TguLTR5d
chae_00914	0	?	0	0	0	0	?	1	0	0	1	0	0	?	?	?	?	?	?	0	0	?	0	?	0	0	?	0	?	?	0	?	?	0	0	0	?	0	0	?	?	0	0	?	0	0	?	0	TguLTR5d
chae_00914	0	?	0	?	0	0	?	0	0	0	0	0	0	?	?	?	?	?	?	0	1	?	0	?	0	0	?	0	?	?	0	?	?	?	0	1	?	1	0	?	?	0	?	?	0	0	?	0	CR1-E_Pass
chae_00969	?	?	0	0	?	?	1	1	0	0	1	0	0	?	0	?	0	?	0	0	0	?	?	?	0	0	0	?	?	?	?	0	?	0	0	0	?	0	0	?	?	?	0	?	?	1	?	0	TguLTR5d
chae_00984	0	?	?	0	?	0	?	1	0	0	1	0	0	0	?	0	0	?	?	0	0	?	?	0	0	0	0	0	?	0	?	0	0	0	?	?	0	?	0	?	0	0	?	0	0	?	0	?	TguLTR5d
chae_00985	0	0	0	0	0	0	?	1	0	0	1	0	0	0	?	0	0	0	0	0	0	0	0	0	0	0	0	0	0	0	?	0	0	0	0	0	0	0	0	?	0	0	0	?	0	0	0	0	TguLTR5d
chae_01055	?	?	0	0	?	0	1	?	0	0	1	?	?	?	0	0	?	0	1	0	?	?	0	?	0	0	?	?	?	0	?	?	?	0	?	0	1	0	1	?	1	0	0	?	?	?	?	?	TguLTR5d
chae_01154	?	0	0	0	0	?	1	1	0	0	1	0	0	0	?	?	0	0	0	0	0	0	0	?	0	0	0	0	?	0	0	?	0	?	0	0	0	0	0	?	0	0	0	?	?	0	?	0	TguLTR5d
chae_01491	?	?	0	0	0	?	1	?	?	0	1	0	1	?	0	?	0	0	1	0	0	?	0	?	0	0	0	0	?	?	?	0	0	0	0	0	?	0	0	?	?	0	0	?	0	?	?	?	TguLTR5d
chae_01498	?	?	?	0	0	0	?	1	0	?	1	0	0	0	?	?	?	?	0	0	0	?	?	?	0	0	?	?	?	?	?	0	?	0	0	0	?	?	?	?	0	0	?	?	?	?	?	?	TguLTR5d
chae_01526	0	?	0	0	0	0	1	1	?	0	1	0	0	?	?	?	0	0	?	0	0	?	0	?	0	0	0	0	?	?	0	0	0	0	0	0	0	0	0	?	0	0	0	?	?	0	?	0	TguLTR5d
chae_01607	0	?	?	0	0	0	?	1	0	?	1	0	0	0	0	0	?	0	0	0	0	?	0	?	0	0	0	0	?	?	?	0	?	0	0	0	0	0	0	?	0	?	0	0	0	0	0	0	TguLTR5d
chae_01621	1	0	1	1	?	?	1	1	1	1	1	0	0	1	0	1	?	1	0	1	1	?	0	1	1	1	1	?	?	?	1	?	?	1	0	1	0	1	0	?	0	?	1	?	?	0	?	1	TguLTR5d
chae_01650	?	?	?	0	1	?	?	?	0	0	1	1	1	?	?	?	?	0	?	0	?	?	0	?	0	0	0	?	?	?	0	?	?	?	?	0	0	0	?	?	?	0	0	?	?	1	?	?	TguLTR5d
chae_01688	0	?	?	0	0	0	?	0	0	0	1	0	0	?	?	0	0	0	?	?	0	?	0	0	0	0	0	0	?	0	?	?	?	0	0	0	1	0	?	?	0	0	0	?	0	0	?	0	TguLTR5d
char_00118	?	0	0	0	0	0	?	0	?	0	0	1	0	0	0	0	0	0	1	0	0	?	0	?	0	0	0	0	?	0	0	0	0	?	1	0	1	0	0	0	0	0	0	?	0	0	?	0	TguLTR5d
char_00156	0	0	0	1	0	0	1	1	0	0	?	1	0	0	0	?	0	1	0	0	1	?	0	?	0	0	0	0	0	0	0	0	0	1	0	1	0	?	0	?	0	0	1	0	?	0	?	0	TguLTR5d
char_00181	?	0	?	0	1	0	0	0	0	0	?	1	0	0	?	0	0	0	1	0	0	0	0	?	0	0	0	0	?	?	?	1	?	0	0	0	?	0	0	?	0	1	0	0	?	0	?	0	TguLTR5d
char_00181	0	?	?	0	0	1	0	0	0	1	0	0	0	0	0	0	0	0	0	0	0	0	0	?	1	1	0	0	?	0	?	0	?	0	?	0	?	0	0	?	?	0	0	0	?	0	?	1	CR1-E_Pass
char_00285	?	?	?	0	1	?	?	1	0	0	?	0	1	0	?	?	?	0	1	?	0	?	0	?	0	0	0	?	?	0	0	1	0	0	?	0	1	?	1	?	1	1	0	?	?	1	?	0	CR1-J2_Pass
char_00337	?	?	1	1	1	?	?	0	1	1	?	1	?	?	0	?	1	1	1	1	1	?	1	?	1	1	?	?	?	?	?	0	?	1	0	?	1	1	1	?	1	?	1	?	?	1	?	?	TguLTR5d
char_00393	0	?	?	0	0	1	?	0	?	?	?	0	0	?	0	0	?	0	?	0	?	?	0	0	1	1	1	0	0	?	1	0	0	0	0	0	0	0	0	?	0	?	0	?	?	?	?	0	TguLTR5a
char_00439	0	?	?	0	0	?	?	?	?	0	?	1	?	?	?	?	?	?	?	?	0	?	0	?	0	0	0	?	?	?	?	?	?	?	?	?	1	?	?	0	0	?	0	?	?	1	?	?	TguLTR5d
char_00505	?	0	0	0	0	0	?	?	?	0	0	1	1	0	0	?	?	0	1	0	?	?	0	?	?	?	0	?	?	?	?	?	?	0	0	0	1	0	?	?	1	?	0	0	?	0	?	0	TguLTR5d
char_00585	?	?	?	0	1	0	?	1	0	0	?	1	1	?	0	?	1	?	?	0	?	?	0	?	?	0	0	?	?	?	?	0	0	?	0	?	?	?	?	?	?	?	?	?	?	1	?	0	TguLTR5d
char_00736	0	?	0	1	?	?	?	0	0	0	0	1	1	0	0	?	?	1	1	0	1	?	1	?	0	0	0	?	?	?	?	0	?	1	0	1	?	1	0	?	0	1	1	?	?	0	?	0	TguLTR5d
char_00749	1	0	1	1	?	1	0	?	1	1	0	1	1	1	0	1	0	1	0	1	1	0	1	1	1	1	1	1	0	1	1	1	1	1	0	1	0	1	0	?	0	0	1	0	1	?	0	1	TguLTR5d
char_00755	0	?	1	0	0	1	0	?	0	1	0	?	0	0	0	0	0	0	0	0	0	?	0	0	1	1	1	0	?	0	1	0	0	?	0	?	0	0	0	?	?	?	?	?	0	0	?	1	TguLTR5d
char_00771	?	?	?	1	?	0	?	?	?	0	?	1	?	?	?	?	0	1	?	0	1	?	1	?	0	0	0	?	?	0	0	?	0	?	0	1	1	?	0	?	0	0	1	?	0	1	?	0	TguLTR5d
char_00807	0	?	?	0	0	?	?	?	?	0	?	1	?	?	?	?	?	0	0	0	0	?	0	?	?	?	0	?	?	?	?	0	?	0	0	?	1	0	0	?	?	?	0	?	?	0	?	?	TguLTR5d
char_00812	?	0	0	0	1	0	1	1	0	0	?	1	?	?	0	0	0	0	0	0	0	0	0	?	0	0	0	0	?	0	0	0	0	0	0	0	0	0	0	0	0	0	0	?	?	1	0	0	TguLTR5d
char_01058	?	0	?	?	0	?	?	0	?	0	0	1	0	?	0	?	?	1	0	0	1	?	1	?	0	0	0	?	?	?	0	0	?	1	?	1	1	1	0	?	0	0	1	?	?	?	?	0	TguLTR5d
char_01058	?	?	?	?	0	?	?	0	?	0	0	0	0	0	0	?	?	0	0	0	0	?	0	?	?	?	?	?	?	0	0	0	0	0	0	0	0	0	1	?	1	0	0	?	?	?	?	0	TguLTRL4c
char_01252	1	?	1	1	?	1	?	?	1	1	?	1	?	1	0	1	?	1	0	1	1	?	0	?	1	1	1	?	?	1	1	?	1	1	0	1	0	1	1	1	1	0	1	?	?	?	?	1	TguLTR5d
char_01255	1	0	?	0	0	?	0	0	1	1	0	1	0	1	0	1	0	0	?	1	0	?	?	1	1	1	1	1	?	?	?	?	?	0	0	0	0	0	1	?	1	1	0	?	1	1	0	1	TguLTR5d
char_01255	?	0	?	1	0	?	0	?	0	0	0	0	0	0	1	0	0	?	?	0	1	?	0	0	0	0	0	0	?	?	?	0	0	1	0	1	0	?	0	?	0	0	1	?	0	0	0	0	CR1-E_Pass
char_01271	?	?	0	0	0	?	0	?	1	?	?	0	0	0	?	?	0	0	?	1	0	?	0	?	0	0	0	?	?	?	?	?	?	0	?	0	0	0	0	?	0	?	0	?	?	0	?	1	TguLTR5a
char_01332	0	?	?	0	1	0	?	0	0	?	?	1	?	?	0	0	0	0	1	0	0	?	0	0	0	0	0	0	?	0	0	?	0	0	0	0	1	0	1	?	1	0	0	?	0	0	?	0	TguLTR5d
char_01969	0	?	0	1	0	0	?	0	0	0	0	1	0	?	0	?	?	1	?	0	?	?	0	?	0	?	0	?	?	?	?	?	0	1	0	1	0	?	0	?	0	0	1	?	?	?	?	?	TguLTR5d
char_02081	1	?	1	0	0	?	?	0	1	1	0	1	0	?	?	?	?	0	0	1	?	?	0	?	?	1	1	?	?	?	?	0	?	0	0	0	0	0	0	?	0	?	0	?	?	?	?	1	TguLTR5d
char_02131	?	?	0	1	1	?	?	?	0	0	?	1	1	?	0	?	?	1	?	0	1	?	1	?	0	0	0	?	?	?	?	?	?	1	0	1	0	?	0	0	0	0	1	?	?	0	?	?	TguLTR5d
char_02150	0	0	?	1	0	0	?	0	0	0	?	0	0	?	0	0	0	1	0	0	?	0	?	0	0	0	0	0	?	?	0	1	?	1	0	1	?	?	0	0	0	1	1	?	0	0	?	0	CR1-E_Pass
char_02365	?	?	0	1	?	?	?	0	0	0	?	1	?	?	?	?	?	0	0	?	0	?	0	?	0	0	?	?	?	?	0	0	?	0	0	0	?	?	0	?	0	0	1	?	?	0	?	0	TguLTR5d
char_02425	?	?	0	0	0	?	?	?	?	0	?	0	0	?	0	?	0	?	1	?	0	?	?	?	0	0	0	?	?	0	?	?	0	0	0	0	1	0	0	?	0	0	0	?	?	0	?	?	CR1-J2_Pass
char_02542	?	?	?	1	0	?	0	0	?	?	?	1	0	1	?	1	?	1	?	?	1	?	1	?	1	1	1	1	?	?	?	0	?	1	0	1	0	1	1	?	?	?	1	?	1	0	?	?	TguLTR5d
char_02620	0	0	?	0	0	?	?	?	0	0	0	1	0	0	?	?	?	1	1	0	1	?	0	?	0	0	0	0	?	0	0	0	0	0	0	1	1	?	0	?	0	0	0	?	0	1	?	0	TguLTR5d
char_02667	0	0	1	0	?	1	?	0	0	1	0	1	0	1	0	?	?	?	0	0	0	?	0	0	1	1	?	0	?	?	1	0	0	0	0	0	0	0	?	?	0	0	0	?	?	?	?	1	TguLTR5d
char_02766	?	?	0	0	0	0	?	0	1	0	0	0	0	?	0	?	0	0	?	1	0	?	0	?	?	?	0	?	?	1	0	?	?	0	0	0	0	0	0	0	0	?	0	?	?	0	?	0	TguLTR5a
char_03123	?	0	?	1	1	?	1	1	0	?	?	1	0	?	0	?	1	1	?	?	1	?	1	?	0	0	0	?	?	0	?	0	0	1	0	1	0	1	0	?	0	0	1	?	?	0	?	0	TguLTR5d
char_03129	?	?	?	1	1	?	?	?	?	1	1	1	1	?	0	?	1	1	1	0	1	?	1	?	1	1	0	?	?	0	0	0	0	1	0	1	1	1	?	?	?	0	1	?	?	1	?	1	TguLTR5d
char_03169	1	?	1	0	?	?	?	0	1	?	0	0	0	?	0	?	?	?	0	1	?	?	0	?	1	?	?	1	?	?	?	?	1	0	0	0	0	0	0	?	?	0	0	?	1	0	?	1	TguLTR5a
char_03304	?	?	?	0	?	?	?	?	0	?	?	1	0	?	?	?	?	0	?	?	0	?	?	?	0	?	0	?	?	?	?	?	?	0	0	?	0	0	1	?	1	?	0	?	?	?	?	?	TguLTR5d
char_03514	1	?	1	?	0	?	?	0	1	1	?	1	?	?	0	?	1	?	0	1	?	?	?	?	1	1	1	1	?	1	1	?	1	?	0	?	?	?	1	1	1	?	?	?	?	?	?	1	TguLTR5d
char_03582	0	0	0	1	0	?	0	0	0	0	0	0	0	0	0	0	0	1	0	0	0	?	0	0	0	0	0	0	?	0	0	0	0	1	0	1	0	0	0	0	0	0	1	0	0	0	?	0	TguLTR5d
char_03610	0	?	0	1	?	?	?	1	?	1	?	1	0	?	0	?	?	1	?	0	1	?	1	?	1	1	0	?	?	?	?	1	?	1	0	1	0	1	?	0	?	1	?	?	?	0	0	1	TguLTR5d
char_03682	?	?	?	0	?	?	?	?	?	?	?	1	0	?	?	?	?	?	0	1	0	?	0	?	1	1	?	?	?	?	?	?	?	0	?	0	0	0	0	?	?	0	0	?	?	0	?	1	TguLTR5d
char_03687	?	?	?	1	0	?	?	1	0	?	?	1	0	?	?	?	1	1	?	0	1	?	1	?	0	0	?	?	?	?	?	?	?	1	?	1	1	?	?	?	1	?	1	?	?	0	?	0	TguLTR5d
chla_00190	0	?	0	1	?	?	?	?	0	0	0	0	1	?	0	0	0	?	0	0	1	?	0	0	0	0	0	0	?	?	0	?	0	0	0	0	0	0	0	?	0	0	1	?	0	0	?	?	TguLTR5d
chla_00281	0	0	?	0	0	0	0	0	0	0	0	0	1	0	0	0	0	0	0	0	?	?	0	0	0	0	0	?	?	0	0	1	0	0	0	0	0	0	0	0	?	1	0	?	?	0	0	0	TguLTR5d
chla_00378	1	0	?	0	0	1	0	0	1	?	0	0	1	1	0	1	?	1	?	1	0	?	0	1	1	1	1	?	?	?	?	?	?	1	0	1	0	1	0	?	0	0	0	?	1	1	?	1	TguLTR5d
chla_00378	0	?	?	0	?	?	?	0	0	0	0	0	0	0	0	0	?	0	?	0	0	?	0	?	0	0	0	?	?	?	?	?	?	0	0	0	0	0	1	?	1	0	0	?	?	0	?	0	CR1-J2_Pass
chla_00388	?	?	0	1	0	0	?	0	0	0	0	0	1	0	0	0	0	0	0	0	0	?	0	0	0	0	0	0	?	?	0	0	?	0	0	0	0	0	0	0	0	0	1	?	0	0	?	0	TguLTR5d
chla_00513	0	0	?	0	0	?	0	0	0	0	0	0	1	?	0	?	0	0	1	0	0	?	0	?	0	0	?	0	?	0	0	0	0	?	0	0	0	0	0	0	?	0	0	0	?	?	?	0	TguLTR5d
chla_00684	1	0	?	0	0	0	0	0	0	0	0	0	0	0	0	?	0	0	0	1	0	?	0	?	0	0	0	1	0	1	?	0	1	0	0	0	0	0	0	0	0	0	0	0	?	0	?	0	TguLTR5d
chla_00691	0	?	0	0	0	?	0	?	0	?	?	0	1	?	0	0	0	0	0	0	0	?	0	?	0	0	0	0	?	?	?	0	0	0	0	0	0	0	0	?	0	0	0	0	?	1	0	0	TguLTR5d
chla_00938	0	0	0	0	0	0	0	0	0	0	0	0	1	0	0	0	0	0	1	0	0	?	0	0	0	0	0	0	?	0	0	0	0	0	0	0	1	0	0	?	0	0	0	?	0	1	?	0	TguLTR5d
chla_01178	0	0	?	0	0	?	?	0	0	0	?	0	1	?	0	?	0	?	0	0	0	?	0	?	?	?	?	0	?	?	?	1	0	0	0	0	0	0	0	?	0	1	0	?	?	0	?	?	TguLTR5d
chla_01217	0	0	0	0	0	0	?	1	0	0	?	0	1	0	?	?	0	0	0	0	0	?	0	?	0	0	0	0	?	?	0	0	?	0	0	0	?	0	0	0	0	?	0	?	?	0	?	0	TguLTR5d
chla_01303	0	?	0	0	1	0	?	0	0	?	?	0	1	?	?	?	?	0	?	0	0	?	1	?	0	0	0	?	?	?	?	?	0	0	1	0	0	0	0	?	0	0	0	?	?	0	?	?	TguLTR5d
chla_01303	0	0	0	0	0	0	?	0	0	0	0	0	0	?	?	?	0	0	0	?	0	?	0	?	0	0	0	?	0	?	0	?	0	0	?	0	0	0	1	?	1	0	0	?	?	0	?	?	TguLTR5d
chla_01333	0	0	0	0	0	0	?	0	0	0	0	0	1	?	0	?	0	0	1	0	0	?	0	?	0	0	0	?	?	0	0	?	0	0	0	?	1	0	?	?	0	0	0	?	0	0	?	0	TguLTR5d
chla_01747	?	?	?	0	0	?	?	?	?	0	?	0	1	?	?	?	?	0	1	?	0	?	0	?	0	0	0	?	?	?	?	1	?	0	0	0	1	0	1	?	1	?	0	?	?	?	?	0	TguLTR5d
chla_01761	0	0	0	0	0	?	0	0	0	0	?	0	1	?	0	0	0	0	0	0	0	?	0	0	0	0	0	0	?	?	0	0	0	0	0	0	0	0	0	?	0	0	0	?	?	1	?	0	TguLTR5d
chla_01806	?	?	?	0	0	?	?	?	0	0	?	0	1	?	?	?	0	0	0	0	0	?	?	?	?	?	0	?	?	?	?	0	?	0	0	0	0	0	0	0	0	?	0	?	?	1	?	0	TguLTR5d
chla_01861	?	?	?	0	0	?	?	?	0	0	?	0	1	?	0	?	0	0	0	0	?	?	0	?	0	0	0	?	?	?	?	0	?	0	0	?	?	0	?	?	?	0	0	?	?	1	?	0	TguLTR5d
chla_01898	0	?	?	?	1	?	?	?	0	0	?	?	0	?	1	0	?	1	?	0	?	?	?	?	?	?	0	?	?	0	?	?	0	1	0	1	1	1	0	?	?	1	?	?	?	0	?	0	CR1-J2_Pass
chla_02303	?	?	?	0	0	?	?	0	?	0	?	0	1	?	?	?	?	0	?	?	0	?	0	?	0	0	?	?	?	?	?	?	?	0	0	0	?	0	?	?	?	1	0	?	?	0	?	?	TguLTR5d
coli_00013	1	0	0	0	?	0	0	0	1	?	?	0	?	?	0	1	1	0	0	1	0	0	1	1	0	0	0	1	?	?	0	?	1	0	0	0	0	?	1	?	?	0	0	?	1	?	?	1	TguLTR5d
coli_00086	0	0	0	0	0	0	?	0	0	0	0	0	0	1	0	?	0	0	0	1	0	0	0	?	0	0	0	?	?	?	?	?	?	0	0	0	0	0	0	?	0	0	0	?	?	0	?	0	TguLTR5d
coli_00414	?	0	0	0	0	0	0	?	1	0	0	0	0	1	0	0	0	0	0	0	0	?	0	0	0	0	0	0	?	0	0	0	0	0	0	0	0	0	0	0	0	0	0	?	0	0	0	0	TguLTR5d
coli_00438	?	?	?	0	?	?	?	0	1	1	0	0	0	1	0	?	?	0	?	1	0	?	0	?	?	?	1	?	0	?	?	?	?	?	0	0	0	?	1	?	1	?	?	?	?	0	?	1	TguLTR5d
coli_00487	?	?	1	?	0	?	?	1	?	1	?	0	?	1	?	1	0	?	?	?	?	?	?	?	1	1	?	?	?	1	1	?	?	?	?	?	0	?	?	?	?	0	?	0	?	1	0	1	TguLTR5d
coli_00689	?	?	?	0	0	?	0	0	1	0	?	0	?	1	0	?	?	0	0	?	0	?	0	?	0	0	0	?	?	?	?	?	0	0	0	0	0	0	0	?	0	0	0	?	?	0	?	0	TguLTR5d
coli_00750	?	?	?	0	1	0	?	0	0	?	?	1	0	?	0	?	?	?	?	?	0	?	1	?	0	0	0	?	?	?	0	0	?	0	0	0	?	0	0	?	?	0	0	?	?	1	?	?	CR1-E_Pass
coli_00862	0	0	0	0	0	0	0	0	0	1	0	0	0	1	0	0	0	0	?	?	0	0	0	0	1	1	0	0	0	0	0	0	0	0	0	0	0	0	0	0	0	0	0	0	0	0	0	0	TguLTR5d
coli_01035	1	0	0	0	0	0	0	0	1	0	0	0	0	1	0	1	?	0	0	1	0	?	0	1	0	0	0	1	?	1	0	0	1	0	0	0	0	0	0	0	0	0	0	0	1	0	?	0	TguLTR5d
coli_01060	?	?	?	1	0	?	?	?	1	1	?	?	0	1	?	1	?	1	1	?	1	?	1	?	?	?	1	?	?	?	?	?	1	1	?	1	?	?	0	1	?	0	1	?	?	?	?	?	TguLTR5d
coli_01068	?	?	1	1	0	?	?	0	?	0	?	0	1	1	?	?	?	1	0	1	?	?	1	1	1	1	?	1	?	1	?	0	1	1	1	?	0	1	?	?	?	?	1	?	?	0	?	?	TguLTR5d
coli_01073	?	?	1	0	?	?	?	0	?	0	0	0	0	1	?	0	?	0	0	?	?	?	0	?	0	0	?	?	?	?	1	?	?	?	0	0	0	?	0	?	?	?	0	?	?	0	?	1	TguLTR5d
coli_01278	1	0	0	0	0	0	?	0	1	0	0	0	0	1	0	1	0	0	0	1	0	0	0	1	0	0	0	1	?	?	0	0	1	0	0	0	0	0	0	0	0	0	0	0	1	0	0	0	TguLTR5d
coli_01338	?	?	1	0	0	1	?	?	1	1	?	?	0	1	0	?	0	0	0	?	?	?	0	?	1	1	?	?	?	?	1	0	?	0	?	0	?	0	?	?	?	?	0	?	?	0	?	?	TguLTR5d
coli_01338	?	?	?	0	0	0	?	?	0	0	?	?	1	?	0	?	1	?	?	?	?	?	0	?	0	0	?	?	?	?	?	?	?	0	?	0	?	0	?	?	?	?	0	?	?	1	?	?	CR1-like
coli_01529	?	?	?	0	?	?	?	?	1	?	?	?	0	1	?	?	?	?	?	1	?	?	?	?	?	1	0	?	?	1	0	?	?	0	?	0	0	0	?	?	?	0	0	?	?	0	?	?	TguLTR5d
coli_02035	?	0	?	0	?	?	0	0	0	1	?	0	0	1	?	?	?	?	?	?	0	?	0	?	1	1	0	0	?	?	0	?	?	0	0	?	0	?	0	0	0	?	0	?	?	0	?	0	TguLTR5d
coli_02035	?	?	?	1	0	0	0	0	0	0	?	0	?	?	?	?	?	1	?	0	0	?	0	?	0	0	0	?	?	?	0	0	0	1	0	1	1	?	0	0	0	?	1	?	?	0	?	0	CR1-J2_Pass
coli_02095	1	?	0	0	?	?	?	?	1	0	?	0	0	?	0	1	0	0	?	1	0	?	0	?	0	0	?	?	?	?	0	0	1	0	0	0	0	?	0	?	0	0	0	?	?	0	?	?	TguLTR5d
coli_02130	1	?	0	0	0	?	?	0	0	0	0	?	0	1	0	1	?	0	0	1	0	?	0	1	0	0	?	1	?	?	0	0	1	0	0	0	0	0	0	0	0	?	0	?	?	0	?	0	TguLTR5d
coli_02310	?	0	0	0	0	0	0	0	0	1	0	0	0	0	0	?	0	0	0	0	0	0	0	0	1	1	0	0	?	0	0	0	0	0	0	0	0	0	0	?	0	0	0	0	0	0	0	0	TguLTR5d
coli_02366	1	?	1	?	1	?	?	1	?	1	?	1	?	1	?	1	?	?	1	1	?	?	?	?	1	1	1	?	?	?	?	?	1	0	?	0	?	?	1	?	1	?	0	?	?	?	?	?	TguLTR5d
coli_02437	?	?	?	?	0	?	?	?	0	1	?	?	0	1	?	?	0	0	?	0	0	?	0	?	1	1	0	?	?	0	?	?	?	?	0	0	?	0	0	0	?	?	0	?	?	?	?	0	TguLTR5d
coli_02476	?	?	?	0	?	0	?	0	0	0	?	0	0	1	0	?	0	0	0	0	0	?	0	?	0	0	?	?	?	0	0	0	0	0	0	0	0	?	0	?	?	?	0	?	?	?	?	1	TguLTR5d
coli_02773	0	0	0	0	0	0	0	?	0	?	0	0	0	1	?	0	0	?	0	0	0	0	0	0	1	1	?	0	0	0	0	?	0	0	0	0	0	0	0	0	0	0	0	?	?	0	?	1	TguLTR5d
coli_02804	?	?	0	0	0	?	?	?	1	?	0	0	?	1	?	?	?	0	0	0	0	?	0	?	1	1	0	?	?	?	0	?	?	?	0	0	0	0	0	?	?	?	0	?	?	?	?	0	TguLTR5d
coli_02804	?	?	0	0	0	?	?	?	0	?	0	0	?	?	?	?	?	1	0	0	0	?	0	?	0	0	0	?	?	?	0	?	?	?	0	1	0	1	0	?	?	?	0	?	?	?	?	0	TguLTR5d
coli_02903	?	0	0	0	0	0	0	0	0	0	0	0	0	1	0	0	0	0	0	0	0	0	0	0	1	?	0	0	0	0	0	?	0	0	0	0	0	0	0	?	0	0	0	0	0	0	0	0	TguLTR5d
coli_02925	?	?	1	0	0	?	?	?	1	?	?	0	?	1	?	?	?	0	?	1	0	?	?	?	1	1	1	?	?	?	?	?	?	0	?	0	?	0	0	?	?	0	0	?	?	?	?	1	TguLTR5d
coli_02977	?	?	?	?	?	?	?	?	1	?	?	?	0	1	0	?	0	0	?	1	0	?	0	?	1	1	1	?	?	1	1	0	?	?	0	0	0	0	0	?	0	0	0	?	?	?	?	1	TguLTR5d
coli_02977	?	?	?	?	?	?	?	?	?	?	?	0	0	0	0	?	0	0	0	1	0	?	0	?	1	?	?	?	?	1	1	0	?	?	0	0	0	?	0	?	0	0	0	?	?	?	?	0	CR1-J2_Pass
coli_03365	?	?	0	0	?	0	0	0	0	1	0	0	0	1	0	0	0	0	0	0	0	0	0	0	1	1	0	0	?	?	0	0	?	0	0	0	0	0	?	0	?	0	0	0	0	0	0	?	TguLTR5d
coli_03365	0	?	0	0	0	0	0	0	0	0	0	0	0	0	0	0	0	0	0	0	0	0	0	0	0	0	0	0	0	0	1	0	0	0	?	0	0	0	0	1	0	0	0	0	0	0	0	0	CR1-Y4
coli_03533	0	0	0	0	0	0	?	0	0	1	0	0	0	1	0	0	0	0	0	0	0	?	0	0	0	0	0	0	?	0	0	0	0	?	0	0	0	?	0	?	0	0	0	?	?	0	0	?	TguLTR5d
coli_03552	?	?	?	1	0	?	?	1	0	1	?	0	0	1	0	?	0	1	1	?	1	?	1	?	1	1	?	?	?	?	?	0	0	1	0	1	1	1	0	?	?	?	1	?	?	0	?	1	TguLTR5d
colu_00005	?	?	0	0	1	0	?	1	0	0	1	0	?	0	1	?	1	0	0	0	0	?	0	?	0	0	0	0	?	?	0	?	0	0	?	0	?	0	1	?	1	1	0	?	?	0	?	0	TguLTR5d
colu_00022	?	?	?	0	?	1	?	0	?	1	?	1	?	?	1	?	?	0	?	1	0	?	0	?	1	1	1	?	?	?	?	?	?	0	0	0	1	0	0	?	?	?	0	?	?	0	?	?	TguLTR5d
colu_00080	?	?	?	0	1	?	?	?	0	0	?	0	?	?	1	?	?	?	?	?	0	?	0	?	?	0	0	?	?	?	?	1	?	0	?	?	?	?	1	?	?	?	0	?	?	1	?	?	TguLTR5d
colu_00080	?	?	?	0	1	?	?	?	0	0	?	0	?	?	1	?	?	?	?	?	0	?	0	?	?	0	0	?	?	?	?	1	?	0	?	?	?	0	1	?	?	?	0	?	?	1	?	?	CR1-J2_Pass
colu_00085	0	?	0	0	0	0	0	0	?	0	0	0	1	?	1	?	?	0	?	?	?	?	0	0	0	0	0	?	?	?	?	0	0	0	0	0	?	0	?	?	?	1	0	?	?	0	?	0	TguLTR5d
colu_00149	1	0	0	0	0	0	0	0	1	0	0	0	0	0	0	?	0	0	0	1	0	?	?	1	0	0	0	1	?	1	0	0	1	0	0	0	0	0	0	?	0	0	0	0	1	0	0	0	TguLTR5d
colu_00174	?	?	0	1	0	?	?	?	0	0	?	0	0	?	?	?	?	1	?	0	?	?	0	?	?	0	0	?	?	?	0	0	?	1	?	1	0	1	0	0	0	?	1	?	0	0	?	0	TguLTR5d
colu_00174	0	?	0	1	1	?	?	?	0	0	0	1	0	?	0	?	?	1	0	0	1	?	1	?	0	0	0	0	?	?	0	0	?	1	0	1	?	1	0	0	0	0	1	?	?	0	?	0	TguLTR5d
colu_00179	0	?	0	0	0	0	0	0	?	0	0	0	0	0	1	?	0	0	0	0	?	0	0	0	0	0	0	0	0	?	?	0	0	0	0	0	0	0	1	?	?	0	0	?	?	?	0	0	TguLTR5d
colu_00179	1	0	1	0	0	1	0	0	?	0	0	0	0	?	0	1	0	0	0	1	0	0	0	1	0	0	1	1	0	?	?	0	1	0	0	0	0	0	0	?	0	0	0	?	1	0	0	0	CR1-E_Pass
colu_00250	0	0	0	1	0	0	?	0	0	0	0	0	0	0	0	0	0	1	0	0	1	?	0	0	0	0	0	0	?	?	0	0	0	1	0	1	0	1	0	?	0	0	1	?	?	0	?	0	CR1-E_Pass
colu_00314	0	?	?	0	0	0	?	0	0	0	0	0	0	0	1	?	0	0	0	0	0	?	0	?	0	0	0	0	?	0	0	0	0	0	0	0	0	0	0	?	0	1	0	?	0	0	?	?	TguLTR5d
colu_00562	0	0	1	0	0	1	0	0	0	1	0	0	0	0	1	0	0	0	0	0	0	?	0	0	0	0	1	0	?	0	1	0	0	0	0	0	0	0	0	1	0	0	0	0	0	0	0	0	TguLTR5d
colu_00581	?	?	?	0	0	0	?	?	?	0	0	0	?	?	1	?	?	0	?	?	0	?	?	?	?	0	?	?	?	?	?	?	?	0	0	0	1	0	0	?	?	?	0	?	?	?	?	?	TguLTR5d
colu_00614	?	?	?	0	0	?	0	0	0	1	?	0	?	?	0	?	0	0	?	0	?	?	0	?	1	1	0	?	?	?	0	0	?	0	0	0	0	0	0	?	0	0	0	?	?	?	?	0	TguLTR5d
colu_00648	?	?	0	0	0	?	0	0	?	1	?	0	0	?	0	?	?	0	?	0	0	0	0	?	1	1	?	?	?	?	?	?	?	0	?	0	0	0	0	?	?	?	0	?	?	0	?	0	TguLTR5d
colu_00690	?	?	?	0	0	1	?	?	1	0	?	0	?	?	?	?	?	?	?	?	0	?	?	?	1	1	1	1	?	?	?	?	?	0	0	0	?	0	?	?	0	?	0	?	1	0	?	?	CR1-E_Pass
colu_00823	?	?	0	1	1	?	?	1	0	0	?	1	1	0	1	?	1	?	?	?	1	?	?	?	0	0	0	0	?	?	?	?	?	1	0	1	1	1	1	?	?	?	1	?	?	1	?	0	TguLTR5d
colu_00827	1	?	?	1	1	0	?	0	?	0	?	?	0	?	1	1	?	?	?	1	0	?	0	1	0	0	0	1	?	?	0	?	?	1	?	?	0	?	?	?	1	0	1	?	1	?	?	?	TguLTR5d
colu_00830	0	0	0	1	0	0	1	1	0	0	1	0	1	0	1	0	0	1	0	0	1	0	1	0	0	0	0	0	?	0	0	1	0	1	0	1	1	1	0	0	?	1	1	?	0	0	?	0	TguLTR5d
colu_00996	?	?	?	0	0	0	?	0	0	0	?	0	0	?	1	?	?	?	0	0	0	?	0	?	0	0	0	?	?	0	?	1	0	0	0	0	0	0	0	?	0	1	0	?	?	0	?	0	TguLTR5d
colu_01055	1	?	?	0	0	?	0	0	0	1	0	0	0	?	0	?	0	0	0	1	0	?	0	?	0	0	1	?	?	?	?	0	?	0	0	0	0	0	0	?	0	0	0	0	?	0	?	0	TguLTR5d
colu_01062	1	?	0	0	0	0	?	0	1	0	?	0	0	0	0	1	0	0	?	1	0	?	0	1	0	0	?	?	?	?	?	0	?	0	0	0	0	0	0	?	0	0	0	?	?	0	?	0	TguLTR5d
colu_01178	?	?	0	?	1	0	1	1	0	0	?	1	1	0	?	?	1	?	?	0	?	?	?	?	0	0	?	0	?	?	0	?	0	1	?	?	1	?	?	?	?	0	1	?	?	1	?	?	CR1-J2_Pass
colu_01194	?	0	1	1	1	?	?	?	1	?	?	1	1	1	1	1	?	1	0	1	?	?	?	?	1	1	1	?	?	?	?	?	?	1	1	?	0	1	?	?	1	?	1	?	?	?	?	1	TguLTR5d
colu_01343	0	?	?	0	0	0	?	?	0	0	0	0	?	?	1	0	1	0	?	0	0	0	0	?	0	0	0	?	?	0	0	?	0	0	0	0	0	0	1	?	1	0	0	?	?	0	?	0	CR1-E_Pass
colu_01343	0	0	0	0	0	0	0	0	0	1	0	0	0	?	0	0	0	0	?	0	0	0	0	0	1	1	0	0	?	0	?	?	0	0	0	0	0	0	0	?	0	?	0	0	0	0	0	0	TguLTR5d
colu_01358	?	0	?	0	0	0	0	?	0	1	?	0	0	0	0	?	0	0	?	?	0	?	0	?	1	1	0	?	?	?	?	0	0	0	0	0	0	0	0	?	0	0	0	?	?	0	?	0	TguLTR5d
colu_01372	?	?	0	1	0	?	?	?	?	0	?	0	?	?	?	?	?	1	?	?	0	?	0	?	?	0	?	?	?	0	0	0	0	1	0	1	0	?	?	?	?	0	1	?	0	0	?	0	TguLTR5a
colu_01499	0	?	?	1	?	?	?	?	0	0	?	0	?	?	0	?	?	1	0	?	?	?	0	0	0	0	0	?	?	?	?	?	0	?	0	1	0	?	0	?	0	0	1	?	?	?	?	?	TguLTR5d
colu_01661	0	?	0	0	0	?	0	0	0	0	?	0	1	0	1	0	1	0	1	0	0	?	1	?	0	0	0	0	?	0	0	?	0	0	0	0	1	0	?	0	0	0	0	0	?	1	?	0	TguLTR5d
colu_01780	0	?	0	0	1	0	0	0	0	0	0	0	0	?	1	0	?	0	0	0	0	?	0	?	0	0	0	0	?	?	?	?	?	0	?	0	0	0	0	0	0	0	?	0	?	?	?	0	TguLTR5d
colu_01827	0	0	?	0	0	?	?	0	0	0	0	0	1	0	1	?	1	0	0	0	0	?	0	?	0	0	0	0	?	0	0	1	?	0	?	0	0	0	0	0	0	1	0	0	?	1	?	0	CR1-J2_Pass
colu_01882	0	?	?	1	1	0	1	1	0	0	1	0	1	?	1	0	1	?	0	0	?	0	1	0	0	0	?	0	?	0	0	1	0	1	0	1	0	?	?	?	1	?	1	?	0	?	?	0	TguLTR5d
colu_02136	0	0	0	0	0	0	0	0	0	0	0	0	1	0	1	?	0	0	0	0	?	?	0	0	0	0	0	0	?	0	0	0	0	0	0	0	0	0	?	?	0	0	0	0	0	0	?	0	TguLTR5d
colu_02214	?	?	?	0	0	?	?	?	0	0	?	?	1	?	1	?	?	?	?	0	?	?	?	?	0	?	?	?	?	?	?	?	?	0	1	0	0	0	1	?	?	1	0	?	0	1	?	0	TguLTR5d
colu_02214	?	?	?	0	0	?	?	?	0	1	?	?	0	?	0	?	?	?	?	0	?	?	?	?	1	?	?	?	?	?	?	?	?	0	0	0	0	0	0	?	?	0	0	?	0	0	?	0	TguLTR5d
colu_02257	?	?	?	0	?	0	?	?	0	0	?	0	0	?	1	?	1	?	?	?	0	?	?	?	0	0	0	?	?	?	0	0	0	0	0	0	?	0	?	?	?	0	0	?	?	1	?	0	TguLTR5d
colu_02333	?	?	?	0	?	?	?	?	0	0	?	?	1	?	1	?	?	0	?	0	0	?	0	?	0	0	0	?	?	?	?	0	?	0	?	0	?	0	0	?	0	?	0	?	?	0	?	0	TguLTR5d
colu_02471	1	0	?	1	1	?	?	0	1	1	0	0	0	?	1	1	1	1	1	1	1	?	1	1	1	1	?	1	?	1	1	?	1	1	1	1	1	1	0	1	0	?	1	0	1	1	?	1	TguLTR5d
colu_02482	?	?	?	1	1	?	?	1	1	1	?	1	1	?	1	?	1	?	?	1	1	?	1	?	?	?	0	?	?	?	?	?	?	1	0	1	?	1	0	?	?	0	1	?	?	1	?	0	TguLTR5d
colu_02621	0	0	0	0	0	0	0	0	0	0	0	0	0	0	1	0	1	0	0	0	0	0	?	0	0	0	0	0	0	0	?	0	0	0	0	0	?	0	0	?	0	0	0	0	0	0	?	0	TguLTR5d
colu_02761	?	?	?	1	0	?	?	?	0	0	?	0	1	?	1	?	1	1	0	?	?	?	?	0	?	?	0	?	?	?	?	?	?	?	0	1	0	1	0	0	0	?	1	?	?	1	?	?	TguLTR5d
colu_02761	?	?	?	0	1	?	?	?	1	1	?	1	0	?	?	?	?	0	1	?	?	?	0	1	1	1	1	1	?	?	?	?	?	0	1	0	1	0	1	1	1	?	0	?	?	0	?	?	CR1-E_Pass
colu_02800	?	?	?	?	0	0	0	0	0	1	?	?	?	?	?	?	0	0	0	0	0	?	0	?	1	1	0	?	?	?	?	?	?	0	0	0	?	?	0	?	0	0	?	?	?	0	?	0	CR1-J2_Pass
colu_02815	?	?	?	1	1	1	?	?	1	?	1	1	1	1	1	?	?	1	1	1	1	?	1	?	1	1	1	?	?	1	?	?	1	1	0	1	1	1	0	?	0	1	1	0	?	0	?	1	TguLTR5d
colu_02823	?	?	0	0	0	0	?	0	0	0	0	0	0	?	1	0	?	0	1	0	0	0	0	?	0	0	0	0	?	0	0	0	0	0	0	0	1	0	?	0	1	1	0	?	?	1	?	?	TguLTR5d
colu_02901	?	?	?	0	0	?	?	1	0	0	?	0	0	0	0	0	?	0	1	?	0	?	0	?	0	0	0	0	?	0	0	0	?	0	1	0	1	0	0	?	0	0	0	?	?	0	?	?	CR1-E_Pass
colu_03018	?	?	0	1	0	?	?	0	0	0	0	0	0	0	0	?	0	1	0	0	?	0	0	?	0	0	0	?	?	?	?	0	0	1	0	1	0	1	0	?	0	0	1	?	?	0	?	0	TguLTR5a
colu_03096	0	?	0	1	?	?	0	0	0	0	?	0	0	0	1	0	?	1	0	0	1	?	0	?	0	0	0	0	?	?	0	0	?	1	0	1	0	?	?	?	0	?	1	?	?	0	?	0	TguLTR5d
colu_03223	1	?	?	?	?	?	?	0	1	0	?	?	1	?	1	?	?	?	1	?	0	?	?	?	0	0	0	?	?	?	?	?	?	?	0	0	0	0	1	?	1	?	0	?	?	0	?	0	TguLTR5d
colu_03265	?	0	?	1	1	?	?	1	0	0	?	1	1	0	1	?	?	1	1	0	1	?	1	?	0	0	?	?	?	?	?	?	?	1	?	1	1	?	1	?	?	1	1	?	?	1	?	0	CR1-E_Pass
colu_03265	0	0	?	0	0	?	?	0	0	0	?	0	0	0	0	0	?	?	0	?	0	0	0	?	0	0	0	0	?	?	?	?	0	1	?	1	0	1	0	?	0	0	0	?	?	0	?	0	CR1-E_Pass
colu_03283	0	?	?	0	0	?	?	1	0	0	?	0	?	?	1	?	0	0	0	?	0	?	0	?	0	0	?	0	?	?	?	0	0	0	?	0	0	0	0	0	?	0	0	?	?	1	?	0	TguLTR5d
colu_03291	?	?	0	0	0	0	0	?	?	0	?	0	0	0	0	0	?	1	0	0	0	?	0	0	0	0	0	0	?	0	0	0	0	1	0	1	0	1	0	?	0	0	0	0	0	0	0	0	TguLTR5d
colu_03291	?	?	?	0	0	0	0	0	1	0	0	0	0	0	1	0	?	0	0	?	0	?	0	0	0	0	0	0	?	0	0	0	0	0	0	0	0	0	0	0	0	0	0	0	0	0	0	0	TguLTR5d
colu_03310	?	?	?	0	0	0	?	0	0	?	?	?	1	?	1	?	?	0	?	0	0	?	0	?	0	0	0	?	?	?	?	1	?	0	?	?	0	0	?	?	0	1	0	?	0	0	?	0	TguLTR5d
colu_03423	0	?	0	0	0	0	?	?	0	0	0	1	0	?	1	0	1	0	0	0	0	?	0	?	0	0	0	0	?	?	?	0	0	0	0	0	0	0	0	?	0	?	0	?	?	0	?	0	TguLTR5d
colu_03438	?	?	?	0	?	?	?	?	?	?	0	0	?	?	?	?	?	0	?	1	0	?	?	?	1	1	1	?	?	?	1	?	?	0	?	0	?	0	0	?	?	?	0	?	1	?	?	1	TguLTRL4c
colu_03460	0	?	1	0	0	1	0	0	0	0	0	0	?	0	?	0	0	0	0	0	0	?	0	0	0	0	1	0	?	0	1	0	0	0	0	0	0	0	0	1	0	0	0	?	0	0	?	0	TguLTRL4c
colu_03464	?	?	?	0	0	?	?	1	?	0	1	0	1	?	1	?	?	0	0	0	0	?	0	?	0	0	?	?	?	0	0	?	?	0	0	0	?	0	0	?	0	0	0	?	?	1	?	0	CR1-E_Pass
cucu_00200	?	?	?	0	0	0	?	?	?	0	?	?	?	?	?	?	1	?	?	?	?	?	0	?	0	0	0	?	?	?	?	0	?	0	?	0	?	0	?	?	?	0	0	?	?	1	?	?	TguLTR5d
cucu_00224	?	0	0	1	0	?	?	0	0	0	0	0	0	0	0	0	0	?	?	0	1	0	1	0	0	0	0	0	0	?	0	0	?	1	0	1	?	?	0	0	0	0	1	0	0	0	?	0	CR1-J2_Pass
cucu_00235	?	?	?	0	?	?	?	0	0	?	?	?	0	?	?	?	1	?	0	0	0	?	0	?	0	0	0	?	?	?	?	0	0	0	0	0	0	0	1	?	?	?	0	?	?	?	?	?	TguLTR5d
cucu_00654	0	0	0	1	0	0	1	1	0	0	?	0	0	0	0	0	1	1	1	0	?	0	1	0	0	0	0	0	?	0	0	1	0	1	0	1	0	?	1	0	1	?	1	?	0	1	?	?	TguLTR5d
cucu_00662	?	?	?	0	?	?	?	0	?	0	?	?	?	?	?	?	1	?	1	?	?	?	0	?	0	0	0	?	?	0	?	?	0	0	1	0	1	0	0	?	?	?	0	?	?	?	?	0	TguLTR5d
cucu_00741	?	?	0	0	0	0	?	?	0	0	?	0	0	0	0	0	1	0	0	0	0	?	0	?	?	0	0	0	?	0	?	0	0	0	?	0	0	?	?	0	0	0	0	0	0	1	?	?	TguLTR5d
cucu_00893	?	0	?	0	0	?	?	0	1	1	?	0	?	?	0	1	1	0	?	1	0	?	0	?	1	1	1	?	0	1	1	?	1	0	0	0	0	0	1	1	1	0	0	0	1	0	0	1	TguLTR5d
cucu_00961	?	?	?	0	0	0	?	0	0	0	0	0	1	0	?	?	1	0	0	0	0	?	0	?	0	0	?	?	?	?	?	?	0	0	?	0	0	?	?	?	?	0	0	?	?	1	?	0	TguLTR5d
cucu_01013	?	?	?	1	0	?	?	0	?	0	?	0	0	?	0	?	1	1	?	?	1	?	1	?	?	?	?	?	?	?	?	?	?	1	0	?	?	1	0	?	0	0	1	?	?	0	?	?	TguLTR5d
cucu_01201	?	?	?	1	?	?	?	0	0	0	0	0	0	0	?	?	1	1	?	0	1	?	?	?	0	0	0	?	?	0	0	?	?	1	0	1	0	?	0	?	?	1	1	?	?	?	?	0	TguLTR5d
cucu_01478	?	?	?	0	?	?	?	0	0	0	?	?	1	?	?	?	1	?	0	0	0	?	0	?	0	?	0	?	?	?	?	?	?	?	?	?	?	?	?	?	?	?	0	?	?	0	?	0	TguLTR5d
cucu_01720	?	?	?	1	0	?	?	0	0	0	0	0	0	?	0	0	1	1	?	?	1	?	1	?	0	0	?	?	?	?	?	0	?	1	?	1	0	1	0	?	?	?	1	?	?	?	?	?	TguLTR5d
cucu_01735	?	?	?	0	1	0	?	?	0	0	?	1	1	?	?	?	1	?	?	0	0	?	0	?	0	0	0	?	?	?	?	0	?	?	?	0	?	0	0	?	?	?	0	?	?	?	?	0	TguLTR5d
cucu_01947	?	?	?	1	0	?	?	0	0	0	?	0	0	?	?	?	1	1	1	0	1	?	0	?	0	0	0	0	?	?	?	?	0	1	?	1	1	1	1	?	?	0	1	0	?	0	?	0	TguLTR5d
cucu_02016	?	?	?	0	?	0	?	?	?	0	?	0	?	?	0	0	1	0	0	0	?	?	0	?	0	0	0	?	?	?	?	0	0	0	0	?	1	?	0	0	?	?	0	?	?	?	?	?	TguLTR5d
cucu_02016	?	?	0	0	?	0	?	?	?	0	?	?	?	?	0	0	?	1	?	?	?	?	0	?	0	0	?	?	?	?	?	?	?	1	?	1	0	?	0	0	0	?	0	?	?	?	?	?	TguLTR5a
cucu_02018	?	?	?	0	0	?	?	?	?	0	0	?	0	?	?	?	1	0	0	0	?	?	0	?	0	0	?	0	?	0	?	?	?	0	0	0	0	0	0	?	0	?	0	?	?	1	?	0	TguLTR5d
cucu_02018	?	?	?	0	0	?	?	?	?	0	?	?	0	?	?	?	?	0	0	0	0	?	0	?	0	0	?	0	?	0	?	?	?	0	0	0	?	0	1	?	1	?	0	?	?	?	?	0	CR1-E_Pass
cucu_02124	?	?	1	1	0	?	?	0	0	?	?	?	0	?	?	?	0	?	?	?	?	?	1	?	1	1	?	0	?	?	?	?	?	1	0	1	1	1	?	?	0	?	1	?	?	0	?	?	CR1-J2_Pass
eury_00397	?	?	?	0	?	?	?	0	0	1	?	0	0	0	0	?	?	0	?	0	0	?	0	0	1	1	0	?	?	?	0	0	?	0	0	0	0	0	0	?	?	0	0	?	?	0	?	0	TguLTR5d
eury_01397	0	?	0	0	0	0	0	0	0	0	0	0	0	0	0	0	0	0	1	0	0	0	?	0	0	0	0	0	?	0	?	0	0	0	0	0	1	0	0	0	0	0	0	0	0	0	0	0	TguLTR5d
eury_02783	0	?	0	0	0	0	?	0	0	1	0	0	?	0	0	0	0	0	0	0	0	?	0	0	1	1	0	0	0	0	0	?	0	0	0	0	0	0	0	?	0	0	0	?	0	0	0	0	CR1-E_Pass
eury_03119	?	?	0	0	0	?	?	?	0	?	?	?	0	?	0	?	?	?	1	?	0	?	0	?	0	0	0	?	?	?	?	?	?	?	0	?	1	?	0	?	0	?	0	?	?	0	?	0	TguLTR5d
eury_06439	0	0	0	0	0	0	0	0	0	0	?	0	0	0	0	0	0	0	1	0	0	0	0	?	0	0	0	0	0	0	0	0	0	0	0	0	1	0	0	?	0	0	0	?	?	?	?	0	TguLTR5d
eury_06439	0	?	0	0	0	0	0	0	0	0	?	0	0	0	1	0	0	0	0	?	0	0	0	?	0	0	0	0	0	0	0	0	0	0	1	0	0	0	0	?	?	0	0	?	0	?	?	0	CR1-J2_Pass
eury_07012	0	?	0	0	0	0	0	?	0	0	0	0	0	?	?	0	?	0	1	?	0	?	0	0	0	0	0	0	?	?	?	?	?	0	0	0	1	0	0	?	?	0	0	0	?	0	0	0	TguLTR5d
eury_07868	0	?	0	0	1	?	0	0	0	0	?	1	0	?	?	0	0	?	?	?	0	?	?	0	?	?	0	0	?	?	?	?	?	0	?	0	1	?	0	?	0	0	0	?	?	?	?	0	CR1-X2_Pass
eury_07868	0	?	0	0	0	?	0	0	?	0	?	0	0	?	?	0	0	?	?	?	0	?	?	0	?	?	0	0	?	?	?	?	?	1	?	1	0	?	0	?	0	0	0	?	?	?	?	0	TguLTR5d
falc_00097	1	?	0	0	0	0	?	0	0	0	?	0	0	0	?	1	?	0	0	1	0	?	0	1	?	?	0	1	?	1	?	0	1	0	0	0	0	?	0	?	0	0	0	0	?	0	?	0	TguLTR5d
falc_00194	1	?	?	0	0	0	?	0	0	0	0	0	0	?	0	?	?	0	?	1	0	?	0	?	0	0	0	?	?	1	?	0	1	0	0	0	0	?	0	?	0	0	0	?	?	0	?	0	TguLTR5d
falc_00288	1	?	?	0	0	0	?	?	0	0	?	0	0	0	0	?	?	0	?	1	0	?	0	?	0	0	0	?	?	1	0	?	1	0	0	0	0	0	0	?	0	?	0	?	?	0	?	0	TguLTR5d
falc_00407	1	0	0	0	?	0	0	?	0	0	0	0	0	0	0	1	0	0	0	1	0	?	0	1	0	0	?	1	?	1	0	0	1	0	0	0	0	0	0	0	0	0	0	0	1	0	0	0	TguLTR5d
falc_00480	?	0	0	0	0	0	0	0	0	0	0	0	0	0	0	1	0	0	0	1	0	0	0	1	0	0	0	1	?	1	?	0	?	?	0	0	0	0	0	0	0	?	0	?	1	0	0	0	TguLTR5d
falc_00494	?	?	?	0	0	?	?	0	0	0	?	0	0	?	0	?	0	0	0	1	0	?	0	?	?	?	0	?	?	1	0	?	1	0	0	0	0	0	0	?	0	0	0	?	?	0	?	0	TguLTR5d
falc_00494	?	?	0	1	0	?	0	0	0	0	0	0	?	0	0	?	?	1	0	0	0	?	0	?	0	0	0	?	?	0	?	0	0	1	0	1	0	1	0	?	0	0	1	?	0	0	?	0	CR1-J2_Pass
falc_00532	?	?	?	0	0	?	0	0	0	0	0	0	0	?	0	?	?	0	?	1	0	?	0	?	0	0	0	?	?	1	0	0	1	0	?	0	0	0	0	?	0	?	0	?	1	0	?	0	TguLTR5d
falc_00683	?	0	0	0	0	0	0	0	0	0	?	0	0	0	0	1	0	0	0	1	0	0	0	1	0	0	0	1	0	1	0	0	1	0	0	0	0	0	0	?	0	0	0	0	1	0	0	?	TguLTR5d
falc_00902	1	?	?	0	0	0	0	0	0	0	0	0	0	?	0	1	0	0	?	1	0	?	0	1	0	0	0	1	?	?	0	0	1	0	0	0	0	0	0	?	0	0	0	0	1	0	?	0	TguLTR5d
falc_00957	?	0	?	0	?	?	?	0	1	?	?	0	?	?	0	?	0	?	0	1	0	?	0	?	0	0	?	?	?	?	?	?	?	0	0	0	0	0	0	?	?	0	0	?	?	0	?	0	TguLTR5d
falc_00966	?	?	?	0	0	?	0	?	1	0	0	0	?	?	0	?	?	0	?	1	?	?	?	1	0	0	?	1	?	1	0	0	1	0	0	0	0	?	0	?	?	?	0	?	?	0	?	?	TguLTR5d
falc_00985	?	?	?	0	0	0	?	0	0	0	0	0	?	0	0	?	0	0	?	1	0	?	0	?	0	0	0	1	?	?	?	0	1	0	0	0	0	0	0	0	0	0	?	0	?	0	0	0	TguLTR5d
falc_01039	1	?	0	0	0	0	0	0	0	0	0	0	0	0	?	?	?	0	0	1	?	?	0	1	0	0	0	1	?	1	0	0	1	0	0	0	0	0	0	0	0	0	0	?	1	0	?	0	TguLTR5d
falc_01050	1	0	0	0	0	0	0	0	0	0	0	0	0	0	0	1	0	0	0	1	0	0	0	1	0	0	0	1	?	1	0	0	1	0	0	0	0	0	0	?	0	0	0	?	1	0	?	0	TguLTR5d
falc_01126	0	0	0	0	0	0	0	0	0	0	0	0	0	0	0	0	0	0	0	1	0	0	0	0	0	0	0	0	0	1	0	0	1	0	0	0	0	0	0	0	0	0	0	0	0	0	0	0	TguLTR5d
falc_01237	?	?	0	0	0	0	?	0	0	0	0	?	0	?	0	0	?	0	?	1	0	?	?	0	0	0	0	0	?	1	?	0	1	0	0	0	0	0	0	?	0	0	0	?	?	0	?	0	TguLTR5d
falc_01261	?	?	0	0	0	0	0	0	0	0	?	0	?	0	0	1	0	0	?	1	0	?	0	1	0	0	0	?	?	1	?	0	?	0	0	0	0	0	0	?	0	0	0	?	1	0	?	?	TguLTR5d
falc_01263	?	?	?	0	0	0	?	0	0	0	0	0	?	0	0	1	?	0	?	1	0	?	0	1	0	0	0	?	?	1	?	0	?	0	0	0	0	0	0	?	0	0	0	?	1	0	?	0	TguLTR5d
falc_01347	1	?	0	?	0	0	?	?	1	1	?	0	0	?	0	?	0	0	?	1	0	?	0	?	0	0	0	1	?	?	?	?	1	0	?	0	?	0	0	?	0	?	?	?	?	0	?	0	TguLTR5d
falc_01423	?	?	0	0	0	0	0	0	0	0	0	0	0	0	0	1	0	0	0	1	?	?	0	1	0	0	0	1	?	1	?	?	1	0	?	0	0	0	0	?	0	0	0	?	?	0	?	0	TguLTR5d
falc_01510	?	?	0	0	0	0	0	0	0	0	0	0	0	0	0	1	0	0	0	1	0	?	0	1	0	0	0	1	?	1	0	0	1	0	0	0	0	0	0	0	0	0	0	0	1	0	?	0	TguLTR5d
falc_01519	1	?	?	0	0	0	?	0	0	0	0	0	0	0	0	1	?	0	0	1	0	0	0	1	0	0	?	1	0	1	0	0	1	0	0	?	0	?	0	?	0	?	0	?	1	0	?	0	TguLTR5d
falc_01716	?	?	0	0	0	0	0	0	0	0	0	0	0	0	0	?	0	0	0	1	0	?	0	?	0	0	0	?	?	1	0	0	?	0	0	0	0	0	0	0	0	0	0	0	?	0	?	0	TguLTR5d
falc_01759	1	0	0	0	0	0	0	0	0	0	0	0	0	0	0	1	0	0	0	1	0	0	0	1	0	0	0	1	?	1	0	0	1	0	0	0	0	0	0	0	0	0	0	0	1	0	0	0	TguLTR5d
falc_01819	?	?	?	0	0	?	?	0	?	?	?	0	?	?	?	?	?	0	0	1	?	?	0	?	0	0	?	1	?	?	0	0	1	0	0	0	?	0	0	?	?	?	0	?	?	0	?	0	TguLTR5d
falc_01851	1	0	0	0	0	0	?	0	0	0	0	0	0	0	0	1	0	0	0	1	0	0	0	1	0	0	0	1	?	1	0	0	1	0	0	0	0	0	0	0	0	0	0	?	1	0	?	0	TguLTR6d
falc_01878	?	?	?	0	0	0	?	0	0	0	0	0	0	?	?	?	?	0	0	1	0	?	0	?	0	0	0	1	?	?	0	0	1	0	0	0	0	?	0	?	0	0	0	?	?	0	?	0	TguLTR5d
falc_01894	?	?	?	0	0	?	?	0	0	0	?	0	?	0	0	?	?	0	?	1	0	?	0	?	0	0	0	1	?	1	0	?	1	0	0	0	0	0	0	?	0	0	0	?	?	0	?	?	TguLTR5d
falc_02018	1	?	0	0	0	0	?	0	0	0	0	0	0	0	0	1	0	0	0	1	0	0	0	1	0	0	0	?	?	1	0	?	1	0	0	0	0	0	0	0	0	0	0	0	?	0	0	0	TguLTR5d
falc_02118	1	?	?	?	0	?	?	0	0	0	?	0	0	?	0	?	?	?	?	1	0	?	0	?	0	0	?	?	?	?	?	?	1	0	0	0	0	0	0	?	0	0	?	?	?	0	?	0	TguLTR5d
falc_02118	0	0	0	0	0	0	?	0	0	0	?	?	0	?	0	?	?	0	0	0	0	?	0	0	0	0	0	0	?	0	0	0	0	?	0	0	0	0	1	?	1	0	0	0	0	0	?	0	CR1-J2_Pass
falc_02156	1	?	0	0	0	0	0	0	0	0	0	0	?	0	0	?	0	0	0	1	0	0	0	?	0	0	0	1	0	1	0	0	1	0	0	0	0	0	0	0	0	0	0	0	?	0	0	0	TguLTR5d
falc_02460	0	0	0	0	0	0	0	0	0	0	0	0	0	0	0	0	0	0	0	1	0	?	0	0	0	0	0	0	0	1	0	0	1	0	0	0	0	0	0	0	0	0	0	0	0	0	?	?	TguLTR5d
falc_02487	1	?	?	0	0	0	?	?	0	0	0	0	0	?	0	?	?	0	0	1	0	?	?	?	?	0	0	1	?	1	0	0	1	0	0	?	?	0	?	?	?	0	0	?	?	0	?	0	TguLTR5d
falc_02494	1	0	0	0	0	0	0	0	0	0	0	0	0	0	0	1	0	0	0	1	0	0	0	1	0	0	0	?	0	1	0	0	1	0	0	0	0	0	0	?	0	0	0	0	1	0	0	0	TguLTR5d
falc_02512	1	0	0	0	0	0	0	0	0	0	0	0	0	0	0	1	0	0	0	1	0	?	0	1	0	0	0	1	?	1	?	0	1	0	0	0	0	0	0	0	0	0	0	?	1	0	?	0	TguLTR5d
falc_02520	?	?	?	0	0	0	?	?	0	0	?	?	0	0	0	1	0	0	0	1	0	?	0	?	0	0	0	?	?	1	0	0	1	0	0	0	0	?	?	?	0	0	0	?	?	0	?	0	TguLTR5d
falc_02527	1	0	0	0	0	0	?	0	0	0	0	0	0	0	0	1	0	0	0	1	0	?	0	1	0	0	0	1	?	1	?	0	1	0	0	0	0	0	0	0	0	?	0	?	1	0	?	0	TguLTR5d
falc_02577	1	0	?	0	0	?	?	0	?	0	0	0	?	0	0	1	?	?	0	1	?	?	?	1	0	0	?	1	?	1	?	0	1	?	?	0	0	?	0	0	0	?	?	?	1	0	?	0	TguLTR5d
falc_02587	1	?	0	0	0	?	0	0	0	0	?	0	0	0	?	1	0	0	0	1	0	?	0	?	0	0	0	1	?	1	0	?	1	0	0	0	?	0	0	?	?	0	0	?	1	0	?	0	TguLTR5d
falc_02630	1	0	0	0	0	0	0	0	0	0	0	0	0	0	0	1	0	0	0	1	0	0	0	1	0	0	0	1	0	1	0	?	1	0	0	0	0	0	0	0	0	0	0	0	1	0	0	0	TguLTR5d
falc_02657	1	?	0	0	?	?	0	0	0	0	?	0	0	?	?	?	?	0	?	1	0	?	0	?	0	0	0	1	?	1	?	0	?	0	0	0	0	0	?	?	0	0	0	?	?	0	?	0	TguLTR5d
falc_02658	1	0	0	0	0	0	0	0	0	0	0	0	0	0	0	1	0	0	0	1	0	0	0	1	0	0	0	1	0	1	0	0	1	0	0	0	0	0	?	0	0	0	0	0	1	0	0	0	TguLTR5d
falc_02755	?	?	0	0	0	0	0	0	0	0	0	0	0	?	?	1	?	0	0	1	0	?	0	1	0	0	?	1	?	1	?	0	1	0	0	0	?	0	0	0	?	0	0	?	?	0	?	?	TguLTR5d
falc_02821	1	0	0	0	0	0	0	0	0	0	0	0	0	0	0	1	0	0	0	1	0	0	0	1	0	0	0	1	0	1	0	0	1	0	0	0	0	0	0	?	0	0	0	0	1	0	0	0	TguLTR5d
falc_02822	?	0	0	0	0	0	0	0	0	0	0	0	0	0	0	1	?	0	0	1	0	?	0	1	0	0	0	1	?	?	0	0	?	?	0	0	0	0	0	0	0	?	0	?	1	0	?	0	TguLTR5d
falc_02948	1	?	?	0	0	0	?	0	1	?	0	0	0	?	0	1	0	0	0	1	0	?	0	1	0	0	0	1	?	?	?	?	?	0	0	0	0	?	0	0	0	0	0	?	1	0	?	0	TguLTR5d
falc_03000	1	?	0	0	0	0	0	0	0	0	0	0	0	0	0	?	0	0	0	1	0	?	0	1	0	0	0	1	0	1	0	?	1	0	0	0	0	0	0	0	0	0	0	0	1	0	?	0	TguLTR5d
falc_03028	1	0	0	0	0	?	0	0	0	0	0	0	0	0	?	?	0	?	0	1	0	?	0	?	0	0	0	1	?	1	0	0	1	0	0	?	0	0	0	?	0	0	0	?	?	0	?	0	TguLTR5d
falc_03028	?	0	0	0	0	0	0	0	0	0	0	0	0	0	0	?	0	1	0	0	0	?	0	?	0	0	0	0	?	0	0	0	0	1	0	?	0	1	0	0	0	0	0	?	?	0	0	0	TguLTR5d
falc_03041	1	?	?	0	?	0	0	?	0	0	0	0	0	0	0	1	?	0	0	1	0	?	0	?	0	0	0	1	?	1	?	0	1	?	0	0	0	?	0	?	0	0	0	?	?	0	?	0	TguLTR5d
falc_03049	0	?	0	0	0	?	0	0	0	0	0	0	?	?	0	0	?	0	0	1	0	?	0	0	0	0	0	0	?	1	?	0	1	0	0	0	0	0	0	?	0	0	0	0	0	0	?	0	TguLTR5d
falc_03129	1	?	?	0	0	?	0	0	1	0	0	0	0	0	0	1	0	0	?	1	0	?	0	1	0	0	0	?	0	?	0	0	?	0	0	0	0	0	0	0	0	0	0	?	1	0	?	0	TguLTR5d
falc_03129	0	0	1	0	0	?	0	0	0	?	0	0	0	1	0	0	0	0	0	0	0	0	0	0	?	1	1	?	0	0	1	0	0	0	0	0	0	0	0	1	0	0	0	?	0	0	?	1	TguLTRL4c
falc_03206	?	0	0	0	0	0	?	0	?	0	0	0	0	0	0	1	0	0	0	1	0	?	0	1	0	0	0	1	?	1	0	0	1	0	0	0	0	0	0	?	0	?	0	0	1	0	?	0	TguLTR5d
falc_03217	?	?	?	0	0	?	?	0	0	0	?	0	0	?	?	?	0	?	?	1	0	?	0	?	0	0	0	?	?	1	0	0	?	0	?	0	0	0	0	?	0	0	0	?	?	?	?	0	TguLTR5d
falc_03368	?	?	0	0	?	?	0	0	0	0	?	0	?	?	0	?	?	0	?	1	0	?	0	?	0	0	0	?	?	1	?	?	?	0	0	0	0	?	0	?	0	0	0	?	?	0	?	0	TguLTR5d
falc_03607	1	?	0	0	0	0	0	?	0	0	?	0	0	?	0	1	0	0	0	1	0	?	0	1	0	0	0	1	?	1	?	?	1	0	0	0	0	0	0	0	0	0	0	?	1	0	?	0	TguLTR5d
falc_03770	1	0	0	0	0	0	0	0	0	0	?	0	0	0	0	1	?	0	0	1	0	?	0	1	0	0	0	1	?	1	0	0	1	0	0	0	0	0	0	?	0	?	0	0	1	0	?	0	TguLTR5d
falc_03810	1	?	?	0	0	?	0	0	0	0	?	0	?	?	0	1	?	0	?	1	0	0	0	?	0	0	0	1	0	1	0	0	1	0	0	0	0	0	0	?	0	0	0	?	?	0	?	0	TguLTR5d
falc_03921	1	0	0	0	0	0	0	0	0	0	0	0	0	0	0	1	0	0	0	1	0	0	0	1	0	0	0	1	0	1	0	0	1	?	0	0	0	0	0	?	0	0	0	0	1	?	0	0	TguLTR5d
falc_03988	?	?	?	0	0	?	?	0	0	0	?	0	0	0	?	?	?	?	?	1	0	?	0	1	0	0	0	1	?	1	?	?	?	0	?	0	0	0	0	?	0	?	0	?	?	0	?	0	TguLTR5d
falc_04005	1	0	0	0	0	?	?	0	0	0	?	0	0	?	0	?	?	?	0	1	0	?	0	?	0	0	0	1	?	1	0	0	?	?	0	0	0	?	0	0	0	0	0	?	?	0	?	0	TguLTR5d
falc_04038	?	?	?	0	?	?	?	?	1	0	?	0	0	?	0	?	?	0	?	1	0	?	0	?	0	0	0	?	?	?	?	?	?	0	0	0	0	0	0	?	0	?	0	?	?	?	?	?	TguLTR5d
falc_04039	?	?	?	0	0	?	?	0	0	0	?	?	0	?	0	?	?	?	0	1	0	?	0	?	0	0	0	?	?	1	?	?	1	0	?	0	0	0	0	?	?	?	0	0	?	?	?	0	TguLTR5d
falc_04058	1	0	0	0	0	0	0	0	0	0	0	0	0	0	0	1	0	0	0	1	0	0	0	?	0	0	0	?	0	1	0	0	1	0	0	0	0	0	0	0	0	?	0	0	1	0	?	0	TguLTR5d
falc_04073	1	0	0	0	0	0	?	0	0	0	0	0	0	0	?	?	?	0	0	1	0	?	0	?	0	0	0	?	?	1	0	0	1	0	0	0	0	0	0	?	0	?	0	?	?	0	?	0	TguLTR5d
falc_04145	1	?	0	0	0	?	?	0	0	0	?	0	?	0	?	?	0	0	0	1	0	?	0	?	0	0	?	1	?	1	0	?	1	0	?	0	0	0	0	0	?	0	0	?	?	0	?	?	TguLTR5d
falc_04174	1	0	0	0	0	0	0	0	0	0	?	0	0	?	0	1	0	?	0	1	0	?	0	?	0	0	0	1	?	1	0	0	1	0	0	0	0	0	0	?	0	0	0	?	?	0	?	0	TguLTR5d
falc_04180	?	?	0	0	0	0	?	0	0	0	0	0	0	0	0	1	0	0	0	1	0	?	0	1	0	0	0	1	?	1	0	0	?	0	0	0	0	?	0	?	0	0	?	?	?	0	?	0	TguLTR5d
falc_04182	1	?	0	0	?	0	?	0	0	0	?	0	0	?	0	1	?	0	0	1	0	?	0	1	?	?	0	1	?	1	?	?	1	0	0	0	0	0	0	?	?	0	0	?	?	0	?	0	TguLTR5d
falc_04366	1	0	0	0	0	0	0	?	0	0	?	0	0	0	0	1	?	0	0	1	?	?	0	?	0	0	0	1	?	1	0	0	?	0	0	0	0	?	0	0	0	0	0	0	1	0	?	0	TguLTR5d
falc_04435	?	?	0	1	0	?	0	?	?	?	0	?	?	?	0	0	0	?	?	?	?	0	?	?	?	0	0	0	?	0	?	0	?	1	?	1	?	1	0	0	0	?	1	?	?	0	?	0	CR1-E_Pass
falc_04484	?	?	0	0	0	0	?	?	0	0	?	0	0	?	0	?	?	0	0	1	0	0	0	?	0	0	0	?	0	1	?	0	1	0	0	0	0	0	0	?	0	?	0	?	?	0	?	0	TguLTR5d
falc_04524	1	?	?	0	0	0	0	0	?	0	?	0	?	?	0	?	0	0	?	1	0	?	0	1	0	0	0	?	?	1	0	0	1	0	0	?	0	0	0	?	0	0	0	?	1	0	?	0	TguLTR5d
falc_04776	1	0	0	0	0	0	0	0	?	0	0	0	0	0	0	1	0	0	0	1	0	0	0	1	0	0	0	1	0	1	0	0	1	0	0	0	0	0	0	0	0	0	0	0	1	0	0	0	TguLTR5d
falc_04865	?	?	0	0	0	0	0	?	0	?	?	0	0	0	?	1	0	0	0	1	0	?	0	1	0	0	0	1	?	1	0	?	1	0	?	0	0	0	0	?	0	?	0	0	1	0	?	0	TguLTR5d
falc_04865	0	?	0	0	0	0	1	0	0	0	1	0	0	0	0	0	0	0	0	0	0	0	0	0	0	0	0	0	0	0	0	0	0	0	0	0	0	0	0	0	0	0	0	0	?	0	?	0	CR1-E_Pass
falc_04881	1	0	0	0	0	0	0	0	0	0	?	?	0	?	0	1	?	0	0	1	0	?	0	1	0	0	0	1	?	1	?	0	1	0	0	0	0	?	0	?	0	0	0	?	1	?	0	0	TguLTR5d
falc_05022	?	?	0	0	0	0	?	0	1	?	?	0	0	?	0	?	?	0	?	1	?	?	?	?	0	0	?	?	?	?	0	0	?	0	0	0	0	?	0	?	?	0	0	?	?	?	?	0	TguLTR5d
falc_05131	1	?	0	0	?	0	?	0	0	0	0	0	0	?	0	1	?	0	0	1	0	0	0	1	0	0	?	1	0	1	0	0	1	0	0	0	0	0	0	?	?	0	0	0	1	0	?	?	TguLTR5d
falc_05176	?	0	0	0	0	?	0	0	0	0	0	0	0	0	0	1	0	0	0	1	0	?	0	1	0	0	0	1	0	1	?	0	?	?	0	0	0	0	0	0	0	0	0	?	1	0	0	0	TguLTR5d
falc_05178	?	?	?	0	0	?	0	0	0	0	?	?	0	0	0	1	0	?	0	1	0	?	0	1	0	0	0	1	?	?	?	0	1	0	?	0	0	0	0	0	0	0	0	?	1	?	?	0	TguLTR5d
falc_05264	?	?	0	0	0	0	?	0	0	0	?	0	0	?	0	0	0	0	0	1	0	?	0	?	0	0	0	?	?	1	?	0	1	0	0	0	0	0	0	?	?	?	0	?	?	0	?	0	TguLTR5d
falc_05264	?	?	0	1	?	?	0	0	0	0	?	0	0	?	0	0	0	1	1	0	1	?	1	0	0	0	0	?	?	?	0	0	?	1	0	1	1	?	0	?	0	0	1	?	0	0	?	?	CR1-J2_Pass
falc_05265	1	?	0	0	0	0	0	0	0	0	0	0	?	0	0	1	0	0	0	1	0	?	0	1	0	0	0	1	?	1	0	0	1	0	0	0	0	0	0	?	?	0	0	?	1	0	?	0	TguLTR5d
falc_05365	1	?	?	0	0	?	?	0	0	?	?	0	0	?	0	1	0	0	0	1	0	?	0	?	0	0	0	?	?	1	?	?	1	0	0	0	0	0	0	?	0	0	0	?	?	0	?	0	TguLTR5d
falc_05471	1	?	0	0	0	0	0	?	0	0	0	0	0	0	0	1	0	0	0	1	0	?	0	1	0	0	0	1	?	?	0	0	1	0	0	0	0	0	0	?	0	0	0	?	?	0	?	0	TguLTR5d
falc_05573	1	0	0	0	0	0	?	?	0	0	0	0	0	0	0	?	?	0	0	1	0	?	0	1	0	0	0	?	?	1	0	0	1	0	?	0	0	0	0	0	0	0	0	0	?	0	?	0	TguLTR5d
falc_05576	1	?	0	0	0	0	0	0	0	0	0	0	0	0	0	1	0	0	0	1	0	?	0	1	0	0	0	1	?	1	0	0	1	0	0	0	0	?	0	0	0	0	0	?	1	0	?	0	TguLTR5d
falc_05580	1	0	0	0	0	0	0	0	0	0	0	0	0	0	0	1	0	0	0	1	0	0	0	1	0	0	0	1	0	1	0	0	1	0	0	0	0	0	0	?	0	0	0	0	1	0	0	0	TguLTR5d
falc_05587	?	?	?	0	0	?	?	?	1	0	?	0	?	?	?	?	?	0	?	1	0	?	0	?	0	0	?	?	?	1	?	0	?	0	?	0	0	0	0	?	0	?	0	?	?	0	?	?	TguLTR5d
falc_05633	1	0	0	0	0	0	0	0	0	0	0	0	0	0	0	?	0	0	0	1	0	0	0	1	0	0	0	1	?	1	0	0	1	0	0	0	0	?	0	0	0	0	0	0	1	0	0	0	TguLTR5d
falc_05637	?	?	0	0	0	0	?	0	1	1	?	0	0	?	0	?	?	0	?	1	0	?	?	?	1	1	0	?	?	?	?	?	?	0	0	?	0	0	0	?	0	0	0	0	?	0	?	?	TguLTR5d
falc_05663	?	0	?	0	0	?	?	?	0	0	?	0	0	0	0	1	0	0	?	1	0	?	0	1	0	0	?	?	?	1	?	?	?	0	0	0	0	0	0	0	0	0	0	?	?	0	?	0	TguLTR5d
falc_05677	1	0	?	?	?	0	?	0	0	0	?	0	0	?	0	1	?	0	0	1	?	0	0	?	0	0	0	1	0	1	0	?	1	?	0	?	0	0	0	?	0	?	?	?	1	0	?	0	TguLTR5d
falc_05712	?	0	0	0	0	?	0	0	0	0	0	0	0	0	0	1	0	0	0	1	0	?	0	?	0	0	0	1	?	1	0	0	1	0	0	0	0	0	0	?	0	?	0	?	1	0	?	0	TguLTR5d
falc_05883	?	?	?	?	0	0	0	0	0	0	0	0	0	0	0	1	0	0	0	1	?	?	0	1	0	0	0	1	?	1	?	?	1	0	0	?	0	0	0	?	?	0	?	0	1	0	0	0	TguLTR5d
falc_05907	1	0	0	0	0	?	?	0	1	0	0	0	0	0	0	1	0	0	0	1	0	?	0	1	0	0	0	1	0	1	0	?	?	0	0	0	0	0	0	0	0	0	0	?	1	0	?	0	TguLTR5d
falc_06025	1	0	0	0	0	0	?	0	0	0	0	0	0	0	0	1	0	0	0	1	0	0	0	1	0	0	0	1	0	1	?	0	1	0	0	0	0	0	0	0	0	0	0	0	1	0	0	0	TguLTR5d
falc_06026	?	?	0	0	0	?	0	0	0	0	0	0	0	0	?	1	0	0	0	1	0	?	0	1	0	0	?	1	?	1	0	0	?	0	0	0	?	0	0	?	0	0	0	0	1	0	?	0	TguLTR5d
falc_06062	?	?	0	0	0	0	0	0	0	0	?	0	0	?	?	?	?	0	0	1	0	?	0	?	0	0	0	?	?	1	0	?	1	0	0	0	0	0	0	0	0	0	0	?	?	0	?	0	TguLTR5d
fulm_00032	0	?	?	0	0	0	0	0	0	0	0	0	0	0	0	0	?	1	0	0	1	?	0	0	0	0	?	0	?	0	0	0	0	0	0	1	0	1	0	?	0	0	0	0	0	0	?	0	TguLTR5d
fulm_00036	0	?	?	1	0	0	?	0	0	?	0	0	0	?	?	?	0	0	0	0	1	?	?	?	0	0	0	0	?	?	?	0	0	0	0	0	0	0	0	?	?	0	1	?	?	?	?	0	TguLTR5d
fulm_00050	?	?	0	1	0	0	?	0	0	0	0	0	?	0	?	0	0	0	?	0	1	?	0	?	0	0	?	0	?	0	0	?	0	0	?	0	?	0	?	?	?	?	1	?	?	0	?	0	TguLTR5d
fulm_00053	0	?	?	1	0	?	?	0	0	0	?	0	0	0	0	0	?	0	0	?	1	?	0	0	0	0	0	0	?	0	0	0	0	0	?	0	0	0	0	0	0	?	1	0	?	0	?	0	TguLTR5d
fulm_00072	?	?	?	1	0	0	0	?	0	0	?	?	0	0	?	?	?	0	0	?	1	?	0	?	0	0	0	0	?	0	?	?	0	0	?	0	0	0	0	?	0	0	1	?	?	0	?	0	TguLTR5d
fulm_00083	?	?	0	0	0	0	?	0	?	0	0	0	0	?	0	?	0	1	0	0	1	0	0	?	0	0	0	0	?	0	?	0	0	1	0	1	0	1	0	?	0	0	0	?	0	0	?	0	TguLTR5d
fulm_00086	?	?	?	1	?	0	?	?	0	0	?	0	0	?	0	?	?	0	?	0	1	?	0	?	0	0	0	?	?	?	0	?	?	0	0	0	?	?	0	?	0	?	1	0	?	0	0	0	TguLTR5d
fulm_00093	?	?	?	1	0	0	?	0	0	?	0	0	?	?	0	?	?	0	?	0	1	?	0	?	0	0	0	?	?	?	?	0	?	0	0	0	0	0	0	?	0	?	1	?	?	?	?	0	TguLTR5d
fulm_00101	0	?	?	1	0	?	?	0	0	0	0	0	?	?	0	0	0	0	0	?	1	?	0	?	0	0	0	0	?	?	?	0	0	0	0	0	0	0	0	?	0	?	1	?	?	0	?	0	TguLTR5d
fulm_00112	?	0	0	1	?	0	0	0	0	0	0	0	0	0	0	?	0	0	0	0	1	0	0	?	0	0	0	?	0	0	0	0	0	0	0	0	0	0	0	0	0	0	1	0	?	0	0	0	TguLTR5d
fulm_00140	?	?	?	1	0	?	0	?	0	0	?	0	0	?	0	?	?	0	?	0	1	?	0	?	0	0	0	?	?	?	0	?	0	0	0	?	0	0	0	?	0	0	1	?	?	0	?	?	TguLTR5d
fulm_00155	0	?	0	0	0	0	?	0	0	0	0	0	0	0	0	0	?	1	0	0	1	0	0	?	?	?	0	?	?	0	?	0	0	1	0	1	0	1	0	?	0	0	0	?	0	0	?	0	TguLTR5d
fulm_00158	0	0	0	1	0	?	?	0	0	0	?	0	0	?	0	?	0	0	0	0	1	?	0	?	0	0	0	?	?	0	0	0	0	0	0	0	0	0	0	?	?	0	1	?	?	0	?	0	TguLTR5d
fulm_00163	0	?	0	1	0	0	0	0	0	0	0	0	0	0	0	0	0	0	0	0	1	?	0	?	0	0	0	0	?	0	?	0	0	0	0	0	0	0	0	?	0	0	1	?	0	0	?	0	TguLTR5d
fulm_00165	?	0	?	1	0	0	0	0	0	0	0	?	0	?	0	?	0	0	0	0	1	?	0	?	0	0	0	0	?	?	0	0	?	0	0	0	0	0	0	0	?	0	1	?	0	0	?	0	TguLTR5d
fulm_00172	?	?	0	1	0	?	?	0	0	0	0	?	0	?	?	?	?	0	0	?	1	?	0	?	0	0	?	?	?	?	0	?	0	0	0	0	?	0	0	?	0	?	1	?	?	0	?	0	TguLTR5d
fulm_00176	0	?	?	1	0	?	?	?	?	0	?	0	0	?	?	?	?	?	?	?	1	?	0	?	0	0	?	?	?	?	?	?	?	0	?	0	0	?	?	?	?	0	1	?	?	?	?	0	TguLTR5d
fulm_00218	0	?	?	1	0	0	?	0	0	0	0	0	0	?	0	0	0	0	0	0	1	?	0	0	0	0	0	0	?	0	0	0	?	0	0	0	0	0	0	0	0	0	1	?	?	0	?	0	TguLTR5d
fulm_00241	0	?	?	1	0	0	?	?	0	0	0	0	0	?	0	0	0	0	?	0	1	?	0	0	?	0	0	?	?	?	?	0	?	0	0	0	0	0	0	0	0	0	1	?	?	0	?	?	TguLTR5d
fulm_00275	0	?	?	1	?	?	?	0	?	?	?	?	0	?	0	?	0	?	?	?	1	?	?	?	?	?	0	?	?	?	?	?	?	1	?	1	0	1	0	?	?	?	1	?	?	?	?	0	TguLTR5d
fulm_00303	0	?	?	1	?	?	?	0	0	0	0	0	0	?	?	?	?	0	?	0	1	?	0	?	0	0	0	?	?	?	?	?	?	0	0	0	?	0	0	0	0	?	1	?	?	?	?	?	TguLTR5d
fulm_00305	?	?	0	1	0	0	0	0	0	0	0	0	0	?	0	0	?	0	0	0	1	?	0	?	0	0	?	?	?	?	?	?	?	0	0	0	0	0	0	?	0	0	1	?	?	0	?	0	TguLTR5d
fulm_00353	0	0	0	0	0	0	?	0	0	0	?	0	0	0	0	0	0	1	0	0	1	?	0	0	0	0	0	0	?	0	0	0	0	1	0	1	0	1	0	0	0	0	0	0	0	0	0	0	TguLTR5d
fulm_00357	?	?	?	0	0	?	?	?	0	0	0	0	0	?	?	0	?	1	0	0	1	?	0	?	0	0	?	?	?	0	?	?	0	1	0	1	0	1	0	?	?	0	0	?	?	0	?	0	TguLTR5d
fulm_00384	?	0	0	1	0	0	0	0	0	0	0	?	0	0	0	0	0	0	0	0	1	?	0	0	0	0	0	0	?	0	0	0	0	0	0	0	0	0	0	0	0	0	1	0	0	0	?	0	TguLTR5d
fulm_00386	?	?	?	1	0	0	?	?	?	0	0	0	?	?	?	0	0	0	0	0	1	?	0	0	0	0	0	?	?	?	0	?	?	0	?	0	0	?	0	?	0	0	1	?	?	0	?	?	TguLTR5d
fulm_00400	?	?	?	1	0	?	?	?	?	0	?	?	?	?	?	?	?	0	?	0	1	?	0	?	0	0	0	?	?	?	?	?	?	0	0	0	0	0	0	?	0	?	1	0	?	?	?	?	TguLTR5d
fulm_00409	?	0	0	1	0	?	?	0	0	0	0	0	?	0	0	?	0	1	0	0	1	?	0	?	0	0	0	?	?	0	0	?	?	1	0	?	0	1	0	0	0	?	1	?	?	0	?	0	TguLTR5d
fulm_00415	0	?	0	1	0	0	0	0	0	0	0	0	0	?	?	0	0	0	?	0	1	?	0	0	0	0	0	0	?	?	0	0	?	0	0	0	0	0	0	0	0	0	1	?	0	0	?	0	TguLTR5d
fulm_00417	?	?	?	1	?	?	?	0	?	?	?	0	0	?	?	?	?	0	?	0	1	?	0	?	?	?	?	?	?	?	?	0	?	0	0	0	0	0	0	?	0	0	1	?	?	0	?	0	TguLTR5d
fulm_00520	?	?	0	1	0	0	?	0	0	0	?	?	0	?	?	?	?	0	0	0	1	?	0	?	0	0	0	?	?	?	?	?	0	0	?	0	0	0	?	?	0	0	1	?	?	0	?	0	TguLTR5d
fulm_00588	?	?	?	1	?	?	?	?	0	0	?	0	0	?	?	?	0	0	0	0	1	?	0	?	0	0	?	?	?	?	?	?	?	0	0	0	0	?	0	?	0	0	1	?	?	0	?	0	TguLTR5d
fulm_00641	?	?	0	0	0	0	0	0	0	0	0	0	0	0	0	?	?	1	0	0	1	0	0	0	0	0	0	0	?	0	0	0	0	1	0	1	0	1	0	?	0	0	0	?	0	0	?	?	TguLTR5d
fulm_00695	0	?	?	1	0	0	?	0	0	0	0	0	0	0	0	?	0	0	0	0	1	?	0	?	0	0	0	0	?	0	0	0	0	0	0	0	0	0	0	0	0	0	1	?	?	0	?	0	TguLTR5d
fulm_00711	?	?	?	1	0	0	?	0	0	0	0	0	0	?	0	0	0	0	0	0	1	?	0	0	?	?	0	0	?	?	?	0	?	0	0	0	0	0	0	0	0	0	1	?	?	0	?	0	TguLTR5d
fulm_00728	?	?	?	1	0	0	0	0	0	0	?	0	0	?	0	?	?	0	0	?	1	?	0	?	0	0	0	?	?	?	?	?	?	0	?	0	0	0	0	?	?	0	1	?	?	?	?	?	TguLTR5d
fulm_00811	0	?	0	1	0	0	?	?	0	0	?	?	0	0	?	0	0	0	?	0	1	?	0	0	0	0	0	?	?	0	0	?	0	0	0	0	0	0	0	?	0	?	1	?	0	0	?	0	TguLTR5d
fulm_00813	?	?	?	1	0	?	0	0	?	0	?	0	0	?	0	?	?	?	0	0	1	?	0	?	0	0	0	?	?	0	?	0	?	0	0	?	0	?	0	?	?	0	1	?	?	?	?	0	TguLTR5d
fulm_00862	?	?	?	1	?	?	?	0	0	0	?	1	?	?	0	?	?	?	?	0	1	?	1	?	0	0	0	?	?	?	?	?	?	1	0	1	?	1	0	?	0	?	1	?	?	?	?	0	TguLTR5d
fulm_00862	?	?	?	0	?	?	?	0	0	0	?	0	?	0	0	?	?	1	0	0	0	?	0	?	0	0	0	?	?	?	?	?	?	1	0	1	?	1	0	?	0	0	0	?	?	?	?	0	TguLTR5a
fulm_00862	?	?	?	0	?	0	?	0	0	0	?	0	0	?	0	?	?	?	?	1	0	?	0	?	0	0	0	?	?	?	0	?	?	0	1	0	?	?	0	?	0	?	0	?	?	?	?	0	CR1-Y4
fulm_00865	?	0	0	1	0	?	?	0	0	0	0	0	0	?	0	?	?	0	0	0	1	?	0	?	0	0	0	?	?	?	0	0	0	0	0	0	0	?	0	?	0	0	1	?	?	0	?	0	TguLTR5d
fulm_00871	0	?	0	1	0	?	?	0	0	0	?	0	?	?	?	?	?	?	?	0	1	?	0	?	0	0	0	?	?	?	0	?	0	1	0	1	0	?	0	?	0	0	1	?	?	0	?	?	TguLTR5d
fulm_00874	?	?	?	1	0	?	?	0	?	?	?	0	0	?	0	0	?	0	0	0	1	?	0	?	0	0	0	?	?	0	?	?	0	0	?	0	0	0	0	?	0	?	1	?	?	0	?	0	TguLTR5d
fulm_00894	0	?	?	0	0	0	0	0	0	0	0	0	0	0	0	0	0	1	0	0	1	?	0	?	0	0	0	?	?	0	0	0	0	1	0	1	0	1	0	0	0	0	0	0	?	0	?	0	TguLTR5d
fulm_00914	0	0	0	1	0	0	?	0	0	0	0	0	0	0	0	?	0	0	0	?	1	0	0	?	0	0	0	?	?	0	0	0	0	0	0	0	0	0	0	0	?	0	1	0	?	0	?	0	TguLTR5d
fulm_00917	?	?	0	1	0	0	?	0	0	0	?	0	0	0	?	0	0	0	?	0	1	?	0	0	0	0	0	?	?	0	0	?	?	0	?	0	0	0	0	?	?	0	1	?	?	0	?	?	TguLTR5d
fulm_00923	?	?	0	1	0	?	0	?	0	0	0	0	0	?	0	?	0	0	?	0	1	0	0	?	0	0	0	0	0	0	0	0	0	0	0	0	0	0	0	?	0	0	1	0	?	0	0	0	TguLTR5d
fulm_00923	0	?	0	0	0	?	1	0	0	0	1	0	0	?	?	0	0	0	?	0	0	?	0	0	0	0	0	0	?	0	0	0	0	0	0	0	0	0	0	0	0	0	0	?	0	0	?	0	CR1-E_Pass
fulm_00927	0	?	0	1	0	?	0	0	0	0	0	0	?	0	0	0	0	0	?	0	1	?	0	0	0	0	0	0	0	0	0	0	0	0	0	0	0	0	0	0	0	0	1	0	0	0	?	0	TguLTR5d
fulm_00947	?	?	?	1	0	0	0	0	0	0	?	0	0	?	?	?	?	?	0	0	1	?	0	?	0	0	0	?	?	0	?	0	0	0	0	?	0	0	0	0	0	?	1	?	?	0	?	0	TguLTR5d
fulm_00986	0	0	0	1	0	0	0	0	0	0	0	0	?	0	0	0	0	0	0	0	1	?	0	0	0	0	0	0	?	?	0	0	0	0	0	0	0	0	0	0	0	0	1	0	0	0	0	0	TguLTR5d
fulm_00992	?	0	0	1	0	?	?	0	0	0	?	0	0	?	0	0	0	0	0	0	1	0	0	0	0	0	0	0	0	0	0	0	0	0	0	0	0	0	0	?	0	0	1	0	?	0	?	0	TguLTR5d
fulm_01021	?	?	?	1	0	?	?	?	0	0	?	0	?	?	?	?	?	1	?	0	1	?	0	?	0	0	?	?	?	?	?	?	0	?	0	1	?	?	0	?	0	?	1	?	?	0	?	0	TguLTR5d
fulm_01031	0	0	0	1	0	0	0	0	0	0	0	0	?	?	0	0	0	0	0	0	1	?	0	0	0	0	0	0	0	0	0	0	0	0	0	0	0	?	0	?	?	0	1	?	0	?	?	0	TguLTR5d
fulm_01101	?	0	0	1	0	0	?	0	0	0	?	0	0	0	0	?	?	0	0	0	1	?	0	?	0	0	0	0	?	0	0	?	0	0	0	0	0	0	0	0	0	0	1	?	?	0	?	0	TguLTR5d
fulm_01113	0	?	?	1	0	0	?	0	0	0	0	0	0	?	?	?	0	1	0	0	1	?	0	0	0	0	0	0	?	0	?	?	0	1	0	0	0	1	0	?	0	0	1	?	0	0	?	0	TguLTR5d
fulm_01122	0	?	0	1	0	0	0	0	0	0	0	0	0	0	0	0	0	0	0	0	1	?	0	0	0	0	0	0	0	?	0	?	0	0	0	0	0	0	0	0	0	0	1	?	0	0	?	0	TguLTR5d
fulm_01149	0	0	0	1	0	0	?	0	0	0	0	0	0	?	?	0	0	0	0	0	1	0	0	?	0	0	0	0	0	0	0	0	0	0	0	0	0	0	0	?	0	0	1	0	?	0	?	?	TguLTR5d
fulm_01233	?	?	?	1	0	?	?	0	?	0	?	0	?	?	?	?	?	0	?	?	1	?	0	?	0	0	?	?	?	?	0	?	?	0	0	0	0	?	0	?	?	?	1	?	?	0	?	?	TguLTR5d
fulm_01250	0	?	0	1	0	?	?	0	?	0	0	0	0	?	?	?	0	0	0	?	1	?	0	0	0	0	0	?	?	0	?	?	0	0	0	0	?	?	0	?	0	0	1	?	?	?	?	0	TguLTR5d
fulm_01267	0	?	?	1	0	0	0	?	0	0	0	0	0	0	?	0	0	0	0	0	1	?	?	?	0	0	0	?	0	0	?	0	0	0	0	0	0	0	0	?	0	?	1	?	0	0	0	0	TguLTR5d
fulm_01280	?	?	?	1	?	?	?	0	?	0	?	0	?	?	0	?	0	0	?	0	1	?	0	?	0	0	0	?	?	?	?	0	?	0	0	0	0	0	0	?	0	?	1	?	?	?	?	0	TguLTR5d
fulm_01327	?	?	0	1	0	?	0	0	0	0	?	0	0	0	?	?	?	0	0	?	1	?	0	?	?	?	0	0	?	?	0	0	0	0	0	0	0	0	0	?	0	?	1	?	?	0	?	0	TguLTR5d
fulm_01342	0	0	0	1	0	0	0	0	0	0	0	0	0	0	0	0	0	0	0	0	1	0	0	?	0	0	0	0	0	0	0	0	0	0	0	0	0	0	0	?	0	0	1	?	?	?	0	0	TguLTR5d
fulm_01343	?	?	0	1	0	0	?	0	0	0	?	?	0	0	?	0	0	0	0	0	1	?	0	?	0	0	0	0	?	0	0	0	0	0	0	0	0	0	0	0	0	0	1	0	?	0	?	0	TguLTR5d
fulm_01349	?	?	?	0	0	?	?	0	?	0	?	0	0	?	?	?	?	1	0	0	1	?	0	?	0	0	?	?	?	?	?	0	?	?	0	1	?	?	0	?	0	0	0	?	?	0	?	?	TguLTR5d
fulm_01358	0	?	0	1	0	0	0	0	0	0	0	0	0	0	0	?	0	0	0	0	1	?	0	?	0	0	0	0	?	0	0	0	0	0	0	0	0	0	0	0	0	0	1	?	?	0	?	0	TguLTR5d
fulm_01360	0	?	?	1	?	0	?	0	0	0	?	0	0	?	0	0	0	0	?	?	1	?	0	?	0	0	0	?	?	?	?	0	?	0	?	0	0	?	0	?	?	?	1	?	?	0	?	0	TguLTR5d
fulm_01384	0	0	0	1	0	?	?	0	0	0	0	?	0	?	0	0	?	0	0	0	1	?	0	0	0	0	0	0	?	?	?	0	0	0	0	0	0	?	0	0	0	0	1	?	?	0	?	0	TguLTR5d
fulm_01390	0	?	0	1	0	?	?	?	0	0	0	0	0	0	0	?	0	0	0	0	1	?	0	?	0	0	0	?	?	?	?	0	?	0	0	0	0	0	0	?	0	0	1	?	?	0	?	0	TguLTR5d
fulm_01403	0	0	?	1	0	0	?	0	0	0	?	0	0	?	0	0	0	1	0	0	1	?	0	?	0	0	0	0	?	0	0	0	0	1	0	1	0	1	0	0	0	?	1	?	?	0	?	0	TguLTR5d
fulm_01487	?	?	0	0	?	0	?	0	0	0	?	0	0	?	0	?	?	1	?	0	1	?	0	?	0	0	0	?	?	?	0	0	0	1	0	1	0	?	0	?	?	?	0	?	?	0	0	0	TguLTR5d
fulm_01499	?	?	?	1	0	?	?	0	0	0	?	0	?	0	0	0	0	0	0	0	1	?	0	?	0	0	0	0	?	0	?	?	0	0	?	0	0	0	0	?	0	0	1	?	?	?	?	0	TguLTR5d
fulm_01505	0	?	?	1	0	?	?	?	0	0	0	0	0	?	0	?	?	0	0	0	1	?	?	?	0	0	0	0	?	0	?	0	0	0	0	0	0	0	0	0	?	0	1	0	?	0	?	0	TguLTR5d
fulm_01506	0	?	0	1	0	?	?	?	0	0	?	0	0	?	0	?	0	0	0	0	1	?	?	?	0	0	0	0	?	?	?	0	?	0	0	0	?	0	0	?	0	0	1	?	?	0	?	0	TguLTR5d
fulm_01558	0	?	0	1	?	?	0	0	0	0	?	0	?	0	?	?	0	0	0	0	1	?	0	?	?	?	0	0	?	0	?	?	0	0	0	0	0	0	0	?	0	0	1	?	?	0	?	0	TguLTR5d
fulm_01561	0	?	0	1	0	0	?	?	0	0	0	0	0	?	0	?	?	0	0	0	1	?	0	?	0	0	0	0	?	0	0	0	0	0	0	0	0	0	0	0	0	?	1	?	?	?	?	0	TguLTR5d
fulm_01561	?	0	1	0	0	1	?	0	?	0	0	0	0	?	?	0	?	?	0	0	0	0	0	0	0	0	1	0	?	0	1	0	0	0	0	0	0	0	0	1	0	0	0	?	0	0	?	?	TguLTRL4c
fulm_01585	?	0	0	1	?	0	0	0	0	0	0	0	0	0	0	0	0	0	?	0	1	0	0	?	0	0	0	0	?	0	?	0	0	0	0	0	0	0	0	0	0	0	1	?	?	0	?	0	TguLTR5d
fulm_01656	?	?	?	0	0	0	0	?	?	0	?	?	0	?	0	?	?	0	?	0	0	?	0	?	0	0	0	?	0	0	0	?	?	1	0	1	0	0	?	?	?	?	0	?	?	0	?	0	TguLTR5d
fulm_01670	?	?	0	1	?	?	?	?	0	0	?	?	?	?	?	?	?	0	0	?	1	?	0	?	?	?	0	?	?	?	?	0	0	0	?	0	0	0	0	?	0	?	1	?	?	?	?	0	TguLTR5d
fulm_01707	0	0	0	1	?	?	?	0	0	?	?	0	?	?	?	0	?	0	?	0	1	0	0	0	0	0	0	0	?	0	?	0	0	0	0	0	0	0	0	0	0	0	1	0	?	0	?	0	TguLTR5d
fulm_01715	?	0	0	1	0	0	?	0	0	0	?	0	0	0	0	?	?	0	?	0	1	0	0	?	0	0	0	?	?	?	0	?	0	0	?	0	0	0	0	?	0	0	1	0	?	0	0	0	TguLTR5d
fulm_01717	?	?	?	1	?	?	?	0	0	0	?	?	0	?	?	?	?	1	?	0	1	?	0	?	?	?	0	?	?	?	?	?	?	1	0	1	0	1	0	?	0	0	1	?	?	0	?	?	TguLTR5d
fulm_01723	?	?	?	1	0	?	?	0	0	0	0	0	0	?	?	0	0	?	0	0	1	?	0	?	?	?	0	?	?	0	0	0	?	0	?	?	?	?	0	?	0	0	1	?	?	?	?	?	TguLTR5d
fulm_01723	0	?	?	0	0	0	?	0	0	0	0	0	0	?	?	0	0	?	0	?	0	?	0	?	?	?	0	?	?	?	?	0	?	0	0	0	?	0	1	?	1	0	0	?	?	?	?	0	TguLTRL4c
fulm_01727	0	?	0	1	0	?	?	0	0	0	0	0	0	?	0	?	0	0	0	0	1	?	0	?	0	0	0	?	?	0	?	0	0	0	0	0	0	0	0	?	?	?	1	?	?	0	?	?	TguLTR5d
fulm_01735	0	0	0	1	0	0	0	0	0	0	?	0	0	?	0	0	?	0	0	0	1	0	0	0	0	0	0	?	?	0	0	0	0	0	0	0	?	0	?	0	0	0	1	0	?	0	?	0	TguLTR5d
fulm_01763	?	0	?	1	0	0	0	0	0	0	0	0	0	0	0	0	0	0	0	0	1	0	0	?	0	0	0	0	?	0	0	0	0	0	0	0	0	0	0	?	0	0	1	?	?	0	?	0	TguLTR5d
fulm_01765	0	0	0	1	0	0	0	0	0	0	0	0	0	0	0	?	0	0	0	0	1	?	0	0	0	0	0	?	?	?	0	0	0	0	0	0	0	0	0	0	0	0	1	0	?	0	?	0	TguLTR5d
fulm_01777	?	?	?	1	?	?	?	?	0	0	?	0	?	?	?	?	?	0	?	0	1	?	0	?	0	0	0	?	?	?	?	?	?	0	?	0	0	?	?	?	?	?	1	?	?	0	?	0	TguLTR5d
fulm_01792	0	?	?	1	0	0	?	0	0	0	0	0	0	?	0	0	?	1	0	0	1	?	0	0	0	0	0	0	?	0	0	0	0	1	0	?	0	1	0	?	0	0	1	?	?	0	?	0	TguLTR5d
fulm_01846	0	?	0	1	0	?	0	0	0	0	?	0	0	?	0	?	0	0	0	0	1	?	0	?	0	0	0	0	?	?	?	0	?	0	0	0	0	0	0	0	0	0	1	?	?	0	?	0	TguLTR5d
fulm_01856	?	?	0	1	?	?	?	?	0	0	?	0	0	?	0	?	?	0	?	?	1	?	0	?	0	0	0	?	?	0	?	?	?	0	?	0	0	0	0	?	0	?	1	?	?	0	?	0	TguLTR5d
fulm_01861	?	?	0	1	0	?	?	0	0	?	?	0	0	0	0	?	?	0	0	0	1	?	0	?	0	?	0	?	?	?	0	0	?	0	0	0	0	0	0	?	0	0	1	?	?	0	?	0	TguLTR5d
fulm_01880	?	?	0	0	0	?	?	0	0	0	?	0	0	0	0	?	0	1	0	0	1	?	0	?	0	0	0	?	?	?	0	0	?	1	?	1	0	1	0	0	0	0	0	?	?	0	?	0	TguLTR5d
fulm_01881	0	?	?	1	0	0	?	0	0	0	0	0	0	0	0	?	?	0	0	0	1	?	0	?	0	0	?	0	?	0	0	0	0	0	0	?	0	1	0	0	?	0	1	?	?	0	?	?	TguLTR5d
fulm_01883	?	0	0	1	0	0	?	0	0	0	?	0	?	?	?	?	?	0	?	?	1	0	0	0	0	0	0	?	?	?	0	?	?	0	?	0	0	0	0	?	?	0	1	?	?	?	?	0	TguLTR5d
fulm_01887	?	?	?	0	0	?	?	?	0	0	?	0	?	?	?	?	?	?	?	0	0	?	?	?	0	0	0	?	?	?	?	0	?	?	0	0	?	0	1	?	1	?	0	?	?	0	?	?	TguLTRL4c
fulm_01892	0	0	0	1	0	0	0	0	0	0	0	0	0	?	?	0	0	0	?	0	1	?	0	0	0	0	0	0	?	0	0	0	?	0	0	0	0	0	0	?	?	0	1	?	0	0	?	0	TguLTR5d
fulm_01917	?	?	?	1	0	?	?	?	0	0	?	0	0	?	?	?	?	0	?	0	1	?	0	?	0	0	0	?	?	0	?	0	0	0	0	?	?	0	0	?	0	?	1	?	?	0	?	0	TguLTR5d
fulm_01955	?	?	0	1	0	0	?	0	0	?	?	0	?	?	?	?	?	1	0	0	1	?	0	?	0	0	?	?	?	?	?	?	0	1	0	?	0	?	0	?	0	0	1	?	?	0	?	?	TguLTR5d
fulm_01995	?	?	?	1	0	0	?	0	0	0	0	0	0	?	0	?	?	0	?	0	1	?	0	?	?	?	?	0	?	0	0	?	?	0	0	0	0	0	0	0	0	?	1	?	0	0	?	0	TguLTR5d
fulm_01995	?	?	0	1	0	0	?	0	0	?	?	0	0	?	0	0	?	1	0	?	1	?	0	0	0	0	0	0	?	0	0	0	?	1	0	1	0	1	0	0	0	0	1	?	0	0	?	0	CR1-E_Pass
fulm_02097	?	0	0	1	0	0	0	?	0	0	0	0	0	0	0	?	?	?	?	?	1	?	0	?	0	0	0	?	?	?	?	0	?	0	0	0	0	0	0	?	0	0	1	?	?	0	?	?	TguLTR5d
fulm_02118	0	?	?	0	0	0	0	0	0	0	0	0	0	?	0	?	0	1	0	0	1	?	0	?	0	0	0	?	?	0	0	?	0	1	0	1	?	1	0	0	0	0	0	0	?	0	?	0	TguLTR5d
fulm_02130	0	?	?	1	0	?	?	0	0	0	?	0	?	0	?	?	0	0	?	?	1	?	0	?	0	0	0	0	?	0	?	0	0	0	0	0	0	0	0	?	0	0	1	?	?	0	?	0	TguLTR5d
fulm_02160	?	?	0	0	0	0	?	0	0	0	?	0	0	?	?	?	?	1	0	0	1	?	0	?	0	0	0	0	?	?	?	0	0	1	?	1	0	1	?	?	?	0	0	?	?	0	?	0	TguLTR5d
fulm_02177	0	?	0	0	0	0	?	0	0	0	0	0	0	0	0	?	0	1	0	0	1	0	0	?	0	0	0	0	?	?	0	0	0	1	0	1	0	1	?	?	0	0	0	?	?	0	?	0	TguLTR5d
fulm_02178	0	?	0	1	0	?	?	0	0	0	0	?	0	0	?	0	0	0	0	?	1	?	0	0	0	0	0	0	?	?	?	0	0	0	0	0	0	0	0	?	0	0	1	?	0	0	?	?	TguLTR5d
fulm_02182	?	?	?	1	?	?	?	0	0	?	?	0	?	?	?	?	?	?	1	0	1	?	1	?	0	0	0	?	?	?	?	?	?	1	0	1	?	?	0	?	0	0	1	?	?	?	?	?	TguLTR5d
fulm_02231	?	?	?	1	0	?	?	0	0	0	?	0	?	?	0	0	?	0	0	?	1	?	0	0	0	0	0	0	?	?	?	0	?	0	?	0	0	0	0	?	0	?	1	?	?	?	?	?	TguLTR5d
fulm_02290	0	?	?	1	0	?	?	0	0	0	?	0	0	?	?	?	?	0	?	0	1	?	0	?	0	0	0	?	?	0	?	?	?	0	0	0	0	?	0	0	0	?	1	?	?	?	?	0	TguLTR5d
fulm_02294	0	?	?	1	0	?	?	0	0	0	0	0	?	?	0	?	0	?	0	0	1	?	0	0	0	0	0	?	?	?	?	?	?	0	0	?	0	0	0	?	0	?	1	?	?	0	?	?	TguLTR5d
fulm_02302	?	?	0	1	0	0	?	0	0	0	0	0	0	?	0	0	?	1	0	0	1	?	0	0	0	0	0	0	0	0	0	?	0	?	0	1	0	?	0	0	0	0	1	0	?	0	?	?	TguLTR5d
fulm_02354	?	?	?	1	0	0	?	0	0	0	?	0	?	?	0	0	?	1	?	0	1	?	?	?	0	0	0	?	?	0	0	0	0	1	0	1	0	?	0	?	?	?	1	?	?	0	?	?	TguLTR5d
fulm_02379	?	0	0	1	?	?	?	0	0	0	?	0	?	?	0	?	?	1	0	0	1	?	0	?	0	0	0	?	?	?	0	0	?	1	?	?	?	?	0	?	0	0	1	?	?	0	?	?	TguLTR5d
fulm_02382	?	?	?	1	0	?	?	?	0	0	?	?	0	?	?	?	0	?	0	?	1	?	0	?	0	0	?	?	?	?	?	?	?	0	0	0	?	0	0	?	0	?	1	?	?	0	?	?	TguLTR5d
fulm_02422	?	?	?	1	?	?	?	0	0	0	?	?	?	0	?	?	?	0	0	0	1	?	0	?	0	0	0	0	?	?	?	?	0	0	?	0	0	0	0	?	0	0	1	?	?	?	?	0	TguLTR5d
fulm_02479	0	?	0	0	0	0	1	0	0	0	1	0	0	?	0	0	?	0	0	0	?	?	0	?	0	0	0	?	?	?	0	?	?	0	0	0	0	0	0	?	0	0	0	?	?	0	?	0	CR1-E_Pass
fulm_02506	?	?	0	1	?	?	?	0	?	0	?	?	?	?	?	?	?	0	?	?	1	?	0	?	0	0	?	?	?	?	?	?	?	0	?	?	0	0	0	?	0	0	1	?	?	0	?	0	TguLTR5d
fulm_02530	0	0	0	1	0	0	?	0	?	0	0	0	?	0	?	?	?	0	0	0	1	?	0	0	0	0	0	?	?	0	0	0	?	0	?	0	0	0	0	?	?	0	1	0	0	0	0	0	TguLTR5d
fulm_02540	?	?	0	1	?	?	?	0	0	0	?	?	?	?	?	?	0	0	?	0	1	?	0	?	0	0	0	?	?	0	0	0	0	0	0	0	0	0	0	?	0	0	1	?	?	0	?	0	TguLTR5d
fulm_02552	?	?	0	1	0	?	?	0	0	0	?	0	0	?	?	?	?	?	?	0	1	?	0	0	0	0	0	?	?	0	?	?	?	0	0	0	0	0	0	?	0	?	1	?	?	0	?	?	TguLTR5d
fulm_02555	0	0	?	1	0	0	?	0	?	0	?	0	0	?	0	?	?	0	?	?	1	?	0	?	0	0	0	0	?	?	?	0	0	0	0	0	0	0	0	?	0	0	1	?	?	0	?	?	TguLTR5d
fulm_02555	0	0	0	0	0	0	?	0	0	0	?	?	0	?	0	?	0	0	?	0	0	?	0	?	0	0	0	0	?	0	?	0	0	0	0	0	0	0	1	?	1	0	0	0	?	0	?	0	CR1-Y4
fulm_02572	?	0	0	1	0	?	?	0	0	0	0	0	0	?	0	0	0	0	?	0	1	?	0	?	0	0	0	0	0	?	0	0	?	0	0	0	0	0	0	?	0	0	1	0	?	0	?	?	TguLTR5d
fulm_02576	0	?	0	1	0	?	?	0	0	0	0	0	0	0	0	0	0	0	?	0	1	?	?	?	0	0	0	0	?	?	0	0	?	0	0	?	0	0	?	0	?	?	1	?	?	0	?	0	TguLTR5d
fulm_02612	0	0	0	0	0	0	0	?	0	0	?	0	0	?	0	0	0	1	0	0	1	0	0	0	0	0	0	0	?	0	0	0	0	1	0	1	0	1	0	0	0	0	0	0	?	0	?	0	TguLTR5d
fulm_02634	?	0	0	0	0	0	?	1	0	0	1	1	0	0	0	?	0	0	0	0	0	?	0	0	0	0	0	?	0	0	?	1	0	0	1	0	0	0	?	0	1	?	0	0	?	0	0	0	CR1-E_Pass
fulm_02656	0	0	0	1	0	?	0	0	0	0	0	0	0	0	0	0	0	0	0	0	1	0	0	0	0	0	0	0	0	0	?	?	?	0	0	?	0	0	0	?	?	0	1	?	0	0	?	0	TguLTR5d
fulm_02656	0	?	0	0	0	?	0	0	0	0	0	0	0	0	0	0	0	0	0	0	0	?	0	0	0	0	0	0	0	0	?	1	0	0	0	0	0	0	0	?	?	1	0	?	0	0	?	0	CR1-X3_Pass
fulm_02688	0	0	0	1	0	0	?	0	0	0	0	0	0	?	0	0	?	0	0	0	1	?	0	?	0	0	0	0	?	0	?	0	0	0	0	0	0	0	0	?	0	0	1	0	?	?	?	0	TguLTR5d
fulm_02709	?	0	0	1	0	?	?	0	0	0	?	0	?	?	0	?	?	0	?	?	1	?	0	?	?	0	?	?	?	?	?	?	?	0	?	0	0	0	0	?	?	?	1	?	?	0	?	0	TguLTR5d
fulm_02733	0	0	0	1	0	0	0	0	0	0	0	0	?	?	0	0	?	0	0	0	1	?	0	0	0	0	0	0	0	?	0	0	0	0	0	0	0	0	0	0	0	0	1	?	?	0	0	0	TguLTR5d
fulm_02740	?	?	?	0	0	0	?	0	0	0	0	0	0	?	0	?	0	1	0	0	1	?	0	?	0	0	?	?	?	?	?	0	0	1	0	1	0	1	0	?	0	0	0	?	?	?	?	0	TguLTR5d
fulm_02740	0	?	?	0	0	?	?	0	0	0	0	0	0	?	0	0	?	0	0	0	0	?	0	0	0	0	0	0	?	0	0	0	0	?	0	0	0	0	1	0	1	0	?	?	0	0	?	0	CR1-E_Pass
fulm_02825	0	?	0	1	0	?	?	?	0	0	?	0	?	?	?	?	?	0	?	?	1	?	?	?	0	0	0	?	?	?	?	?	?	0	0	0	?	?	0	?	0	0	1	?	?	?	?	0	TguLTR5d
fulm_02839	0	0	0	1	0	0	0	0	0	0	0	0	0	0	0	0	0	0	0	0	1	0	0	0	0	0	0	0	?	0	0	0	0	0	0	0	0	0	0	0	0	0	1	0	0	0	?	0	TguLTR5d
fulm_02840	0	0	0	1	0	0	?	0	0	0	0	0	0	0	0	0	0	0	0	0	1	?	0	0	0	0	0	0	?	0	0	0	0	0	0	0	?	?	0	?	0	0	1	0	0	?	?	0	TguLTR5d
fulm_02844	0	0	0	1	0	0	0	0	0	0	0	0	0	?	0	0	0	0	0	0	1	0	0	0	0	0	0	0	?	0	0	0	0	0	0	0	0	0	0	0	0	0	1	?	0	0	0	0	TguLTR5d
fulm_02868	?	0	0	1	?	0	?	0	0	0	0	0	0	0	0	0	0	0	0	0	1	?	0	?	0	0	0	0	?	?	?	0	0	0	0	0	0	0	0	0	0	0	1	?	?	0	?	?	TguLTR5d
fulm_02872	?	?	?	1	0	?	0	?	?	0	?	?	0	?	?	?	?	0	0	0	1	?	0	?	0	0	0	?	?	?	?	?	?	0	?	0	?	0	0	?	?	0	1	?	?	?	?	?	TguLTR5d
fulm_02893	0	0	0	0	0	0	?	0	0	0	0	0	0	?	0	0	0	1	0	0	0	?	0	0	0	0	0	?	?	?	0	0	?	1	0	1	0	1	0	0	0	0	0	0	0	0	?	?	TguLTR5d
fulm_02901	?	?	?	1	0	?	?	0	?	0	0	0	?	?	?	?	0	1	?	0	1	?	0	?	0	0	0	0	?	?	0	0	?	0	0	0	0	?	0	?	0	0	1	?	?	0	?	0	TguLTR5d
fulm_02905	?	0	0	1	0	0	0	0	0	0	0	0	0	0	0	?	0	1	0	0	1	0	0	?	?	?	0	?	?	0	0	0	0	1	0	1	0	1	0	?	0	0	1	?	?	0	?	0	TguLTR5d
fulm_02906	0	0	?	1	0	0	?	0	0	0	0	0	0	0	0	0	?	0	0	0	1	0	0	0	0	0	0	0	?	0	?	?	0	0	0	0	0	0	0	?	0	0	1	?	?	0	?	0	TguLTR5d
fulm_02943	0	0	?	0	0	0	?	0	0	0	0	0	0	0	0	?	0	1	0	0	0	0	0	0	0	0	0	0	0	?	0	0	?	1	0	1	0	1	?	?	0	0	0	0	0	0	?	0	TguLTR5d
fulm_02943	0	?	0	0	0	0	0	0	0	0	0	0	0	0	0	0	0	0	0	0	?	?	0	?	0	0	0	0	?	0	0	0	?	0	0	0	0	0	1	?	1	0	0	0	?	0	?	0	TguLTR5d
fulm_02950	0	?	0	1	0	?	?	0	0	0	?	0	?	0	0	0	0	0	?	0	1	0	0	0	0	0	0	0	?	0	0	0	0	0	0	0	0	0	0	?	0	0	1	?	0	0	?	0	TguLTR5d
fulm_02975	?	?	?	1	0	0	?	0	0	0	?	0	0	?	?	?	?	1	0	?	1	?	0	?	0	0	0	0	?	?	?	?	?	1	?	?	0	1	0	?	0	0	1	?	?	0	?	?	TguLTR5d
fulm_02976	?	?	?	1	0	?	?	?	0	0	?	?	?	?	0	?	0	0	?	?	1	?	0	?	0	0	?	?	?	?	?	?	0	0	?	0	0	0	0	?	0	0	1	?	?	0	?	0	TguLTR5d
fulm_02977	0	?	?	1	0	0	0	0	0	0	?	0	0	0	0	?	0	1	0	0	1	?	0	?	0	0	0	0	?	?	?	?	0	1	0	1	0	1	0	?	0	0	1	?	?	0	?	0	TguLTR5d
fulm_02988	?	?	?	1	0	?	0	0	?	0	0	0	0	?	0	?	?	0	0	0	1	?	0	?	0	0	0	?	?	0	?	0	?	0	?	0	0	0	0	0	?	0	1	0	?	0	?	0	TguLTR5d
fulm_03010	?	?	?	1	0	?	?	?	0	0	?	0	0	0	0	?	?	0	?	0	1	?	0	?	0	0	?	?	?	?	0	?	?	1	0	0	0	?	0	0	0	0	1	?	?	?	?	0	TguLTR5d
fulm_03029	?	0	0	1	?	0	0	0	0	0	0	0	0	?	?	?	?	1	?	?	1	?	1	?	0	0	0	?	?	0	0	0	?	1	0	1	0	?	0	?	0	0	1	?	?	0	?	0	TguLTR5d
fulm_03033	0	?	?	1	0	0	0	0	0	0	0	0	0	0	0	0	?	?	0	0	1	?	0	?	0	0	0	0	?	0	0	0	0	0	0	0	0	0	0	?	0	0	1	?	0	0	?	0	TguLTR5d
fulm_03034	?	0	?	1	?	0	?	?	0	0	0	?	?	?	0	?	?	0	0	0	1	?	0	?	?	?	?	0	?	?	?	?	?	0	?	?	0	0	0	?	?	?	1	0	?	0	?	0	TguLTR5d
fulm_03171	0	?	0	0	0	?	?	0	0	?	?	0	?	0	?	?	?	1	0	0	1	?	?	?	0	0	0	?	?	0	?	?	0	1	?	1	0	?	?	?	?	?	0	?	?	?	?	0	TguLTR5d
fulm_03172	?	?	?	1	0	0	?	0	0	0	0	?	?	?	0	0	0	0	0	0	1	?	0	?	0	0	0	0	?	0	0	?	0	0	0	0	0	0	0	?	0	0	1	?	?	0	?	0	TguLTR5d
fulm_03174	0	?	0	0	0	?	?	0	0	0	0	0	0	?	0	0	0	1	0	0	0	?	0	?	0	0	0	0	?	0	0	?	0	?	0	1	0	1	0	0	0	0	0	?	0	?	?	0	TguLTR5d
fulm_03175	0	0	?	1	0	0	0	0	0	0	0	0	0	?	0	0	?	0	0	0	1	?	0	0	0	0	0	?	?	0	0	?	0	0	0	0	0	0	0	?	0	0	1	?	0	0	?	0	TguLTR5d
fulm_03193	?	0	?	1	0	0	?	0	0	0	0	0	0	0	0	?	?	0	?	0	1	?	0	?	0	0	0	0	?	?	?	?	?	0	0	0	0	0	?	?	0	0	1	?	0	0	?	0	TguLTR5d
fulm_03199	0	0	0	1	0	0	0	?	0	0	0	0	0	?	0	0	0	0	?	0	1	0	0	0	0	0	0	0	0	0	0	0	0	0	0	0	0	0	?	?	?	0	1	?	0	0	0	0	TguLTR5d
fulm_03210	?	?	?	1	0	0	?	?	?	0	?	0	0	?	?	?	?	0	?	?	1	?	0	?	0	0	?	?	?	?	?	?	0	0	?	0	?	0	?	?	?	0	1	?	?	?	?	0	TguLTR5d
fulm_03221	0	?	0	1	0	?	0	0	0	0	0	0	0	0	0	0	0	0	0	0	1	?	0	0	0	0	0	0	?	0	0	0	0	0	0	0	0	0	0	?	0	0	1	0	0	0	?	0	TguLTR5d
fulm_03235	?	?	?	1	0	?	?	0	0	?	?	0	0	?	0	?	0	?	0	0	1	?	0	?	0	0	0	0	?	0	?	?	0	0	?	0	0	0	?	?	0	?	1	?	?	0	?	?	TguLTR5d
fulm_03240	0	0	0	1	0	0	0	0	0	0	0	0	0	0	0	0	0	0	0	0	1	0	0	0	0	0	?	0	0	0	0	0	0	0	0	0	0	0	0	0	0	0	1	0	0	0	?	0	TguLTR5d
fulm_03273	?	?	?	1	0	?	?	?	0	?	?	0	0	0	0	?	?	0	0	?	1	?	0	?	0	0	?	?	?	0	?	0	?	0	?	0	0	0	0	?	0	0	1	?	?	0	?	0	TguLTR5d
fulm_03276	0	0	?	1	0	0	0	0	?	?	0	0	0	0	0	0	0	0	0	0	1	?	0	0	0	0	0	0	0	0	?	0	0	0	0	0	0	1	0	0	0	0	1	?	0	?	?	0	TguLTR5d
fulm_03289	0	0	0	1	0	0	0	0	0	?	?	0	0	?	0	0	0	1	0	0	1	?	0	?	0	0	?	?	?	?	?	0	0	1	?	1	0	1	0	?	?	0	1	?	?	0	?	0	TguLTR5d
fulm_03297	?	?	?	0	?	?	0	0	?	0	0	0	0	0	0	0	?	1	?	?	1	?	?	0	0	0	0	0	?	?	?	0	?	1	?	1	0	1	0	?	?	0	0	?	?	0	?	?	TguLTR5d
fulm_03309	?	?	?	1	0	0	?	?	0	0	?	0	0	0	?	0	?	0	?	0	1	?	0	?	0	0	0	?	?	?	0	0	?	0	0	0	0	?	0	?	0	?	1	?	0	?	?	?	TguLTR5d
fulm_03310	0	?	0	1	0	?	?	0	0	?	?	0	0	0	0	0	0	0	0	0	1	?	0	0	0	0	0	0	?	0	0	0	0	0	0	0	0	0	0	?	0	0	1	?	?	0	?	?	TguLTR5d
fulm_03325	0	?	0	1	0	0	?	0	0	0	?	0	0	0	0	0	0	0	0	0	1	?	0	0	0	0	0	?	?	0	0	0	0	0	0	0	0	0	0	?	0	?	1	?	0	0	?	?	TguLTR5d
fulm_03329	?	0	0	1	0	?	0	0	0	0	?	0	0	?	0	0	?	0	0	0	1	?	0	0	0	0	0	0	?	?	0	?	?	0	0	0	0	0	0	?	0	0	1	?	?	0	?	0	TguLTR5d
fulm_03339	?	?	0	1	?	?	?	?	0	0	?	?	?	?	?	?	?	?	?	0	1	?	0	?	0	0	?	?	?	?	?	?	?	0	0	0	0	0	?	?	?	0	1	?	?	?	?	0	TguLTR5d
fulm_03364	0	0	0	0	0	0	1	1	0	?	1	0	1	0	0	0	1	0	0	0	?	0	0	0	0	0	?	0	0	0	?	0	0	0	0	0	0	0	0	0	0	0	0	0	0	0	?	0	CR1-J2_Pass
fulm_03383	?	?	?	1	0	?	?	0	0	?	0	0	0	?	0	?	?	0	?	?	1	?	0	?	0	0	0	?	?	?	0	0	?	0	?	0	0	0	0	?	0	0	1	?	?	0	?	0	TguLTR5d
fulm_03393	0	0	0	1	?	?	0	0	0	0	0	0	0	0	?	?	0	1	0	0	1	?	0	0	0	0	0	?	?	?	0	0	0	1	0	1	0	?	0	0	0	0	1	0	?	0	?	0	TguLTR5d
fulm_03453	?	?	?	1	0	0	?	0	0	0	?	0	?	0	?	0	?	0	?	0	1	?	0	0	0	0	?	0	?	?	?	0	?	0	0	0	0	0	?	?	0	?	1	?	0	0	?	0	TguLTR5d
fulm_03461	?	?	?	1	0	?	?	0	?	?	?	0	?	?	?	?	?	1	?	?	1	?	?	?	0	0	0	?	?	?	?	0	?	1	?	?	?	1	?	?	0	?	1	?	?	0	?	0	TguLTR5d
fulm_03461	?	?	?	0	0	?	?	0	0	0	?	0	?	?	0	0	?	0	?	?	0	?	0	?	0	0	?	0	?	?	?	0	?	0	0	0	?	0	1	?	1	0	0	?	?	0	?	0	TguLTR5d
fulm_03499	?	?	?	1	0	0	?	?	0	0	?	0	0	?	?	?	?	0	?	0	0	?	0	?	0	0	0	?	?	?	0	0	?	0	0	1	0	0	0	?	0	0	1	?	?	?	?	0	TguLTR5a
fulm_03543	?	?	?	1	0	?	?	?	0	0	0	0	0	?	?	?	?	0	0	0	1	?	0	?	0	0	0	?	?	?	?	?	0	?	0	0	0	0	0	?	0	?	1	?	?	0	?	0	TguLTR5d
fulm_03555	0	0	0	1	?	0	0	0	0	0	0	0	0	0	?	?	0	0	0	0	1	0	0	?	0	0	0	0	?	0	0	?	0	0	0	0	0	0	0	0	0	0	1	?	?	0	?	0	TguLTR5d
fulm_03555	?	0	?	?	0	?	?	0	1	?	0	0	0	0	?	?	0	0	0	?	0	?	0	?	1	1	1	1	?	1	?	0	?	0	0	0	0	?	0	?	?	0	?	?	?	0	?	?	CR1-E_Pass
fulm_03556	?	?	?	1	0	?	?	0	0	?	?	0	?	?	0	?	?	1	?	0	1	?	1	?	0	0	0	?	?	0	?	?	0	1	?	1	0	?	0	?	0	?	1	?	?	?	?	0	TguLTR5d
fulm_03561	0	0	0	1	0	?	?	0	0	?	0	0	?	?	0	0	?	0	0	0	1	0	0	?	0	0	0	0	?	0	0	?	0	0	0	0	0	0	0	0	0	0	1	?	0	0	?	0	TguLTR5d
fulm_03573	0	?	0	1	0	0	?	0	0	0	?	0	?	0	0	?	?	0	?	?	1	?	0	?	0	0	0	?	?	0	?	?	?	0	?	0	0	0	0	?	0	?	1	?	?	?	?	0	TguLTR5d
fulm_03579	?	0	0	0	0	0	0	1	0	0	?	1	0	0	0	?	0	0	0	0	0	0	0	?	0	0	0	?	0	?	0	0	?	0	0	0	0	0	0	0	0	0	0	?	?	0	?	?	CR1-E_Pass
fulm_03586	0	?	?	1	?	?	?	?	0	0	?	?	0	?	0	?	?	0	?	0	1	?	0	?	0	0	0	0	?	0	0	?	0	0	?	0	?	0	0	?	0	0	1	?	0	?	?	?	TguLTR5d
fulm_03596	0	0	0	1	0	0	?	?	0	0	0	0	0	?	0	?	0	0	0	0	1	?	0	?	0	0	0	0	?	0	?	?	0	0	0	0	0	0	0	?	0	0	1	0	?	0	?	0	TguLTR5d
fulm_03639	0	0	?	0	0	0	0	0	0	0	?	0	0	0	0	0	0	1	0	0	1	0	0	0	0	0	0	0	0	0	0	0	0	1	0	1	0	1	0	0	0	0	0	?	0	0	?	0	TguLTR5d
fulm_03649	?	?	0	1	0	?	?	?	0	0	?	0	0	?	?	?	0	0	0	0	1	?	0	?	0	0	0	?	?	0	?	?	0	0	0	0	0	0	0	?	0	0	1	0	?	0	?	0	TguLTR5d
fulm_03723	0	?	?	1	0	0	0	0	0	0	0	?	0	0	0	0	0	0	0	0	1	?	0	?	?	0	0	?	?	0	0	0	0	0	0	0	0	0	0	?	0	1	1	?	?	0	0	0	TguLTR5d
fulm_03726	0	?	0	1	?	?	?	0	0	0	0	0	0	0	0	0	0	0	0	0	1	0	0	0	0	0	0	0	?	?	0	0	0	0	0	0	0	0	0	?	?	?	1	?	0	0	?	0	TguLTR5d
fulm_03737	?	?	?	?	0	?	?	0	0	0	?	?	0	?	?	?	?	1	?	?	1	?	0	?	0	0	?	?	?	?	?	?	?	1	0	1	0	1	0	?	0	?	1	?	?	?	?	0	TguLTR5d
fulm_03756	?	?	?	1	0	0	?	0	0	0	?	0	0	0	0	?	0	0	0	0	1	?	0	?	0	0	?	0	?	0	?	0	0	0	0	0	0	?	?	?	?	?	1	?	?	0	?	0	TguLTR5d
fulm_03762	?	?	?	1	0	0	0	?	0	0	0	?	0	?	?	?	?	?	?	0	1	?	0	?	0	0	0	0	?	?	?	?	?	0	0	0	0	0	0	?	?	?	1	?	?	0	0	0	TguLTR5d
fulm_03812	?	?	?	1	?	?	?	0	0	0	?	0	0	?	?	?	?	0	?	0	1	?	?	?	0	0	0	?	?	?	?	0	?	0	0	0	?	0	0	?	0	0	1	?	?	0	?	0	TguLTR5d
fulm_03846	?	?	?	1	?	?	0	0	0	0	?	0	?	0	?	?	0	1	0	0	1	?	0	?	0	0	?	?	?	?	?	?	?	1	0	?	?	?	?	?	?	?	1	?	?	0	?	?	TguLTR5d
fulm_03872	0	?	0	1	0	?	0	0	0	?	0	0	0	?	?	0	0	1	0	?	1	?	0	0	0	0	?	0	?	0	0	?	0	1	0	1	0	1	0	?	?	?	1	?	0	0	?	0	TguLTR5d
fulm_03879	?	?	0	0	0	?	0	0	?	0	?	0	0	?	?	?	0	1	?	0	1	?	0	0	0	0	0	?	?	?	?	?	0	1	0	1	0	1	0	?	0	0	0	?	?	0	?	?	TguLTR5d
fulm_03895	0	0	?	1	0	?	?	?	0	0	0	?	0	?	0	?	?	0	0	0	1	?	0	?	0	0	?	0	?	?	0	0	0	0	0	0	0	?	0	?	0	0	1	?	?	0	?	0	TguLTR5d
fulm_03953	0	?	?	1	0	0	?	0	0	0	?	?	0	?	0	?	0	0	0	0	1	?	0	?	0	0	0	0	?	0	0	?	0	0	0	0	0	0	0	0	0	0	1	?	?	0	?	0	TguLTR5d
fulm_03994	0	0	?	1	0	0	0	0	?	0	?	0	0	0	0	0	0	0	0	0	1	?	0	?	0	0	0	0	?	?	0	0	0	0	0	0	0	0	0	?	0	0	1	?	?	0	?	0	TguLTR5d
fulm_04060	?	?	?	1	?	0	?	?	0	0	?	0	0	?	?	?	?	0	?	0	1	?	0	?	0	0	0	?	?	0	?	?	0	0	?	?	?	0	0	?	0	0	1	?	?	?	?	0	TguLTR5d
fulm_04060	?	?	?	0	?	?	?	?	0	0	?	1	0	?	?	?	?	0	?	0	0	?	1	?	0	0	0	?	?	0	?	?	0	0	?	0	?	0	0	?	0	1	?	?	?	?	?	0	TguLTRL4c
fulm_04076	0	?	?	1	?	0	?	?	0	0	?	0	?	?	?	?	?	1	?	0	1	?	0	?	0	0	0	0	?	?	?	0	?	1	?	?	0	1	0	?	?	0	1	?	?	0	?	0	TguLTR5d
fulm_04107	0	?	0	0	?	0	0	0	0	0	?	0	0	0	?	?	0	1	?	0	1	?	0	?	0	0	0	?	?	0	0	0	0	1	0	1	0	?	0	?	0	?	0	?	?	0	?	0	TguLTR5d
fulm_04132	0	?	0	1	0	?	?	0	0	0	0	0	0	?	0	0	0	0	?	0	1	?	0	0	0	0	0	0	?	0	0	0	0	0	0	0	0	0	0	?	0	0	1	?	0	0	?	0	TguLTR5d
fulm_04152	0	0	0	0	0	0	0	0	0	0	?	0	0	0	0	0	?	1	?	0	1	?	0	?	0	0	0	?	?	?	0	0	?	1	0	1	0	?	0	?	0	0	0	0	?	0	?	0	TguLTR5d
fulm_04159	?	?	0	1	0	0	0	?	0	0	?	0	0	?	0	?	0	?	0	?	1	?	0	?	0	0	?	?	?	?	0	?	?	0	0	?	?	0	0	?	0	?	1	?	?	0	?	0	TguLTR5d
fulm_04169	0	?	?	1	0	?	0	0	0	0	?	0	?	?	?	?	?	0	?	0	1	?	0	?	0	0	?	0	?	?	0	0	0	0	0	0	0	0	0	?	?	0	1	?	?	0	?	0	TguLTR5d
fulm_04180	0	?	0	1	0	?	?	?	0	0	0	0	0	0	0	?	0	?	?	0	1	?	0	0	0	0	?	0	?	?	?	0	?	0	?	0	0	0	0	?	0	0	1	?	?	?	?	?	TguLTR5d
fulm_04187	0	?	0	1	0	0	?	0	0	0	0	0	0	?	0	0	?	0	0	0	1	?	0	0	0	0	0	0	?	0	0	0	0	0	0	0	0	0	0	?	0	0	1	?	?	0	?	0	TguLTR5d
fulm_04196	?	?	1	0	1	1	1	1	?	?	?	1	?	?	1	?	1	0	0	1	0	?	1	?	?	1	?	1	?	1	1	0	?	0	1	0	0	0	1	?	?	0	0	?	?	1	?	?	CR1-J2_Pass
fulm_04206	?	?	0	1	0	?	?	0	0	0	0	0	?	0	0	0	0	1	0	0	1	?	0	0	0	0	0	?	?	0	?	0	0	0	0	1	0	?	0	?	0	?	1	?	0	0	?	0	TguLTR5d
fulm_04220	0	?	0	1	0	0	?	0	0	0	?	0	0	?	0	0	0	0	?	0	1	?	0	?	0	0	0	0	?	?	0	0	0	0	0	0	0	0	0	?	0	0	1	?	?	0	?	0	TguLTR5d
fulm_04223	?	?	?	1	0	?	?	?	?	0	?	0	0	?	?	?	?	0	?	0	1	?	0	?	0	0	?	?	?	?	?	?	?	0	0	?	0	?	0	?	0	?	1	?	?	0	?	?	TguLTR5d
fulm_04230	0	?	?	1	0	0	0	0	0	0	0	0	0	0	0	0	?	0	0	0	1	?	0	?	0	0	0	0	?	?	0	0	?	0	0	0	0	0	0	0	?	?	1	?	0	0	?	0	TguLTR5d
fulm_04242	?	?	0	1	0	?	?	0	0	0	?	?	?	0	0	?	?	0	?	0	1	?	0	?	0	0	?	?	?	?	?	?	?	0	0	?	0	?	0	?	0	?	1	?	?	?	?	?	TguLTR5d
fulm_04250	0	?	0	1	0	0	?	0	0	?	0	0	0	?	0	0	?	0	?	0	1	?	0	0	0	0	0	0	?	0	?	0	0	0	0	0	0	0	0	?	0	0	1	?	0	0	?	0	TguLTR5d
fulm_04303	?	?	?	1	?	0	0	?	0	0	?	?	?	?	0	0	?	1	0	?	1	?	0	?	?	?	0	?	?	?	?	?	?	1	?	?	?	1	0	?	?	?	1	?	0	0	?	?	TguLTR5d
fulm_04306	0	0	?	1	0	?	?	0	0	0	0	0	0	0	0	0	0	0	0	0	1	?	0	0	0	0	0	0	?	0	?	?	0	0	0	0	0	0	0	?	0	0	1	?	0	0	?	0	TguLTR5d
fulm_04334	0	0	0	1	0	0	?	0	0	0	0	0	0	?	?	?	0	0	0	?	1	?	?	?	?	?	?	?	?	?	?	?	?	0	?	0	0	0	0	?	0	0	1	0	?	0	?	?	TguLTR5d
fulm_04340	0	?	?	1	0	0	0	0	0	0	?	0	0	?	?	?	?	0	0	0	1	?	0	?	0	0	?	?	?	0	0	0	0	0	?	0	0	0	0	?	0	0	1	?	?	0	?	0	TguLTR5d
fulm_04369	0	0	0	1	0	0	?	0	0	0	0	0	0	?	0	0	0	0	0	0	1	?	0	?	0	0	0	0	?	0	0	0	0	0	0	0	0	0	0	?	0	0	1	?	?	0	?	0	TguLTR5d
fulm_04425	0	0	0	1	0	0	0	0	0	0	0	0	0	0	0	0	0	0	0	0	1	0	0	0	0	0	0	0	0	0	0	0	0	0	0	0	0	0	0	0	0	0	1	0	0	?	0	?	TguLTR5d
fulm_04427	?	?	?	1	0	0	?	?	0	0	0	0	?	?	?	0	0	0	0	0	1	?	0	?	?	0	0	?	?	?	?	0	?	0	0	0	0	0	0	?	0	?	1	?	?	0	?	?	TguLTR5d
fulm_04438	0	?	0	0	0	0	0	0	0	0	0	0	?	?	?	?	?	1	0	0	1	?	0	?	0	0	?	?	?	0	0	?	0	?	0	1	0	1	0	?	0	?	0	?	?	0	?	0	TguLTR5d
fulm_04439	0	0	0	1	0	0	0	0	0	0	?	0	0	0	0	0	0	0	?	0	1	?	0	0	0	0	?	0	?	?	?	0	?	0	0	0	0	0	0	0	0	0	1	0	?	0	?	0	TguLTR5d
fulm_04444	?	?	?	1	0	0	?	0	0	0	?	0	0	0	0	?	?	0	0	0	1	?	0	0	0	0	0	0	?	0	?	0	0	0	0	0	?	0	0	?	?	0	1	?	0	0	?	0	TguLTR5d
fulm_04446	0	0	?	0	0	0	0	0	0	0	?	0	?	0	0	0	0	1	0	0	1	?	0	?	0	0	0	0	?	0	0	0	?	1	0	1	0	1	0	0	0	0	0	0	0	0	?	0	TguLTR5d
fulm_04460	0	?	0	1	0	0	0	0	0	0	?	0	0	0	?	0	0	0	0	?	0	?	0	0	0	0	0	0	?	1	?	0	1	?	0	0	0	?	0	?	0	0	1	?	?	?	?	0	TguLTR5d/a
fulm_04470	0	?	?	1	0	0	0	0	0	0	0	0	0	?	0	0	0	1	0	0	1	?	1	0	0	0	0	0	?	0	?	0	0	1	0	1	0	1	0	0	?	0	1	?	0	0	?	0	TguLTR5d
fulm_04490	0	?	0	1	0	0	?	?	0	0	0	0	0	0	0	0	0	0	0	0	1	?	0	0	0	0	0	0	?	0	0	?	0	0	0	0	0	0	0	0	0	?	1	?	0	0	?	0	TguLTR5d
fulm_04492	?	?	0	1	?	0	0	?	0	0	0	0	0	0	0	?	0	0	0	0	1	?	0	?	0	0	0	?	?	0	0	0	0	0	0	0	0	0	0	0	0	0	1	0	?	0	?	0	TguLTR5d
fulm_04501	?	?	?	1	0	?	?	?	0	0	?	?	?	?	?	?	?	0	?	0	1	?	?	?	0	0	0	?	?	0	?	0	0	?	?	?	0	?	0	?	?	0	1	?	?	?	?	?	TguLTR5d
fulm_04531	?	?	?	1	0	?	?	0	0	0	0	0	?	?	?	?	?	0	0	0	1	?	0	?	0	0	?	?	?	?	?	0	0	0	0	0	0	0	0	?	0	?	1	?	?	?	?	0	TguLTR5d
fulm_04545	0	0	0	1	0	0	0	0	0	0	0	0	0	0	0	0	0	0	0	0	1	0	0	0	0	0	0	0	0	0	0	0	0	0	0	0	0	0	0	0	0	?	1	?	0	0	?	0	TguLTR5d
fulm_04557	?	?	0	1	0	0	0	0	0	0	0	0	0	0	0	0	?	0	?	0	1	?	0	0	0	0	0	0	?	0	0	0	0	0	0	0	?	?	0	?	0	0	1	?	?	?	?	0	TguLTR5d
fulm_04632	1	0	0	0	0	0	0	0	0	0	0	0	0	?	0	1	0	0	0	0	0	0	0	1	0	0	0	1	?	1	0	0	?	0	0	0	0	0	0	0	0	0	0	0	1	0	?	0	CR1-E_Pass
fulm_04632	0	0	0	0	0	1	0	0	0	0	0	0	0	0	0	0	0	0	0	0	0	0	0	?	0	0	0	0	?	0	1	0	0	0	0	0	0	0	0	?	0	0	0	0	0	0	0	0	CR1-E_Pass
fulm_04638	0	0	0	1	0	0	0	0	0	?	0	0	0	0	0	0	0	0	0	0	1	?	0	0	0	0	0	0	?	0	0	0	0	0	0	0	0	0	0	0	0	0	1	?	0	0	?	0	TguLTR5d
fulm_04651	?	0	?	1	0	0	?	1	0	0	?	0	0	?	0	?	0	1	0	0	1	?	0	?	0	0	0	?	?	?	?	0	?	1	0	1	0	1	0	?	?	?	1	?	?	0	?	0	TguLTR5d
fulm_04657	0	?	0	1	0	0	0	0	0	0	0	0	0	?	0	0	0	0	0	0	1	?	0	0	0	0	0	?	0	0	0	0	?	0	0	0	0	1	0	0	0	0	1	?	0	0	?	0	TguLTR5d
fulm_04679	?	?	?	1	0	?	?	0	0	0	?	0	0	0	?	?	?	0	0	0	1	?	0	?	0	0	0	?	?	0	?	?	0	0	0	0	0	0	0	?	0	0	1	?	?	0	?	0	TguLTR5d
fulm_04687	?	?	0	1	0	0	?	0	0	0	0	0	0	?	?	?	0	0	0	?	1	?	0	?	0	0	0	?	?	?	0	?	?	0	0	0	0	0	0	?	?	?	1	?	?	?	?	?	TguLTR5d
fulm_04721	?	?	0	1	0	0	0	0	0	0	0	0	0	?	0	?	0	0	?	0	1	?	0	?	0	0	?	?	?	?	0	0	?	0	0	0	0	0	0	?	?	0	1	?	?	0	?	0	TguLTR5d
fulm_04791	?	?	0	1	0	0	?	0	?	0	?	0	0	0	0	0	?	1	0	0	1	?	1	?	?	?	0	?	?	?	?	0	?	1	0	1	0	1	0	?	0	0	1	?	?	0	?	?	TguLTR5d
fulm_04825	0	?	0	1	0	0	0	0	0	0	0	0	0	0	0	0	?	0	0	0	1	?	0	0	0	0	0	?	0	0	0	0	0	0	0	0	0	0	0	0	0	?	1	0	0	0	?	0	TguLTR5d
fulm_04831	?	?	0	1	0	?	?	0	0	0	?	?	?	?	0	?	0	0	0	0	1	?	0	?	0	0	0	0	?	?	?	?	0	0	0	0	0	0	0	?	0	0	1	?	?	0	?	0	TguLTR5d
fulm_04847	?	?	?	1	0	0	?	?	0	0	?	0	?	?	?	?	?	0	0	?	1	?	?	?	0	0	0	0	?	0	?	?	0	0	?	0	0	?	?	?	0	?	1	?	?	?	?	0	TguLTR5d
fulm_04858	0	0	0	0	0	0	0	0	0	0	0	0	0	0	0	0	0	1	0	0	1	?	0	0	0	0	0	0	?	0	0	?	0	1	0	1	0	1	0	0	0	0	0	?	0	0	?	0	TguLTR5d
fulm_04866	?	?	?	1	0	0	0	0	0	0	0	0	0	?	0	0	?	0	0	0	1	?	0	?	0	0	0	?	?	?	0	?	0	0	?	0	0	1	0	?	0	?	1	?	?	?	?	0	TguLTR5d
fulm_04877	?	0	?	1	0	?	?	?	0	0	?	0	?	?	?	?	0	0	0	0	1	?	0	?	0	0	?	?	?	?	0	0	?	0	?	?	0	?	0	?	0	0	1	0	?	0	?	0	TguLTR5d
fulm_04888	?	?	0	1	0	0	?	0	0	0	?	0	?	?	0	0	?	0	0	0	1	?	0	?	0	0	0	?	?	?	0	?	?	0	0	0	0	0	0	?	0	0	1	?	?	0	?	0	TguLTR5d
fulm_04903	?	?	?	1	0	0	?	0	0	0	?	0	0	?	0	?	?	?	0	0	1	?	0	?	0	0	0	?	?	0	0	0	0	0	0	0	0	0	0	0	?	?	1	?	?	?	?	0	TguLTR5d
fulm_04903	?	?	?	1	0	0	?	0	0	0	?	0	0	?	0	?	?	1	0	0	1	?	1	?	0	0	0	?	?	0	0	1	0	1	1	1	0	1	0	0	?	?	1	?	?	?	?	0	CR1-J2_Pass
fulm_04905	0	?	?	0	0	?	?	0	0	0	?	0	0	?	0	0	0	1	?	0	1	0	0	0	0	0	0	0	0	?	?	0	0	1	0	1	0	1	0	0	0	0	0	?	0	0	?	0	TguLTR5d
fulm_04971	?	?	?	1	0	0	?	?	0	0	?	0	?	?	?	?	?	0	?	0	1	?	0	?	0	0	?	?	?	?	?	0	?	0	0	0	?	0	0	?	0	?	1	?	?	0	?	0	TguLTR5d
fulm_04988	0	0	0	1	0	0	0	0	0	0	0	0	0	0	0	0	0	0	0	0	1	?	0	0	0	0	0	0	?	0	0	0	0	0	0	0	0	0	0	?	0	0	1	?	?	0	?	0	TguLTR5d
fulm_04996	?	0	0	1	0	0	?	0	0	0	0	0	0	0	0	?	?	0	0	0	1	?	0	0	0	0	0	0	?	?	0	0	?	0	0	0	0	0	0	?	0	?	1	?	0	0	?	0	TguLTR5d
fulm_04998	?	?	?	1	0	?	?	0	0	0	?	0	0	?	0	?	?	0	0	0	1	?	0	?	?	?	0	?	?	?	?	0	0	0	0	0	?	?	0	?	0	0	1	?	?	0	?	?	TguLTR5d
fulm_05001	?	?	0	1	0	0	?	0	0	0	0	0	0	0	0	0	?	0	0	0	1	?	0	?	0	0	0	0	?	0	0	0	0	?	0	0	0	0	0	?	0	0	1	?	?	0	?	0	TguLTR5d
fulm_05007	0	0	?	1	0	0	?	0	0	0	0	0	0	?	0	?	?	?	?	0	1	?	0	?	0	0	0	0	?	?	0	0	0	0	0	0	?	0	0	?	0	0	1	?	?	0	?	?	TguLTR5d
fulm_05009	?	?	?	1	0	0	?	?	0	0	?	0	0	?	?	?	?	?	?	?	1	?	0	?	?	?	?	0	?	?	?	?	?	0	?	0	?	?	0	?	0	0	1	?	?	?	?	?	TguLTR5d
fulm_05021	0	?	0	0	0	0	0	0	0	0	0	0	0	0	0	0	?	0	0	0	0	?	0	0	0	0	0	0	?	0	0	0	0	0	0	0	0	0	1	?	1	0	0	0	0	0	?	0	CR1-E_Pass
fulm_05033	?	0	0	1	0	0	?	?	0	0	?	?	?	?	?	0	?	0	0	0	1	?	0	?	0	0	0	?	?	0	?	?	?	0	0	0	?	?	0	?	0	?	1	?	?	?	?	0	TguLTR5d
fulm_05056	0	0	0	1	0	0	0	0	0	0	0	0	0	0	0	?	0	0	0	0	1	0	0	?	0	0	0	?	?	0	?	0	0	0	0	0	0	0	0	?	0	0	1	?	?	0	?	0	TguLTR5d
fulm_05076	0	?	0	1	0	0	0	0	0	0	0	0	0	0	0	?	?	0	0	0	1	?	0	?	0	0	0	?	?	?	0	0	0	0	0	0	?	?	0	?	?	?	1	?	?	0	?	0	TguLTR5d
fulm_05079	?	?	0	1	?	0	?	0	0	?	0	0	?	?	0	?	0	0	0	0	1	?	0	?	0	0	0	0	?	0	0	0	0	0	0	0	0	0	0	?	0	?	1	?	?	0	?	?	TguLTR5d
fulm_05091	?	?	?	1	0	?	?	?	0	0	?	0	?	0	0	?	?	0	?	?	1	?	0	?	0	0	0	?	?	0	0	0	?	0	0	0	0	0	0	?	0	0	1	?	?	0	?	0	TguLTR5d
fulm_05100	?	?	0	1	?	0	?	0	0	0	?	0	0	?	0	0	?	?	?	0	1	?	0	0	0	0	0	0	?	0	?	?	0	0	?	0	?	0	0	?	0	1	1	?	0	?	?	0	TguLTR5d
fulm_05100	?	0	0	0	0	0	?	?	0	0	?	0	?	?	?	0	0	1	?	0	0	?	0	0	0	0	0	0	?	0	?	?	0	0	?	1	?	0	0	?	0	0	0	?	0	?	?	0	TguLTRL4c
fulm_05108	0	?	?	1	0	0	?	0	?	0	?	0	0	?	0	0	?	0	0	0	1	?	0	?	0	0	0	?	?	0	0	0	0	0	0	0	0	0	?	0	0	0	1	?	?	?	?	?	TguLTR5d
fulm_05119	0	0	?	1	0	0	0	0	0	0	?	0	0	0	0	0	0	0	?	0	1	?	1	0	0	0	0	0	?	0	0	0	0	0	0	0	0	0	0	0	0	0	1	?	0	0	?	0	TguLTR5d
fulm_05119	0	?	0	0	0	0	0	0	0	0	0	0	0	0	0	0	0	0	0	0	0	0	0	?	0	0	0	0	?	0	0	1	0	0	0	0	0	0	0	0	?	1	0	0	0	0	?	0	TguLTRL4c
fulm_05165	0	?	0	1	0	0	?	0	0	0	0	0	0	0	0	0	0	0	0	0	1	0	0	?	0	0	0	0	0	0	0	0	0	0	0	0	0	0	0	0	0	0	1	?	0	0	?	0	TguLTR5d
fulm_05209	0	0	0	0	0	0	0	0	0	0	0	0	0	0	0	0	0	1	0	0	1	0	0	0	0	0	0	0	0	?	0	0	0	1	0	1	0	1	0	0	0	0	0	0	0	0	0	0	TguLTR5d
fulm_05234	?	?	0	0	0	0	0	?	0	?	0	0	0	?	0	?	0	1	0	0	0	?	0	?	0	0	?	0	?	0	0	?	0	1	0	1	0	1	0	?	0	0	0	?	?	0	?	0	TguLTR5d
fulm_05266	0	?	0	1	0	?	?	0	0	0	?	0	?	?	?	0	?	?	0	?	1	?	0	?	0	0	0	?	?	0	0	0	?	0	0	0	?	0	0	?	0	0	1	?	?	0	?	0	TguLTR5d
fulm_05268	?	?	0	1	0	?	0	0	0	0	0	0	0	?	0	0	0	0	0	?	1	?	0	0	0	0	?	0	?	0	0	0	0	0	?	0	0	0	0	?	0	?	1	0	0	0	?	0	TguLTR5d
fulm_05276	?	?	?	0	0	?	?	0	0	0	?	0	0	0	0	?	0	1	?	0	1	?	0	?	0	0	0	?	?	0	0	0	?	1	?	1	0	1	0	?	0	0	0	?	?	0	?	?	TguLTR5d
fulm_05296	0	?	?	1	0	0	0	0	0	?	0	0	?	?	0	0	0	0	?	0	1	?	?	0	0	0	0	0	?	?	0	0	?	0	?	0	?	0	0	?	?	?	1	?	?	0	?	0	TguLTR5d
fulm_05464	0	?	0	1	0	0	?	0	0	0	?	0	0	?	0	0	0	0	?	0	1	?	0	0	0	0	0	0	?	0	0	0	0	0	0	0	?	0	0	?	0	0	1	?	0	0	?	0	TguLTR5d
fulm_05464	0	?	0	0	0	0	0	0	0	1	?	0	0	0	0	0	?	0	0	?	0	?	0	0	1	1	0	0	?	0	0	0	0	0	0	0	0	0	0	0	0	?	0	0	0	0	?	0	TguLTR5d
fulm_05472	?	?	?	1	0	0	?	?	0	0	0	0	0	0	0	0	0	1	0	0	1	?	1	?	0	0	?	?	?	0	0	0	0	1	0	1	0	1	0	?	?	0	1	?	?	0	?	0	TguLTR5d
fulm_05479	?	0	0	1	0	0	?	0	?	0	?	0	0	0	?	?	0	0	0	?	1	?	0	?	0	0	0	?	?	?	0	0	?	0	?	0	0	0	0	0	0	0	1	?	?	0	0	0	TguLTR5d
fulm_05530	?	?	?	1	0	?	?	0	?	0	0	0	?	?	0	?	0	0	?	0	1	?	0	?	?	?	0	?	?	0	?	0	0	0	0	0	?	0	0	?	0	?	1	?	?	0	?	0	TguLTR5d
fulm_05533	0	?	0	1	0	0	0	0	0	0	0	0	0	0	0	0	0	0	0	0	1	?	0	0	0	0	0	?	?	0	0	0	?	0	0	0	?	0	0	0	?	?	1	?	0	0	?	0	TguLTR5d
fulm_05583	0	0	?	0	0	0	?	0	0	0	?	0	0	0	0	0	0	0	0	0	0	0	0	?	0	0	0	0	?	0	?	?	0	0	0	0	0	?	1	?	1	0	0	?	0	0	?	0	TguLTR5a
fulm_05602	?	0	?	1	0	0	?	0	0	0	?	0	0	0	?	?	0	0	?	0	1	?	?	?	0	0	0	?	?	?	0	?	?	0	?	0	?	0	0	?	0	?	1	?	?	0	?	0	TguLTR5d
fulm_05617	?	?	0	1	0	0	?	0	0	0	0	0	0	?	0	?	?	?	0	0	1	?	0	?	0	0	0	?	?	?	?	0	?	1	?	1	0	1	0	?	0	?	1	?	?	0	?	?	TguLTR5d
fulm_05621	?	?	0	0	0	0	?	?	0	0	?	0	0	?	?	?	?	1	?	0	0	?	?	?	0	0	?	?	?	0	?	?	0	1	?	1	?	1	0	?	0	0	0	?	?	?	?	?	TguLTR5d
fulm_05622	?	?	0	1	0	0	?	0	0	0	?	0	0	?	?	?	?	1	?	0	1	?	0	?	0	0	0	?	?	0	0	?	?	1	?	1	0	1	0	?	?	0	1	?	?	0	?	0	TguLTR5d
fulm_05639	0	0	0	1	0	0	0	0	0	0	?	0	0	0	0	0	0	0	0	0	1	0	0	0	0	0	0	0	0	0	0	0	?	0	0	0	0	0	0	0	0	0	1	?	0	0	?	0	TguLTR5d
fulm_05683	?	?	?	1	0	?	?	0	0	0	?	0	0	0	?	?	?	0	?	?	1	?	0	?	0	0	0	?	?	?	?	?	?	?	0	0	0	?	0	?	?	?	1	?	?	0	?	0	TguLTR5d
fulm_05712	0	?	0	0	0	0	0	0	0	0	0	0	0	?	0	0	0	1	0	0	1	?	0	0	0	0	0	?	0	0	0	0	0	1	0	1	0	1	0	0	0	0	0	?	0	0	?	0	TguLTR5d
fulm_05734	?	?	0	1	0	?	0	0	0	0	0	?	0	0	0	?	0	0	0	0	1	?	0	0	0	0	?	0	?	?	0	?	?	?	?	0	0	0	0	0	0	?	1	?	?	0	?	0	TguLTR5d
fulm_05744	?	?	0	0	0	0	0	?	0	0	0	0	0	0	0	?	0	1	0	0	1	0	0	?	0	0	0	?	0	0	0	0	0	1	0	1	0	1	0	0	?	0	0	0	?	0	?	0	TguLTR5d
fulm_05744	0	?	?	0	0	?	?	0	0	0	?	0	0	0	0	?	0	0	0	0	0	?	0	0	0	0	0	0	?	?	1	0	?	0	0	0	0	0	0	1	0	?	0	0	?	0	?	0	CR1-E_Pass
fulm_05744	0	0	0	0	0	0	0	0	0	0	0	0	?	0	0	0	0	0	0	0	0	0	0	0	0	0	0	0	0	?	0	0	?	0	0	0	0	0	1	0	1	0	0	0	0	0	?	0	CR1-E_Pass
fulm_05744	0	?	0	0	0	?	0	0	0	0	0	0	0	0	0	?	0	0	0	0	0	?	0	?	0	0	0	?	?	0	1	0	0	0	0	0	0	0	0	1	0	0	0	0	?	0	?	0	CR1-E_Pass
fulm_05749	?	?	0	1	0	?	?	0	0	0	?	0	?	?	?	?	0	0	0	?	1	?	0	?	0	0	0	0	?	?	?	?	?	0	?	0	0	?	?	?	0	?	1	0	?	0	?	0	TguLTR5d
fulm_05765	0	?	?	1	0	0	?	0	0	0	?	0	0	0	0	?	0	0	0	0	1	?	0	?	0	0	0	?	?	?	0	0	?	0	0	0	0	0	0	0	0	0	1	?	?	0	?	0	TguLTR5d
fulm_05775	?	?	?	1	0	0	?	?	0	0	?	0	0	?	0	?	?	0	0	0	1	?	0	?	0	0	?	?	?	0	?	0	?	0	0	0	0	0	0	?	0	0	1	?	?	0	?	0	TguLTR5d
fulm_05795	?	?	?	1	0	?	?	?	0	0	?	0	0	?	?	0	?	?	0	0	1	?	0	?	0	0	?	?	?	?	?	0	0	0	0	0	0	?	0	?	?	0	1	?	?	0	?	0	TguLTR5d
fulm_05797	0	?	?	1	0	0	?	0	0	0	?	0	0	0	?	?	0	0	?	0	1	?	0	?	0	0	0	0	?	?	?	0	?	0	0	0	0	0	0	?	?	0	1	?	?	?	?	0	TguLTR5d
fulm_05816	0	0	0	0	0	0	?	0	0	0	0	0	0	0	0	?	0	1	0	0	0	?	0	?	0	0	?	0	0	0	0	?	0	1	?	1	0	1	0	0	0	0	0	?	?	0	?	0	TguLTR5d
fulm_05826	?	?	?	1	0	?	?	?	0	0	?	0	?	?	?	?	?	?	?	?	1	?	0	?	0	0	0	?	?	?	0	?	?	0	0	0	0	0	0	?	0	0	1	?	?	0	?	0	TguLTR5d
fulm_05835	0	?	0	1	0	0	0	0	0	0	0	0	0	0	0	?	0	0	0	0	1	0	0	?	0	0	0	0	?	?	0	0	0	0	0	0	0	0	0	0	0	0	1	0	?	0	0	?	TguLTR5d
fulm_05835	?	?	?	0	0	?	?	0	0	1	?	0	0	?	?	?	0	0	0	0	0	?	0	?	1	?	0	?	?	?	0	?	0	0	0	0	0	0	0	?	0	0	0	0	?	0	?	?	CR1-E_Pass
fulm_05837	0	?	0	1	0	0	?	0	0	0	?	0	0	0	?	0	?	0	0	0	1	?	0	?	0	0	?	0	?	?	0	0	0	0	0	0	?	0	0	?	0	0	1	?	?	0	?	0	TguLTR5d
fulm_05868	?	?	?	1	0	?	?	?	0	0	?	0	0	?	0	?	?	0	0	?	1	?	0	?	0	0	0	?	?	0	?	0	?	0	0	0	0	0	0	?	0	0	1	?	?	?	?	?	TguLTR5d
fulm_05875	0	?	0	1	0	0	0	0	0	0	?	0	0	0	0	0	0	0	?	0	1	?	0	0	0	0	0	0	?	0	0	0	0	0	0	0	?	0	0	?	0	0	1	?	?	?	?	0	TguLTR5d
fulm_05876	0	?	0	1	0	?	?	0	0	0	0	?	0	?	?	?	?	0	?	?	1	?	0	?	0	0	0	?	?	?	?	?	?	0	?	0	0	?	0	0	0	0	1	?	?	0	?	0	TguLTR5d
fulm_05878	?	0	?	1	0	0	?	0	0	0	?	0	0	0	0	?	?	1	?	0	1	0	0	?	0	0	0	0	?	?	0	0	0	1	0	1	0	1	?	0	0	0	1	0	0	0	?	0	TguLTR5d
fulm_05882	?	?	?	0	?	0	?	0	0	0	?	?	0	?	?	?	?	1	0	?	1	?	0	?	0	0	0	?	?	?	0	?	?	?	0	1	?	1	0	?	0	0	0	?	?	?	?	?	TguLTR5d
fulm_05921	0	?	0	1	0	0	?	?	0	0	0	0	0	0	0	?	?	?	0	?	1	?	0	?	0	0	?	?	?	0	?	0	?	?	?	0	0	0	0	?	0	?	1	?	?	?	?	0	TguLTR5d
fulm_05963	?	?	0	1	0	?	?	0	0	0	0	0	?	?	?	?	0	0	0	0	1	?	0	?	0	0	0	0	?	?	?	0	?	0	0	0	0	?	0	?	0	0	1	?	?	?	?	0	TguLTR5d
gavi_00013	?	?	?	?	0	?	?	0	0	0	?	0	?	?	?	?	0	?	?	0	?	?	1	?	0	0	0	?	?	?	?	?	?	1	?	1	1	?	0	0	0	?	1	?	?	?	?	?	TguLTR5d
gavi_00107	?	?	?	1	0	?	?	?	0	0	?	0	0	0	0	0	0	1	?	0	1	?	1	?	0	0	0	?	?	?	0	0	0	1	0	1	0	?	0	?	0	0	1	?	?	0	?	0	TguLTR5d
gavi_00178	0	?	?	1	0	0	?	0	0	0	0	0	0	0	0	?	?	1	?	0	?	?	1	0	0	0	0	0	?	0	0	0	0	1	0	?	1	?	0	?	?	?	1	?	?	0	?	0	TguLTR5d
gavi_00228	0	?	0	0	0	0	?	0	0	0	?	?	?	0	?	?	0	?	?	?	1	?	1	?	0	0	0	0	?	?	?	0	?	1	0	1	0	1	0	?	?	?	0	?	?	?	?	0	TguLTR5d
gavi_00248	0	0	0	0	0	0	?	0	0	0	0	0	0	0	0	?	0	1	0	0	0	0	0	0	0	0	0	0	0	0	0	0	?	0	0	1	0	1	0	0	0	0	0	0	?	0	?	0	TguLTR5d
gavi_01030	0	?	0	0	0	?	0	0	0	0	0	0	0	?	0	0	0	?	?	?	0	?	0	0	0	0	0	?	?	0	0	0	0	0	0	0	0	0	1	?	1	0	0	?	0	0	?	0	CR1-E_Pass
gavi_01205	?	?	?	1	0	?	1	1	0	0	?	0	0	?	?	?	0	1	?	0	1	0	1	?	0	0	0	?	0	0	0	?	0	?	0	1	0	1	0	0	0	?	1	?	?	?	?	0	TguLTR5d
gavi_01497	0	0	0	0	0	0	?	0	0	0	0	0	?	?	?	?	?	1	0	0	0	?	0	?	0	0	0	?	?	?	0	?	?	1	0	1	?	?	0	?	0	?	0	?	?	0	?	0	TguLTR5d
gavi_01501	?	?	?	?	0	?	?	?	0	0	?	1	?	?	0	?	?	?	1	0	?	?	?	?	?	0	?	?	?	?	?	0	?	0	?	0	1	0	0	?	0	?	?	?	?	?	?	0	TguLTR5d
gavi_01704	?	?	?	0	?	?	?	0	0	0	?	0	0	?	?	?	?	1	?	0	0	?	1	?	0	0	0	?	?	?	?	?	0	1	0	?	0	1	0	?	0	0	0	?	?	0	?	0	TguLTR5d
gavi_01887	0	?	?	1	0	0	0	0	0	0	0	0	0	0	0	?	0	0	?	0	1	?	1	0	0	0	0	0	?	0	0	0	0	0	0	0	0	0	0	?	0	0	1	?	0	0	?	0	TguLTR5d
gavi_01887	0	?	0	0	0	0	0	0	0	0	0	0	0	0	0	0	0	0	0	0	0	?	0	0	0	0	0	0	?	0	0	1	0	0	0	0	0	0	0	0	?	1	0	0	0	0	?	0	TguLTRL4c
gavi_01903	0	?	?	0	0	0	?	?	0	0	0	0	0	0	0	0	0	0	0	0	0	?	0	?	0	0	0	?	?	?	0	0	0	?	?	?	0	0	1	?	1	?	0	?	?	0	0	0	TguLTR5d
gavi_02137	?	?	?	0	?	?	?	0	?	?	?	?	?	?	0	?	?	?	0	?	0	?	0	?	0	0	0	?	?	?	?	?	?	?	0	0	0	0	1	?	1	0	0	0	?	0	?	0	TguLTR5a
gavi_02222	?	0	?	0	0	?	0	0	0	0	0	0	0	0	0	0	0	1	0	0	0	?	0	0	?	?	0	0	?	0	?	0	0	1	0	1	0	?	0	0	0	0	0	0	?	0	0	0	TguLTR5d
gavi_02358	0	0	0	0	0	?	0	?	?	0	0	0	0	0	0	?	0	1	?	0	0	?	0	?	0	0	0	?	0	0	0	0	0	1	0	1	?	1	0	?	0	0	0	?	?	0	?	0	TguLTR5d
gavi_02584	?	?	0	1	0	0	?	0	0	0	0	0	0	0	0	0	?	1	0	0	1	?	1	0	0	0	0	0	?	0	?	0	0	1	0	1	0	1	0	0	?	0	1	?	0	0	?	?	TguLTR5d
gavi_03173	0	0	0	0	0	0	1	0	?	?	1	0	0	0	0	0	0	0	0	0	0	?	0	0	0	?	0	0	?	0	0	0	0	0	0	0	0	0	0	?	0	0	0	0	0	0	0	0	CR1-E_Pass
hala_00065	0	0	0	?	0	0	?	?	0	1	?	0	0	?	0	?	0	0	0	0	0	0	0	?	1	1	0	0	0	0	?	?	0	0	0	0	0	0	0	0	0	0	?	0	?	0	?	1	CR1-J2_Pass
hala_00099	0	0	0	0	0	0	0	0	0	1	?	0	0	?	0	?	0	0	0	0	0	?	0	?	1	1	?	?	?	0	?	0	0	0	0	0	0	0	0	0	0	0	0	?	?	?	?	0	TguLTR5d
hala_00099	0	?	0	0	0	0	?	0	0	0	?	?	1	?	0	?	?	0	0	?	0	0	0	?	0	0	0	?	?	0	?	0	0	0	0	0	0	0	0	0	0	0	0	?	?	1	?	0	CR1-Z1_Pass
hala_00219	?	?	?	0	0	?	?	?	?	1	?	0	?	?	0	?	?	0	?	?	0	?	0	?	1	1	?	?	?	?	?	?	?	0	?	?	0	0	0	?	0	0	0	?	?	0	?	0	TguLTR5d
hala_00332	?	?	0	0	0	?	?	0	0	0	?	0	?	0	0	0	0	0	0	0	0	0	0	?	1	1	0	?	0	0	0	?	?	0	0	0	0	?	?	?	?	0	0	?	?	0	0	1	TguLTR5d
hala_00342	0	?	?	0	0	0	?	0	0	1	?	?	?	?	0	0	0	0	?	0	0	?	0	?	1	1	0	0	?	0	?	0	0	0	0	?	0	0	0	?	0	0	0	0	0	0	?	0	TguLTR5d
hala_00358	0	0	0	0	0	0	0	0	0	1	0	0	0	0	0	?	0	0	?	?	0	?	0	?	1	1	?	0	0	?	0	?	0	0	0	0	0	?	0	?	0	0	0	?	?	0	?	?	TguLTR5d
hala_00394	0	?	0	0	0	0	?	0	0	1	0	0	0	0	0	0	0	0	0	?	0	?	0	0	1	1	0	?	0	0	?	0	0	0	0	0	0	0	0	0	0	0	0	?	0	0	?	0	TguLTR5d
hala_00415	?	?	?	0	0	?	0	0	0	1	0	0	0	?	0	0	0	0	?	?	0	?	0	?	1	1	0	?	?	?	?	?	0	0	0	0	0	?	0	0	0	0	0	?	0	0	?	0	TguLTR5d
hala_00417	0	0	0	0	0	0	0	0	0	1	0	0	0	0	0	0	0	0	0	0	0	0	0	0	1	1	0	0	0	0	0	0	0	?	0	0	0	0	0	0	0	0	0	0	0	0	?	0	TguLTR5d
hala_00468	0	0	0	0	0	0	?	0	0	1	0	?	0	0	?	0	0	?	0	0	0	0	0	0	1	1	0	0	?	0	0	0	0	0	0	0	0	0	0	?	0	0	0	0	0	0	0	0	TguLTR5d
hala_00622	?	?	?	0	0	?	?	0	0	1	0	?	?	?	?	?	0	0	?	0	0	?	0	?	1	1	0	?	?	?	?	?	?	0	0	0	0	0	?	?	0	?	0	?	?	0	?	0	TguLTR5d
hala_00744	0	?	?	?	?	0	0	0	?	1	?	0	0	?	?	0	0	?	?	0	?	?	0	0	1	1	0	0	?	0	?	?	0	?	?	?	?	?	0	0	?	?	?	?	0	?	?	?	TguLTR5d
hala_00984	?	?	?	0	0	0	?	?	0	1	?	0	0	?	?	?	0	?	0	0	0	0	0	?	1	1	0	?	?	0	0	0	0	0	0	0	0	0	0	?	0	?	0	?	?	0	?	0	TguLTR5d
hala_00992	?	0	0	0	0	0	?	?	0	1	?	0	0	0	?	?	0	?	?	0	0	?	0	?	1	1	0	?	?	0	?	0	0	0	0	0	0	0	0	?	0	0	0	?	?	?	?	0	TguLTR5d
hala_00996	0	0	0	0	0	?	?	0	0	1	?	0	0	?	0	0	?	?	0	0	0	?	0	0	1	1	0	0	?	0	0	0	0	0	?	0	0	0	0	?	0	0	0	?	0	0	?	0	TguLTR5d
hala_01168	0	0	0	0	0	0	0	0	0	1	0	0	0	0	0	0	0	0	0	0	0	?	?	?	1	1	0	0	?	0	0	0	0	0	0	0	0	0	0	?	0	0	0	?	0	0	?	0	TguLTR5d
hala_01427	?	?	?	0	0	0	?	0	0	1	?	0	?	1	?	?	?	0	?	0	0	?	0	?	1	1	0	0	?	?	0	?	?	0	0	0	0	0	0	?	0	0	0	?	?	?	?	0	TguLTR5d
hala_01542	0	0	0	0	0	0	0	0	?	1	0	0	0	0	0	0	0	0	0	0	0	0	0	0	1	1	0	?	0	0	0	0	0	0	0	0	0	?	0	?	?	0	0	0	?	0	0	0	TguLTR5d
hala_01561	?	?	0	0	0	0	?	?	0	1	?	0	0	?	0	?	0	0	0	0	0	?	0	?	1	1	0	0	?	0	0	?	0	0	0	0	0	0	0	?	0	0	0	?	0	0	?	?	TguLTR5d
hala_01862	?	?	0	0	0	0	0	?	0	1	?	0	0	0	0	0	0	0	0	0	0	?	0	?	1	1	0	0	?	?	?	0	0	0	0	0	0	0	0	?	0	0	0	?	?	0	?	?	TguLTR5d
hala_01967	0	0	0	0	0	?	0	0	0	1	0	0	0	?	0	0	0	0	0	0	0	0	0	0	1	1	0	0	0	0	0	0	0	0	0	0	0	0	0	0	0	0	0	0	0	0	0	0	TguLTR5d
hala_01973	0	?	0	0	0	0	?	0	0	1	?	0	0	0	0	0	0	0	0	0	0	?	0	0	1	1	?	0	?	0	?	0	0	0	0	?	0	0	0	?	0	?	0	0	0	0	?	0	TguLTR5d
hala_02012	0	?	0	0	0	0	0	0	0	1	0	0	0	0	0	0	0	0	0	0	0	?	0	0	1	1	0	0	0	0	0	0	0	0	0	0	?	0	0	0	0	0	0	0	0	0	0	0	TguLTR5d
hala_02012	0	?	0	1	0	0	0	0	0	0	0	1	0	0	0	0	0	0	?	0	0	0	0	0	0	0	0	0	0	0	0	0	0	0	0	0	0	0	0	0	0	0	1	0	0	0	0	0	CR1-X3_Pass
hala_02024	?	?	?	0	0	?	?	0	0	1	?	?	?	?	0	?	?	0	0	0	0	?	0	?	1	1	0	?	?	0	?	0	0	0	0	0	0	?	0	?	0	0	0	?	?	?	?	?	TguLTR5d
hala_02073	0	0	?	0	0	?	0	0	0	1	0	0	0	0	0	0	0	0	0	0	0	0	0	0	1	1	0	0	0	0	0	?	0	0	0	0	?	0	0	0	0	0	0	0	0	0	0	0	TguLTR5d
hala_02102	0	?	0	0	0	?	?	?	0	1	0	0	0	0	?	?	?	0	?	0	0	?	0	?	1	1	0	?	?	?	0	0	0	0	0	0	?	0	0	?	0	0	0	?	?	0	?	0	TguLTR5d
hala_02106	0	0	0	0	0	?	?	?	0	1	?	0	0	0	?	?	?	0	0	0	0	?	0	?	1	1	0	?	?	?	0	?	?	0	0	0	0	0	0	?	0	?	0	0	?	0	0	?	TguLTR5d
hala_02181	?	?	?	0	0	?	?	?	0	1	?	0	?	?	?	?	0	0	0	?	0	?	0	?	1	1	?	?	?	?	?	0	?	0	0	0	0	0	0	?	?	0	0	?	?	0	?	0	TguLTR5d
hala_02282	?	?	0	0	0	?	?	0	0	1	0	0	0	0	?	?	0	0	?	0	0	?	0	?	1	1	0	?	?	0	?	0	0	0	0	0	0	0	0	?	0	0	0	?	?	0	?	?	TguLTR5d
hala_02309	0	0	0	0	0	?	0	0	0	1	0	0	0	?	0	0	0	0	0	0	0	?	0	?	1	1	0	0	?	?	0	?	?	0	0	0	0	0	0	0	0	0	0	?	0	0	?	1	TguLTR5d
hala_02367	?	?	?	0	?	?	?	?	0	1	?	?	?	?	?	?	?	0	?	?	0	?	0	?	1	1	0	?	?	?	?	?	?	0	?	0	0	0	0	?	?	0	0	?	?	0	?	?	TguLTR5d
hala_02409	0	0	1	0	0	1	0	?	0	1	0	0	0	0	0	0	0	0	0	0	0	0	?	0	1	1	?	0	0	0	1	0	0	0	0	0	0	0	0	1	0	0	0	?	0	0	?	1	TguLTR5d
hala_02567	0	?	0	0	0	0	0	0	0	1	0	0	0	0	0	0	0	0	0	0	0	?	0	0	1	1	0	0	?	0	0	0	0	0	0	0	0	0	0	0	0	0	0	0	0	0	0	1	TguLTR5d
hala_02576	?	0	?	0	?	?	?	0	0	1	?	?	?	?	?	?	?	0	0	0	0	?	0	?	1	1	0	?	?	?	?	?	?	0	0	?	0	0	0	?	?	?	0	?	?	?	?	1	TguLTR5d
hala_02591	?	0	?	?	0	?	0	0	0	0	0	0	0	?	0	?	0	0	?	0	0	?	0	0	1	?	?	?	?	?	?	?	?	?	0	0	0	0	0	?	?	0	0	?	?	?	?	1	TguLTR5d
hala_02591	0	0	?	0	0	0	1	0	0	0	1	0	0	0	0	?	0	0	0	0	0	?	0	0	0	0	0	0	?	?	?	0	?	0	0	?	?	0	0	?	0	?	0	?	0	0	?	0	CR1-E_Pass
hala_02675	0	?	0	0	0	0	0	0	0	1	0	0	0	0	0	0	0	0	0	0	0	?	0	?	1	1	0	0	?	0	0	0	0	0	0	0	0	0	0	0	0	0	0	?	0	0	?	0	TguLTR5d
hala_02721	0	0	0	0	?	0	?	0	0	1	0	0	0	0	0	?	0	0	0	0	0	0	0	?	1	1	0	0	0	0	0	0	0	0	0	0	0	?	0	?	0	0	0	0	?	0	0	0	TguLTR5d
hala_02823	0	?	?	0	0	0	0	0	0	1	?	0	0	0	0	?	0	0	0	0	0	?	0	?	1	1	0	?	?	0	?	?	0	0	0	0	0	0	0	0	0	0	0	?	?	0	?	0	TguLTR5d
hala_02823	0	?	0	0	0	0	0	0	0	0	?	0	0	0	0	0	0	0	0	0	0	?	0	0	0	0	0	0	?	0	?	?	0	0	0	0	0	0	1	0	1	0	0	?	?	?	?	0	CR1-Y4
hala_02906	?	?	?	0	0	?	?	?	0	1	?	0	?	?	0	?	0	0	0	0	0	?	0	?	1	1	0	?	?	0	0	0	0	0	0	0	0	0	0	?	0	?	0	?	?	0	?	0	TguLTR5d
hala_02955	0	0	0	0	0	?	0	0	0	1	0	0	?	0	0	?	0	0	0	0	?	?	0	?	1	1	0	?	?	0	0	?	0	0	0	?	0	0	?	?	0	0	0	?	?	?	?	0	TguLTR5d
hala_03082	?	?	?	0	0	?	?	0	0	0	?	?	?	0	?	?	?	0	?	0	0	?	0	0	1	1	0	?	?	0	?	0	0	0	0	0	0	0	?	?	?	0	0	?	0	0	?	1	TguLTR5d
hala_03102	0	?	?	0	0	?	0	0	0	1	0	0	0	?	0	?	?	?	0	0	0	?	0	?	1	1	0	0	?	0	0	0	0	?	?	?	0	0	0	?	0	0	0	?	?	0	?	0	TguLTR5d
hala_03361	0	0	0	0	0	?	?	0	0	1	?	0	0	0	0	?	?	0	?	0	0	?	0	?	1	1	0	0	?	0	0	?	0	0	0	0	0	0	0	0	0	0	0	0	?	0	?	1	TguLTR5d
hala_03370	0	0	0	0	0	0	?	0	0	1	?	0	0	0	0	0	0	0	?	0	0	?	0	?	1	1	0	0	?	0	0	0	0	0	0	0	0	0	0	0	0	0	0	?	0	?	?	0	TguLTR5d
hala_03379	0	?	?	0	?	0	?	?	?	1	?	0	0	0	0	?	?	0	0	0	?	?	0	?	1	1	?	0	?	?	0	?	?	0	0	0	?	0	0	?	?	?	0	?	?	0	?	?	TguLTR5d
hala_03554	?	?	?	0	0	0	?	0	0	1	?	0	0	?	0	?	0	0	0	0	0	?	0	?	1	1	0	?	?	0	0	?	0	0	0	0	0	0	0	?	0	?	0	?	?	0	?	0	TguLTR5d
lept_00027	0	0	1	0	0	1	0	0	0	1	0	0	0	1	0	0	0	?	0	0	0	0	0	0	1	1	1	0	0	0	1	0	0	0	0	0	0	0	0	1	0	0	0	0	0	0	?	1	TguLTR5d
lept_00032	0	?	1	0	0	1	?	0	?	0	0	0	0	?	0	0	0	0	0	0	0	0	0	?	0	0	1	0	0	0	?	0	?	0	0	0	0	?	0	1	0	0	0	?	0	0	?	0	TguLTR5d
lept_00033	0	0	0	0	0	1	?	0	?	0	0	0	0	0	?	0	0	0	?	0	0	?	0	0	0	0	1	?	?	?	1	?	?	0	0	0	0	0	0	?	?	?	0	0	0	?	0	0	TguLTR5d
lept_00042	0	0	1	0	0	?	0	0	0	0	0	0	?	0	0	0	0	0	0	0	0	?	0	0	0	0	1	0	?	0	1	0	0	0	0	0	0	?	0	?	0	0	0	0	0	0	?	?	TguLTR5d
lept_00045	?	0	?	0	0	1	0	0	?	0	0	0	0	0	0	?	0	0	0	?	0	0	0	?	0	0	1	?	0	?	1	0	?	?	0	0	0	0	0	?	0	0	0	0	?	0	?	1	TguLTR5d
lept_00068	0	?	1	0	0	0	0	0	0	0	?	0	?	0	0	0	0	0	0	0	0	0	0	0	0	0	1	0	0	?	?	0	?	0	0	0	0	0	0	0	0	0	0	0	0	0	?	0	TguLTR5d
lept_00078	1	?	1	0	0	1	?	?	1	1	0	0	0	1	0	1	?	0	0	1	0	0	0	?	1	1	1	1	0	1	1	0	1	0	0	0	0	0	0	?	0	?	0	?	1	0	?	1	TguLTR5d
lept_00082	?	0	?	0	?	?	?	0	1	1	?	?	0	?	0	?	0	0	0	1	0	?	0	?	?	1	1	?	?	1	1	0	1	0	0	0	0	0	0	1	0	?	0	0	?	0	?	?	TguLTR5d
lept_00083	0	0	1	0	0	1	?	0	0	?	?	0	0	1	0	0	0	0	0	0	0	?	0	0	0	0	1	0	?	?	?	0	0	0	0	0	0	0	0	1	0	0	0	?	0	0	0	1	TguLTR5d
lept_00090	0	0	1	0	0	1	?	0	0	0	0	0	0	0	0	0	0	0	?	0	0	?	0	0	0	0	1	0	?	0	1	0	0	0	0	0	0	0	0	1	0	0	0	0	0	0	0	1	TguLTR5d
lept_00106	0	0	1	0	0	0	0	0	0	0	0	0	0	0	0	0	0	?	0	0	0	0	0	0	0	0	1	0	0	0	0	0	0	0	0	0	0	0	0	0	0	0	?	0	0	0	?	0	TguLTR5d
lept_00118	0	0	1	0	0	0	0	?	0	0	?	0	0	0	0	0	0	0	0	0	0	0	0	0	0	0	1	0	?	0	0	0	0	0	0	0	0	0	0	?	0	0	0	?	0	0	0	0	TguLTR5d
lept_00118	0	0	0	1	0	0	?	?	0	0	?	0	?	0	0	0	0	1	?	0	1	0	1	0	0	0	0	0	?	0	?	1	0	1	0	1	0	1	0	?	0	1	1	?	0	0	?	?	CR1-J2_Pass
lept_00120	0	0	1	0	0	1	0	0	0	0	?	0	0	0	0	0	0	0	0	0	0	0	0	0	0	0	1	0	0	0	1	0	0	0	0	0	0	0	0	?	0	0	0	0	0	0	0	?	TguLTR5d
lept_00123	0	?	1	0	0	1	0	0	0	1	0	0	0	1	0	0	0	0	0	?	0	0	0	0	1	1	1	0	0	0	1	0	0	0	0	0	?	0	0	1	0	0	0	0	?	0	0	0	TguLTR5d
lept_00140	0	0	1	0	0	?	?	0	1	?	0	0	0	1	0	0	0	0	?	0	0	0	0	0	1	1	1	0	0	0	1	0	0	0	0	0	0	0	0	1	0	0	0	0	0	0	0	1	TguLTR5d
lept_00144	0	0	1	0	0	1	0	0	0	0	0	0	0	1	0	0	0	0	?	0	0	0	0	0	1	1	1	0	?	0	1	0	0	0	0	?	?	?	0	1	0	0	0	0	0	?	0	1	TguLTR5d
lept_00155	1	0	1	?	0	1	?	0	1	1	0	?	0	?	0	1	0	0	0	1	0	?	0	1	1	1	1	1	?	1	1	0	1	0	0	0	0	0	0	1	0	0	?	0	1	0	?	1	TguLTR5d
lept_00177	0	?	1	0	0	1	?	?	0	0	0	0	0	0	0	0	?	0	?	0	0	0	0	0	0	0	1	0	0	0	1	0	0	?	0	0	0	0	0	?	0	0	0	0	0	0	?	0	TguLTR5d
lept_00180	0	0	?	0	0	1	0	0	0	0	0	0	0	0	0	0	0	0	?	0	0	?	0	0	0	0	1	0	?	0	1	0	?	0	0	0	0	0	0	1	0	0	0	0	0	0	0	1	TguLTR5d
lept_00180	0	0	?	0	?	?	0	0	0	0	?	0	0	0	0	0	0	1	0	0	0	?	0	0	?	0	0	0	?	0	?	0	0	1	?	1	0	0	0	0	0	0	0	0	0	0	?	0	TguLTR5a
lept_00181	1	?	1	0	0	1	?	0	0	0	0	0	0	0	0	1	0	0	?	1	0	?	0	?	0	0	1	1	?	?	1	0	?	0	0	0	0	0	0	1	0	0	0	0	1	0	?	0	TguLTR5d
lept_00181	0	?	0	0	0	0	?	0	0	0	0	0	0	0	0	0	1	0	0	0	0	?	0	0	0	0	0	0	?	0	0	0	0	0	0	0	0	0	0	0	0	1	0	0	0	0	?	0	CR1-J2_Pass
lept_00183	1	0	1	0	0	1	0	0	1	?	0	0	0	1	0	1	0	0	0	1	0	0	0	1	?	1	1	1	0	1	1	0	1	0	0	0	0	0	0	1	0	0	0	0	1	0	?	?	TguLTR5d
lept_00189	0	?	1	0	0	1	0	0	0	0	?	0	0	0	0	0	0	0	0	0	0	0	0	0	0	0	1	0	0	0	1	0	0	0	0	0	0	0	0	1	0	0	0	0	0	0	?	0	TguLTR5d
lept_00190	0	?	1	0	0	?	?	?	0	1	?	0	0	1	0	0	0	0	0	0	0	?	0	0	1	1	1	0	?	?	1	?	0	0	0	0	0	?	?	?	?	0	0	0	0	0	?	1	TguLTR5d
lept_00191	1	0	1	0	0	1	0	0	1	1	0	0	0	?	0	1	0	0	0	1	0	?	0	1	?	?	1	1	?	?	1	?	?	0	0	0	0	0	0	?	0	0	0	0	1	0	?	?	TguLTR5d
lept_00201	0	0	1	?	0	1	0	0	0	0	?	0	0	1	0	0	0	0	0	0	0	?	0	0	0	0	1	?	?	?	1	0	0	0	0	0	0	0	0	?	0	0	0	0	0	0	?	0	TguLTR5d
lept_00202	0	0	1	0	0	0	0	0	0	0	?	0	0	0	0	0	?	0	0	0	0	0	0	0	0	0	1	0	?	0	0	0	0	?	0	0	0	0	0	0	0	0	0	0	?	0	?	0	TguLTR5d
lept_00208	?	?	?	0	0	?	?	0	0	1	0	0	0	1	0	?	0	0	0	0	0	?	0	?	?	?	1	?	?	0	1	0	0	0	0	0	0	0	?	?	0	0	0	?	?	0	?	1	TguLTR5d
lept_00214	0	?	1	0	0	1	?	0	0	0	0	0	0	0	0	0	0	0	0	0	0	?	0	0	0	0	1	0	?	0	?	0	0	0	0	0	0	0	0	1	0	0	0	0	0	0	?	0	TguLTR5d
lept_00244	1	?	1	0	0	1	0	0	1	1	?	0	0	?	0	1	0	0	0	1	0	?	0	1	1	1	1	1	0	1	?	?	1	0	0	0	0	0	0	1	?	0	0	?	1	0	?	1	TguLTR5d
lept_00249	0	0	1	0	0	1	0	0	0	0	0	0	?	0	0	?	0	0	0	0	0	0	0	?	0	0	1	?	?	0	1	?	?	0	0	0	0	0	0	1	0	0	0	0	?	0	?	0	TguLTR5d
lept_00259	0	0	?	0	0	1	0	0	0	0	0	0	0	0	0	0	0	0	0	0	0	0	0	0	0	0	1	0	?	0	1	0	0	0	0	0	0	0	0	1	0	0	0	0	0	0	?	0	TguLTR5d
lept_00269	0	0	1	0	0	1	0	0	0	0	0	0	0	0	0	0	0	0	0	0	0	0	0	0	0	0	1	?	0	0	1	0	0	0	0	0	0	0	0	1	?	0	0	0	0	0	?	0	TguLTR5d
lept_00272	0	0	1	0	0	1	0	0	0	0	?	0	0	?	0	0	0	0	?	0	0	0	?	0	0	0	1	0	0	0	1	0	0	0	0	0	0	0	0	?	0	0	0	?	?	0	0	0	TguLTR5d
lept_00289	0	?	1	0	0	1	0	0	0	0	0	0	0	0	0	0	0	0	0	0	0	?	0	0	0	0	1	?	0	0	1	0	0	0	0	0	?	?	0	1	0	0	0	0	0	0	?	0	TguLTR5d
lept_00292	?	?	1	0	0	1	0	0	?	0	0	0	0	0	0	?	?	0	0	?	0	0	0	?	0	0	1	?	0	0	?	0	0	0	?	?	?	0	0	?	0	?	0	?	?	?	?	1	TguLTR5d
lept_00294	0	?	1	0	0	1	?	0	0	0	0	0	0	1	0	0	0	0	0	0	0	?	0	?	0	0	1	0	?	0	1	0	0	0	0	0	0	?	?	?	0	0	0	0	0	0	0	1	TguLTR5d
lept_00294	1	?	0	0	0	0	?	0	0	0	0	0	0	0	0	1	0	0	0	0	0	?	0	?	0	0	0	1	?	1	0	0	1	0	0	0	0	?	?	?	0	0	0	0	1	0	0	0	CR1-E_Pass
lept_00299	0	0	?	0	?	1	0	0	0	0	0	0	0	0	?	0	0	0	0	0	0	?	0	0	0	0	1	0	?	?	1	0	?	0	0	?	?	0	0	1	0	0	0	?	0	0	?	1	TguLTR5d
lept_00300	1	0	1	0	0	1	0	0	0	0	0	0	0	0	0	1	0	0	0	1	0	?	0	1	0	0	1	1	?	?	1	0	1	0	0	0	0	0	0	?	0	0	0	?	?	0	?	0	TguLTR5d
lept_00301	0	0	1	0	0	0	0	0	?	0	0	0	0	?	0	0	?	0	0	0	0	?	0	0	0	0	1	0	?	0	0	0	0	0	0	0	0	?	0	?	0	?	0	0	0	0	0	0	TguLTR5d
lept_00315	0	0	1	0	0	?	0	0	1	1	0	0	0	0	?	?	0	0	0	0	0	?	0	?	1	1	1	0	?	?	?	0	?	0	0	0	0	0	0	1	?	?	0	?	?	0	?	1	TguLTR5d
lept_00319	?	0	1	0	0	1	0	?	0	1	0	0	?	?	0	?	0	0	?	0	0	0	0	?	0	0	1	?	0	0	1	0	0	0	0	0	0	0	0	?	0	0	0	0	?	0	?	1	TguLTR5d
lept_00326	?	?	?	0	0	1	?	0	0	0	0	0	0	0	0	?	0	?	0	?	0	?	0	?	0	0	1	?	?	0	1	?	0	0	0	0	0	0	0	?	0	?	0	?	?	0	?	0	TguLTR5d
lept_00354	0	0	1	0	0	1	0	0	0	0	?	0	0	0	0	0	0	0	0	0	0	0	0	0	0	0	1	0	0	0	1	0	0	0	0	0	0	0	0	?	0	0	0	0	0	?	0	1	TguLTR5d
lept_00359	0	0	0	0	0	1	0	0	0	1	0	0	0	0	0	0	0	0	0	0	0	0	0	0	1	1	1	0	0	0	1	0	0	0	?	0	0	0	0	1	0	0	0	0	0	0	?	1	TguLTR5d
lept_00364	0	?	0	0	0	0	0	0	1	?	0	0	0	1	0	0	0	0	0	0	0	0	0	0	1	1	1	0	?	0	0	0	0	0	0	?	0	0	0	0	0	0	0	?	0	0	0	0	TguLTR5d
lept_00389	0	0	1	0	0	1	?	0	0	0	?	0	0	?	0	?	0	0	?	?	0	?	0	?	0	0	1	?	?	0	1	0	0	0	0	0	0	0	0	1	0	0	0	0	?	0	?	0	TguLTR5d
lept_00433	1	?	?	0	?	1	0	0	1	1	0	0	0	?	0	1	?	0	?	1	0	?	0	1	1	1	1	1	?	1	1	?	1	0	0	0	0	0	0	?	?	?	0	?	?	0	?	1	TguLTR5d
lept_00448	0	0	1	?	0	?	?	0	0	0	?	0	0	0	0	0	0	0	0	0	0	0	0	0	0	0	1	0	0	?	1	0	?	0	0	0	0	0	0	1	0	?	?	?	0	0	?	0	TguLTR5d
lept_00469	?	0	1	0	?	1	0	0	0	1	0	0	0	0	0	0	0	0	0	0	0	?	0	0	1	1	1	0	?	0	1	0	0	0	0	0	0	0	0	1	0	0	0	0	0	0	?	0	TguLTR5d
lept_00482	0	0	1	0	0	?	0	0	0	0	?	0	0	0	0	0	0	0	0	0	0	0	0	0	0	0	1	?	?	0	1	0	0	0	0	0	0	0	0	1	0	0	?	0	?	0	0	0	TguLTR5d
lept_00491	?	?	1	0	0	?	?	?	0	0	?	0	0	?	?	?	?	0	0	?	0	?	0	?	0	0	1	?	?	0	1	0	0	0	0	?	0	0	0	1	0	0	0	0	?	0	?	0	TguLTR5d
lept_00501	?	0	1	0	0	1	?	0	0	1	0	0	0	?	0	?	0	?	0	?	0	0	0	?	1	1	1	?	?	0	1	0	0	0	0	0	0	0	0	1	0	0	0	0	?	0	?	1	TguLTR5d
lept_00509	?	0	1	0	0	1	0	0	1	?	0	0	0	1	0	1	0	0	0	1	0	0	0	1	1	1	1	1	0	1	1	0	1	0	0	0	0	0	0	1	0	0	0	?	1	0	?	1	TguLTR5d
lept_00516	1	?	1	1	1	1	1	1	1	?	1	0	1	1	1	1	1	1	0	1	?	0	1	1	1	1	1	1	?	1	?	1	1	1	0	1	0	1	1	1	1	1	1	?	1	1	?	1	TguLTR5d
lept_00532	0	0	1	0	0	1	?	0	0	0	?	0	0	0	0	0	0	0	0	0	0	0	0	0	0	0	1	0	0	0	1	0	0	0	0	0	0	0	0	?	0	0	0	0	0	0	?	0	TguLTR5d
lept_00535	1	0	1	0	0	1	0	0	1	1	0	0	0	1	0	1	0	0	0	1	0	0	0	1	1	1	1	1	0	1	1	1	1	0	0	0	0	0	0	1	0	1	0	?	1	0	?	1	TguLTR5d
lept_00538	0	?	0	0	0	?	0	0	0	0	?	0	0	0	0	?	0	0	0	0	0	?	?	?	0	0	1	?	?	?	1	0	?	?	0	0	?	0	0	?	0	?	0	?	?	0	?	1	TguLTR5d
lept_00542	1	0	1	1	0	1	?	?	1	1	0	0	?	1	?	1	0	0	?	1	1	?	0	1	1	1	1	1	?	1	1	0	1	0	0	0	0	0	?	?	0	0	1	?	1	0	?	1	TguLTR5d
lept_00559	0	0	1	0	0	1	0	0	0	0	0	0	0	0	0	0	0	0	0	0	0	0	0	0	0	0	1	0	0	0	1	0	0	0	0	0	0	0	0	1	0	0	0	0	0	0	0	0	TguLTR5d
lept_00561	0	0	1	0	0	?	0	?	0	0	0	?	0	?	0	0	0	0	?	0	0	0	0	?	0	0	1	0	0	0	1	0	0	0	0	0	0	0	0	?	0	0	0	0	0	0	?	0	TguLTR5d
lept_00561	?	?	0	0	0	?	0	?	0	0	0	0	0	0	?	?	0	0	?	0	0	0	0	?	0	0	0	0	0	0	0	0	0	0	?	0	0	0	1	?	1	0	0	0	?	0	?	0	TguLTR5a
lept_00583	1	0	1	0	0	1	0	0	?	1	0	0	0	1	0	1	0	0	0	1	0	0	0	1	1	1	1	1	0	1	1	0	1	0	0	0	0	0	0	1	0	0	0	0	1	0	0	1	TguLTR5d
lept_00597	0	?	1	0	0	?	0	0	0	0	0	0	0	0	0	0	0	0	0	?	0	?	0	0	0	0	1	?	?	?	1	0	?	0	?	0	0	0	0	?	0	0	0	0	0	0	?	0	TguLTR5d
lept_00598	?	?	1	0	0	1	0	0	0	0	0	0	0	1	0	?	0	0	?	0	0	?	0	?	0	0	1	0	?	0	?	?	0	0	0	0	0	0	0	?	0	?	0	0	?	0	?	1	TguLTR5d
lept_00600	1	0	1	0	0	1	0	0	1	1	0	0	0	1	0	1	0	0	1	1	0	0	0	1	1	1	1	1	?	1	1	0	1	0	0	0	0	0	0	1	0	0	0	?	1	0	?	1	TguLTR5d
lept_00602	?	?	1	0	?	1	?	0	1	1	?	0	0	?	0	?	?	0	0	0	0	?	0	?	1	1	1	?	?	?	1	0	?	0	0	0	0	0	0	1	0	0	0	?	0	0	?	1	TguLTR5d
lept_00602	0	0	?	?	0	?	?	0	0	?	?	?	0	0	0	0	?	1	0	0	?	0	0	?	0	0	0	0	0	0	0	0	0	1	0	1	0	1	0	0	0	0	1	0	0	0	?	0	TguLTR5a
lept_00603	1	0	1	0	0	1	?	0	1	0	?	0	?	?	0	1	0	0	0	1	0	?	0	1	0	0	1	1	?	?	1	0	?	0	0	0	0	0	0	?	0	0	0	0	1	0	?	1	TguLTR5d
lept_00606	0	0	1	0	0	1	0	0	0	0	0	0	0	0	0	0	0	0	0	0	0	0	0	0	0	0	1	0	0	0	1	0	0	0	0	0	0	0	0	1	0	0	0	0	0	0	0	0	TguLTR5d
lept_00612	?	0	1	0	0	?	?	0	0	0	0	0	0	?	?	?	0	?	?	0	0	?	0	?	0	0	1	?	?	?	1	?	?	0	0	0	0	?	0	?	0	0	0	?	?	?	?	0	TguLTR5d
lept_00615	0	0	1	0	0	1	0	0	0	0	0	0	0	0	0	0	0	0	0	0	0	?	0	0	0	0	1	0	?	0	1	0	0	0	0	0	0	0	0	?	0	0	0	0	0	0	?	0	TguLTR5d
lept_00645	0	0	1	0	0	1	0	0	0	0	0	0	0	1	0	0	0	0	0	0	0	0	0	0	0	0	1	0	0	0	?	0	0	0	0	0	0	0	0	1	0	0	0	0	0	0	?	0	TguLTR5d
lept_00653	0	0	1	0	0	1	0	0	0	1	0	0	0	0	0	0	0	0	?	?	0	0	0	0	1	1	1	0	0	0	1	0	0	0	0	0	?	0	0	?	0	0	0	0	0	?	0	?	TguLTR5d
lept_00654	?	?	0	0	?	?	?	0	?	0	?	0	0	?	?	?	0	?	0	1	?	?	0	?	0	0	1	?	?	1	1	0	1	0	0	0	0	0	0	?	0	?	0	?	?	0	?	0	TguLTR5d
lept_00663	0	0	1	0	0	1	0	?	0	0	0	0	0	0	0	0	?	0	0	0	0	?	0	0	0	0	1	0	0	0	1	0	0	0	0	0	0	0	0	1	0	0	0	?	0	0	?	0	TguLTR5d
lept_00664	0	0	1	0	0	?	0	0	0	0	0	0	0	0	0	0	0	0	0	0	0	0	0	0	0	0	1	?	?	?	1	0	?	0	0	0	0	0	0	1	0	0	0	0	0	0	?	0	TguLTR5d
lept_00664	0	0	?	0	0	?	0	0	0	0	0	0	0	?	0	0	0	0	0	0	0	0	0	0	0	0	0	?	?	?	1	0	?	0	0	0	0	0	0	1	0	0	0	0	0	0	?	0	CR1-E_Pass
lept_00667	0	0	1	0	0	1	0	0	0	0	0	0	0	1	0	0	0	0	0	1	0	0	0	0	0	0	1	0	0	0	1	0	0	?	0	0	0	0	0	?	0	0	0	0	?	0	?	1	TguLTR5d
lept_00668	0	0	1	0	0	1	0	0	?	0	0	0	0	1	0	0	0	0	0	1	0	0	0	0	0	0	1	0	0	0	1	0	0	?	0	0	0	0	0	?	0	0	0	0	?	0	0	1	TguLTR5d
lept_00679	0	?	1	0	0	1	0	0	0	0	?	0	0	0	0	0	0	0	0	0	0	?	0	0	0	0	1	0	?	0	1	0	0	0	0	0	0	0	0	?	0	0	0	0	0	?	0	0	TguLTR5d
lept_00683	0	0	1	0	0	1	0	0	0	0	?	0	?	?	0	0	0	0	0	0	?	0	?	0	0	0	1	0	?	0	1	?	0	0	0	0	?	0	0	1	0	0	0	0	0	0	0	0	TguLTR5d
lept_00695	1	?	?	0	0	1	?	0	1	0	0	0	0	?	0	?	0	0	?	1	0	?	0	?	1	1	1	?	?	1	1	0	?	0	0	0	0	0	0	1	0	0	0	0	?	0	?	?	TguLTR5d
lept_00696	0	0	1	0	0	1	0	0	0	0	0	0	0	0	0	0	0	0	0	0	0	0	0	0	0	0	1	0	0	0	1	0	0	0	0	0	0	0	0	1	0	0	0	0	0	0	?	0	TguLTR5d
lept_00708	1	0	1	0	0	1	?	0	1	?	0	0	0	1	0	1	0	0	0	1	0	0	0	1	1	1	1	1	0	?	1	0	?	0	0	0	0	?	0	1	0	0	0	0	1	0	0	?	TguLTR5d
lept_00740	0	0	1	0	0	?	0	0	0	0	0	0	0	0	0	0	0	0	0	0	0	?	0	0	0	0	1	0	?	?	1	0	?	0	0	0	0	0	0	1	0	0	0	?	0	0	?	0	TguLTR5d
lept_00746	0	0	1	?	0	1	?	?	?	?	0	0	?	1	0	0	0	0	0	0	0	?	0	?	?	?	1	0	?	?	1	?	?	?	0	0	0	0	0	?	0	0	?	0	?	0	?	1	TguLTR5d
lept_00753	0	0	1	0	0	1	0	0	0	0	0	0	0	0	0	0	0	0	0	0	0	?	0	?	0	0	1	0	?	0	1	0	0	0	0	0	0	0	?	?	0	?	0	0	?	0	?	0	TguLTR5d
lept_00757	1	0	1	0	0	1	0	0	?	?	?	0	0	?	0	1	0	0	0	1	0	0	0	1	1	1	1	?	0	1	1	0	1	0	0	0	0	0	0	1	0	0	0	0	1	0	0	1	TguLTR5d
lept_00757	0	?	0	0	0	0	0	0	0	0	0	0	0	?	1	0	0	0	0	0	0	0	0	0	0	0	0	?	0	0	0	0	0	0	1	0	?	0	0	0	0	0	0	?	0	0	0	0	TguLTRL4c
lept_00771	0	0	1	0	0	1	0	0	0	0	0	0	1	?	0	0	0	0	0	0	0	0	0	0	0	0	1	0	?	0	1	0	0	0	0	0	0	0	0	1	0	0	0	0	0	0	0	1	TguLTR5d
lept_00801	?	0	1	0	0	1	0	0	0	?	0	0	0	1	0	0	0	0	0	0	0	0	0	0	1	1	1	0	0	0	1	0	0	0	0	0	0	0	0	1	0	0	0	?	0	0	?	1	TguLTR5d
lept_00802	1	?	0	0	0	0	0	0	?	?	0	0	0	1	?	1	0	0	0	1	0	0	0	?	?	1	0	1	0	1	0	0	1	0	0	0	0	0	0	0	0	0	0	0	?	0	0	0	TguLTRL4c
lept_00802	0	0	1	?	0	1	0	0	?	0	0	0	0	0	0	0	0	0	0	0	0	?	0	?	0	0	1	0	?	0	?	0	0	0	0	0	0	0	0	?	0	0	?	0	?	0	?	1	TguLTR5d
lept_00803	?	?	?	0	0	?	?	?	0	1	?	?	0	?	?	?	?	0	?	0	0	?	0	?	1	1	1	?	?	0	?	?	?	0	0	0	0	?	0	?	?	0	0	?	?	0	?	1	TguLTR5d
lept_00805	0	0	1	0	0	1	0	0	0	0	0	0	0	0	0	0	0	0	0	0	?	0	0	0	0	0	1	0	?	?	1	0	?	?	0	0	0	0	?	1	?	0	0	0	?	0	0	0	TguLTR5d
lept_00814	0	0	1	0	0	1	0	?	0	1	0	0	0	0	0	?	?	0	0	0	0	0	0	?	1	1	1	0	0	0	1	0	0	0	0	0	0	0	0	1	?	0	0	0	?	0	0	0	TguLTR5d
lept_00833	0	0	1	0	0	1	0	0	0	0	0	0	0	0	0	0	0	0	0	0	0	?	0	0	0	0	1	0	?	0	1	0	0	0	0	0	0	0	0	1	0	0	0	?	0	0	0	0	TguLTR5d
lept_00836	1	0	0	0	0	0	?	0	1	0	?	?	0	?	?	?	?	?	?	1	0	?	0	?	0	0	1	1	?	?	0	?	1	0	0	0	0	0	0	?	0	0	0	?	?	0	?	0	TguLTR5d
lept_00836	0	0	1	0	0	1	?	0	0	0	?	0	0	0	?	?	0	0	0	0	0	?	0	0	0	0	0	0	?	0	1	0	0	0	?	0	0	0	0	1	0	0	0	?	?	1	?	0	CR1-J2_Pass
lept_00845	0	0	1	0	0	1	0	0	0	0	0	0	0	0	0	0	0	0	0	0	0	0	0	0	0	0	1	0	0	0	1	0	?	0	0	0	0	0	0	1	0	0	0	0	0	0	0	0	TguLTR5d
lept_00845	1	0	1	0	1	1	0	1	?	?	0	0	?	?	1	1	?	0	0	1	0	0	0	1	1	1	1	1	0	1	1	0	1	0	0	?	0	0	?	1	?	1	0	0	1	1	0	1	CR1-J2_Pass
lept_00855	1	0	1	0	0	?	?	0	1	1	0	0	0	1	0	?	0	0	0	1	0	?	0	?	1	1	1	1	?	1	1	0	1	0	?	0	?	0	0	1	0	0	0	0	?	0	?	?	TguLTR5d
lept_00890	0	?	?	1	1	?	?	0	0	0	?	0	?	?	0	?	?	1	0	0	?	?	1	?	0	0	0	0	?	0	?	0	0	1	1	1	?	1	0	?	?	?	1	?	?	0	?	?	CR1-J2_Pass
lept_00900	0	?	1	0	0	1	?	0	0	0	0	0	?	0	?	?	0	0	0	0	0	0	0	?	0	0	1	0	?	?	1	0	?	0	0	0	0	0	?	1	?	0	0	?	?	0	?	0	TguLTR5d
lept_00909	0	0	1	0	0	1	?	?	0	1	?	0	?	0	0	0	0	0	0	0	0	0	?	0	?	1	1	0	?	0	1	0	0	0	0	0	0	0	?	1	0	?	0	?	?	0	?	0	TguLTR5d
lept_00919	0	?	1	0	0	?	?	0	0	0	0	0	0	0	?	0	0	0	0	0	0	?	0	0	0	0	1	0	0	?	1	0	?	0	0	0	0	0	0	?	0	0	0	0	0	0	?	0	TguLTR5d
lept_00926	0	0	0	0	0	?	0	0	?	1	0	0	0	0	0	0	0	0	0	0	0	0	?	0	1	1	1	0	0	0	0	0	0	0	?	?	0	0	0	?	0	?	0	0	0	?	?	0	TguLTR5d
lept_00926	1	0	?	0	0	?	0	0	?	?	0	0	0	0	0	1	0	0	0	1	0	0	0	1	0	0	0	1	0	1	0	0	1	0	0	0	0	0	0	?	0	0	0	0	1	?	?	0	CR1-J2_Pass
lept_00926	0	0	0	0	0	0	0	0	0	0	0	0	0	0	0	0	0	1	0	0	0	0	0	0	0	0	0	0	0	0	0	0	0	1	0	1	0	?	0	?	0	0	0	0	0	0	?	0	CR1-E_Pass
lept_00932	0	?	1	0	0	1	?	0	0	1	0	0	0	0	0	0	0	0	0	0	?	?	0	0	1	1	1	?	?	0	?	0	?	0	0	0	0	?	0	?	0	0	0	0	0	0	?	?	TguLTR5d
lept_00944	1	0	1	1	0	1	0	0	1	1	0	0	1	1	0	1	0	1	0	1	1	0	0	1	1	1	1	1	?	1	1	0	1	1	0	1	0	1	1	1	1	0	1	0	1	0	0	?	TguLTR5d
lept_00963	0	0	0	0	0	?	0	0	0	0	?	0	?	0	0	0	0	?	0	0	0	?	0	0	0	0	0	0	?	?	0	0	?	0	0	0	0	0	1	?	1	0	0	?	0	0	?	0	CR1-E_Pass
lept_00968	0	?	?	0	0	?	?	0	?	1	?	0	0	0	0	0	?	0	0	0	0	?	0	?	?	?	1	0	?	?	?	?	?	0	?	0	0	0	0	?	0	0	0	0	?	0	?	0	TguLTR5d
lept_00968	0	?	1	0	0	1	?	0	?	?	?	0	?	0	0	?	?	0	?	0	0	?	0	?	?	?	1	0	?	?	?	0	?	0	?	0	?	0	0	?	0	0	0	0	?	0	?	0	TguLTRL4c
lept_00968	?	?	0	0	0	0	0	0	0	0	0	0	0	?	0	?	?	1	0	0	0	?	?	0	0	0	0	?	?	?	0	0	?	1	0	1	0	1	0	0	0	0	0	?	?	0	?	0	CR1-J2_Pass
lept_00978	?	?	0	0	0	0	?	?	1	?	?	?	0	1	0	?	?	?	?	?	0	?	?	?	1	1	1	?	?	?	?	0	?	?	0	0	?	0	?	?	0	0	?	?	?	?	?	1	TguLTR5d
lept_00991	0	?	1	?	0	1	0	0	0	?	0	0	0	0	0	?	0	0	0	0	0	?	?	?	?	?	1	0	?	0	1	0	0	0	0	0	0	0	?	1	?	?	?	0	?	0	0	0	TguLTR5d
lept_01001	1	0	1	0	0	1	0	0	1	1	0	0	0	1	0	1	0	0	?	1	0	0	0	1	1	1	1	1	0	1	?	0	1	0	0	0	1	0	0	?	0	0	0	?	1	0	?	1	TguLTR5d
lept_01003	?	0	?	0	0	1	0	?	0	0	0	0	0	?	0	0	0	0	?	0	0	0	0	0	0	0	1	0	0	0	1	0	0	0	0	0	0	0	0	1	0	0	0	0	0	0	0	0	TguLTR5d
lept_01015	1	0	1	0	0	1	0	0	1	1	0	0	0	0	0	1	0	0	0	1	0	0	0	1	1	1	1	1	0	1	?	?	1	?	0	0	0	0	0	1	0	?	0	?	1	0	?	1	TguLTR5d
lept_01031	?	0	1	0	0	1	?	0	0	0	0	?	0	0	0	0	0	0	0	0	0	0	0	0	0	0	1	0	0	0	1	0	0	0	0	0	0	0	0	1	0	0	0	0	0	0	0	0	TguLTR5d
lept_01031	?	0	0	0	0	0	0	0	0	0	0	1	0	0	0	?	0	0	0	0	0	0	0	?	?	?	0	?	0	0	0	0	0	0	0	0	0	0	1	0	1	0	0	0	?	0	0	0	CR1-X3_Pass
lept_01042	1	0	1	0	0	1	0	0	1	1	0	0	?	1	0	1	0	0	0	1	0	0	0	1	1	1	1	1	?	1	1	?	1	0	0	0	0	0	0	1	0	0	0	0	1	0	?	0	TguLTR5d
lept_01053	0	0	1	0	0	1	0	0	0	0	0	0	0	0	0	0	0	0	0	0	0	0	0	0	0	0	1	0	0	0	1	0	0	0	0	0	0	0	0	1	?	0	0	?	?	0	?	0	TguLTR5d
lept_01067	1	?	1	0	0	1	?	?	1	1	?	0	0	?	?	1	0	0	?	1	0	?	0	1	1	1	1	1	?	?	1	0	1	0	0	0	0	?	0	?	0	?	?	?	1	0	?	?	TguLTR5d
lept_01115	0	0	1	0	0	0	0	0	0	0	0	0	0	0	0	0	0	0	0	0	0	0	0	0	0	0	1	0	0	0	1	0	0	0	0	0	0	0	0	1	0	0	0	0	0	0	0	0	TguLTR5d
lept_01123	0	0	1	0	0	1	0	0	0	0	0	0	0	0	0	?	0	0	0	?	0	0	0	?	0	0	1	0	0	?	1	0	?	0	0	0	0	0	0	?	0	0	0	0	?	0	0	0	TguLTR5d
lept_01161	0	0	1	0	0	1	0	0	0	1	0	0	0	0	0	0	0	0	0	0	0	?	0	0	0	0	1	0	?	?	1	0	?	0	0	0	0	0	0	1	?	0	0	?	0	0	?	?	TguLTR5d
lept_01166	0	?	1	0	?	?	0	0	0	1	?	0	0	?	?	0	0	0	1	0	0	?	0	0	1	1	1	0	?	0	1	0	0	0	?	0	0	?	0	?	0	?	0	0	0	?	0	?	TguLTR5d
lept_01171	?	?	?	0	0	1	0	0	0	0	?	0	0	1	0	0	?	0	0	0	0	?	0	?	1	1	1	?	?	0	?	0	0	0	0	0	0	0	0	1	0	0	0	0	?	0	?	1	TguLTR5d
lept_01172	?	0	1	0	0	1	0	0	1	1	0	?	0	1	0	1	0	0	0	1	0	0	0	1	1	1	1	1	0	1	1	0	1	0	0	0	0	0	0	1	0	0	0	?	1	0	?	1	TguLTR5d
lept_01196	0	0	?	0	0	1	0	0	0	0	?	0	0	0	0	0	0	0	0	0	?	?	0	0	0	0	1	0	?	0	1	0	0	0	0	0	0	0	0	?	0	0	0	0	0	0	0	0	TguLTR5d
lept_01201	0	0	1	0	0	0	0	0	1	1	0	0	0	0	0	0	0	0	0	0	0	?	0	0	1	1	1	0	?	0	0	?	0	0	0	0	0	0	0	0	0	0	0	0	0	0	?	0	TguLTR5d
lept_01206	?	0	?	0	0	1	?	?	?	?	?	0	?	?	?	1	?	0	?	1	0	?	0	1	1	1	1	1	?	?	?	0	?	0	?	0	0	?	0	?	?	0	0	?	1	0	?	1	TguLTR5d
lept_01207	?	?	0	0	0	?	?	0	?	0	?	0	0	1	0	1	?	0	0	1	0	?	0	1	0	0	1	1	?	1	?	0	1	0	0	0	0	0	0	?	0	0	0	0	1	0	0	1	TguLTR5d
lept_01210	0	?	?	0	0	1	0	0	0	0	0	0	0	1	?	?	0	0	0	0	0	?	0	?	0	0	1	?	?	0	1	0	0	0	?	0	0	0	0	1	0	0	0	?	?	0	?	1	TguLTR5d
lept_01210	1	0	0	0	0	0	0	0	0	0	0	0	0	0	0	?	0	0	0	1	0	0	0	?	0	0	0	?	0	1	0	0	1	0	0	0	0	0	0	0	0	0	0	0	?	0	0	0	TguLTR5d
lept_01214	?	0	1	0	0	1	?	0	1	1	?	?	0	1	0	?	0	0	0	1	0	?	0	?	1	1	1	?	0	1	1	0	1	0	0	0	0	0	0	?	0	0	0	0	?	0	?	1	TguLTR5d
lept_01215	?	0	1	0	?	?	0	0	0	0	0	0	0	0	0	0	0	0	0	?	0	0	?	0	0	0	1	0	0	0	1	0	0	0	0	0	?	0	0	1	0	?	0	0	0	0	0	0	TguLTR5d
lept_01219	0	0	1	0	0	1	0	0	0	?	0	0	0	0	0	0	0	0	0	0	?	0	0	0	1	1	1	0	0	0	1	0	0	0	0	0	0	0	0	1	0	0	0	0	0	0	?	0	TguLTR5d
lept_01223	0	?	1	0	0	1	0	0	0	0	0	0	0	0	0	0	0	0	0	0	0	0	0	0	0	0	1	?	0	0	1	0	0	0	0	0	0	0	0	1	0	0	0	0	0	0	?	1	TguLTR5d
lept_01251	1	0	1	?	0	1	?	?	1	0	0	0	?	?	0	1	0	0	0	1	0	0	?	1	0	0	1	1	?	1	1	0	1	0	0	0	0	0	0	?	0	0	?	?	1	0	?	0	TguLTR5d
lept_01252	0	?	1	0	0	?	0	0	0	0	0	0	0	0	0	0	0	0	?	0	0	?	0	0	0	0	1	?	?	0	1	0	0	0	0	0	0	0	0	?	0	0	0	?	0	0	?	1	TguLTR5d
lept_01259	0	?	1	0	0	1	0	0	0	0	0	0	0	0	0	0	0	0	?	0	0	0	0	0	0	0	1	?	0	0	1	0	0	0	0	0	0	?	0	1	0	0	0	0	0	0	?	0	TguLTR5d
lept_01259	0	0	0	1	0	0	?	0	0	0	0	0	0	0	0	?	0	1	0	0	1	?	0	?	0	0	0	0	0	0	?	?	0	1	0	1	0	1	0	?	0	0	1	0	?	0	?	0	CR1-Z1_Pass
lept_01260	?	0	1	0	0	1	0	?	0	0	0	0	0	0	0	0	?	0	0	0	0	?	0	0	0	0	1	0	?	0	?	0	0	0	0	0	0	0	0	?	0	0	0	?	0	0	?	0	TguLTR5d
lept_01260	?	0	0	0	0	?	0	?	0	0	?	0	0	0	0	0	0	0	1	0	0	0	0	0	0	0	0	?	0	0	?	0	?	0	0	0	1	0	0	0	0	0	0	0	?	1	?	0	CR1-E_Pass
lept_01268	0	0	1	0	0	?	0	0	0	1	0	0	?	0	0	0	0	0	0	0	0	0	0	0	0	0	1	0	0	0	1	0	0	0	0	0	0	?	0	?	0	0	0	0	0	0	?	1	TguLTR5d
lept_01277	1	0	0	0	0	0	0	0	1	0	0	0	0	0	0	1	0	0	0	1	0	0	0	1	0	0	1	1	0	1	0	0	1	0	0	0	0	0	0	0	0	0	0	0	1	0	0	1	TguLTR5d
lept_01281	0	?	1	?	0	1	?	0	0	0	0	0	0	0	0	0	0	0	0	0	0	?	0	0	1	1	1	0	?	0	1	0	0	0	0	0	0	0	0	?	0	0	0	?	0	0	?	1	TguLTR5d
lept_01283	?	0	?	0	?	?	?	0	1	1	?	0	0	1	0	?	0	0	?	1	0	?	0	?	1	1	1	?	?	1	1	0	1	0	0	0	0	0	0	1	0	0	0	0	?	0	?	1	TguLTR5d
lept_01293	0	0	0	0	0	0	0	0	0	1	0	0	?	?	0	0	0	0	0	0	0	0	0	0	1	1	1	0	0	0	0	0	?	0	0	0	0	0	0	0	0	0	0	?	0	0	?	0	TguLTR5d
lept_01311	1	0	1	0	0	1	0	0	1	0	0	0	0	1	0	1	0	0	0	1	0	0	0	1	0	0	1	1	0	1	1	0	1	0	0	0	0	0	0	1	0	0	0	0	1	0	0	0	TguLTR5d
lept_01313	?	?	?	0	0	?	?	?	1	?	?	?	?	?	?	?	?	?	?	1	0	?	0	?	?	1	1	?	?	?	?	?	?	0	?	0	?	0	0	?	0	?	0	?	?	?	?	1	TguLTR5d
lept_01313	?	0	?	0	?	?	0	0	0	0	0	0	0	0	?	?	0	0	0	0	0	?	0	?	0	0	0	?	?	?	?	0	?	0	0	0	0	0	1	?	1	0	0	0	?	0	?	?	CR1-E_Pass
lept_01332	1	?	1	0	0	1	0	0	1	1	0	0	0	1	0	1	0	0	0	1	0	?	0	1	1	1	1	1	?	1	1	0	1	0	0	0	0	0	0	1	0	?	0	0	1	0	?	0	TguLTR5d
lept_01334	?	?	1	1	1	?	1	1	?	?	1	1	?	1	1	1	1	1	0	1	1	?	1	1	1	1	1	1	?	1	1	1	1	1	1	1	1	0	?	1	1	1	1	0	1	?	?	?	TguLTR5d
lept_01345	0	0	1	0	0	1	0	0	0	1	0	0	0	1	0	0	0	0	0	0	0	?	0	0	1	1	1	0	0	0	1	0	0	0	0	0	0	0	0	1	0	0	0	0	0	0	?	?	TguLTR5d
lept_01349	0	0	?	0	0	?	0	0	0	1	0	0	0	0	0	0	0	0	0	0	0	0	0	0	1	1	1	0	0	0	1	0	0	0	0	0	0	0	0	1	0	0	0	0	0	0	0	1	TguLTR5d
lept_01355	0	0	1	0	0	1	?	0	0	0	?	0	0	0	0	0	0	0	0	0	0	?	0	0	0	0	1	0	?	0	1	0	0	0	0	0	0	0	0	1	0	0	0	0	0	0	0	0	TguLTR5d
lept_01362	1	?	1	0	0	?	?	0	1	1	0	0	0	?	?	?	0	0	?	1	0	?	0	?	?	1	1	1	?	1	1	0	?	0	0	0	1	0	0	?	0	0	0	?	?	0	?	1	TguLTR5d
lept_01377	0	0	1	0	0	1	0	0	0	1	0	0	0	1	0	0	0	0	0	0	0	?	0	0	1	1	1	0	?	0	1	0	0	0	0	0	0	0	0	1	0	0	0	0	0	0	0	1	TguLTR5d
lept_01385	0	0	1	0	0	1	0	0	0	0	?	0	0	?	0	0	0	0	0	0	0	0	0	0	0	0	1	0	0	0	0	0	0	0	0	0	0	0	0	?	0	0	?	0	0	0	0	?	TguLTR5d
lept_01387	?	?	0	0	0	1	0	0	?	0	0	0	0	0	0	0	0	0	?	0	0	?	0	0	0	0	1	0	?	?	1	0	0	0	0	0	0	?	0	1	?	0	0	0	0	0	?	0	TguLTR5d
lept_01398	1	0	1	0	0	1	0	0	1	?	0	0	0	0	0	?	0	0	0	1	0	0	0	?	1	1	1	1	?	1	1	0	1	0	0	0	0	0	0	1	?	0	0	0	?	0	0	1	TguLTR5d
lept_01406	?	0	1	0	0	1	0	0	0	0	0	0	0	0	0	0	0	0	0	0	0	?	0	0	?	?	1	0	?	0	1	0	0	0	0	0	0	0	0	?	0	0	0	?	?	0	?	0	TguLTR5d
lept_01419	0	0	1	0	0	1	0	0	0	0	0	0	0	?	?	0	?	0	?	0	0	0	0	0	0	0	1	0	0	0	1	?	0	0	0	0	0	0	0	1	0	?	0	0	0	0	0	0	TguLTR5d
lept_01427	0	0	?	0	0	1	0	0	0	0	0	0	0	0	0	0	0	0	0	0	0	0	0	0	0	0	1	0	?	0	1	0	0	0	0	0	0	0	0	1	0	0	0	?	0	0	?	0	TguLTR5d
lept_01437	?	0	1	0	0	?	0	0	0	?	0	0	0	1	?	?	0	?	0	0	0	?	0	?	1	1	1	?	?	0	?	0	?	0	?	0	0	?	0	1	?	0	0	?	?	0	?	?	TguLTR5d
lept_01466	0	0	1	0	0	1	0	0	0	0	0	0	0	0	0	0	0	0	0	0	0	0	0	0	0	0	1	0	0	0	1	0	0	0	0	0	0	0	0	1	0	0	0	0	0	0	0	0	TguLTR5d
lept_01469	?	?	1	0	0	1	0	0	0	?	0	0	0	0	0	0	0	0	?	0	0	0	0	0	1	1	1	0	0	0	1	0	0	0	0	0	0	0	0	1	0	0	0	0	0	0	?	1	TguLTR5d
lept_01469	?	?	0	0	0	0	0	0	0	0	?	0	1	0	0	0	1	0	0	?	0	?	0	0	0	0	0	0	?	0	0	0	0	0	0	0	0	0	1	?	?	0	0	0	0	0	0	0	CR1-X3_Pass
lept_01475	?	0	?	0	0	?	?	0	1	?	0	0	0	?	0	?	0	0	0	?	0	0	0	?	1	?	1	?	0	1	?	0	1	0	0	0	0	0	0	?	0	0	0	?	?	0	?	?	TguLTR5d
lept_01476	0	0	?	0	?	0	?	0	0	1	0	0	?	?	?	0	?	0	0	0	0	0	0	0	0	0	1	?	0	?	0	?	?	?	0	0	?	0	?	0	?	0	0	0	0	?	0	1	TguLTR5d
lept_01493	0	0	0	0	0	1	0	0	0	0	0	0	0	0	0	0	0	0	0	0	0	0	0	0	0	0	1	0	?	0	1	0	0	0	0	0	0	0	0	1	0	?	0	0	0	0	0	0	TguLTR5d
lept_01509	0	0	1	0	0	1	0	0	0	0	?	0	0	0	0	0	0	0	0	0	0	?	0	0	0	0	1	0	?	0	1	0	0	0	0	0	0	0	0	?	0	0	0	0	0	0	?	0	TguLTR5d
lept_01516	0	0	1	0	0	1	0	0	0	0	0	0	0	0	0	0	0	0	0	0	0	0	0	0	0	0	1	0	0	0	1	0	0	0	0	0	0	0	0	1	0	0	0	0	0	0	0	0	TguLTR5d
lept_01522	1	0	1	1	0	1	0	0	1	1	?	0	0	1	0	1	0	1	0	1	1	0	1	1	?	?	1	1	?	1	1	0	1	1	0	1	0	1	0	1	0	0	1	0	1	0	?	1	TguLTR5d
lept_01526	0	0	1	0	0	1	0	0	0	0	0	0	0	0	?	0	0	0	0	0	0	0	0	0	0	0	1	0	0	0	1	0	0	0	0	0	0	0	0	1	0	0	0	0	?	0	?	0	TguLTR5d
lept_01545	?	0	?	0	0	?	0	0	1	0	?	0	0	?	?	1	?	0	0	1	0	0	0	1	0	0	1	?	0	1	1	0	1	0	?	?	?	0	0	1	0	0	0	0	?	0	0	1	TguLTR5d
lept_01546	?	?	1	?	0	?	0	0	0	0	0	0	0	?	0	0	0	?	?	0	0	0	0	0	0	0	1	0	0	0	1	?	0	0	0	0	0	0	0	?	0	0	0	0	0	0	?	0	TguLTR5d
lept_01548	0	0	1	0	0	?	0	0	0	0	?	0	?	0	0	?	0	?	?	0	0	?	0	?	0	0	1	?	?	0	1	0	0	0	0	0	0	0	0	?	0	?	0	?	?	0	?	0	TguLTR5d
lept_01555	?	?	1	0	0	1	0	0	1	1	0	?	0	1	0	1	0	0	1	1	0	?	0	1	1	1	1	1	0	1	1	0	1	0	?	0	1	0	1	1	1	0	0	0	1	0	?	1	TguLTR5d
lept_01561	0	0	1	0	0	1	0	0	0	0	0	0	0	0	0	0	?	0	0	0	0	0	0	0	0	0	1	0	0	0	1	0	0	0	0	0	0	0	0	1	0	0	0	0	0	0	0	0	TguLTR5d
lept_01565	1	?	1	0	0	1	?	0	0	1	?	0	?	1	?	1	?	0	0	1	?	?	1	1	1	1	1	?	0	?	1	0	?	0	0	0	0	0	0	1	?	0	0	?	1	0	?	1	TguLTR5d
lept_01565	0	?	0	0	0	?	1	0	0	0	1	0	?	0	0	0	0	0	?	0	?	?	0	0	?	?	0	?	?	?	0	0	?	0	0	0	0	0	0	?	?	0	0	?	?	0	?	0	CR1-J2_Pass
lept_01565	0	0	0	?	0	0	0	?	0	0	0	0	0	0	1	0	0	1	0	0	0	?	?	0	0	0	0	?	0	?	0	0	?	1	?	1	0	1	0	0	?	0	?	?	0	0	?	0	CR1-E_Pass
lept_01566	0	0	1	0	0	1	0	0	0	1	0	0	0	0	0	0	0	0	0	0	0	?	0	0	1	1	1	0	0	0	?	0	0	0	0	?	0	0	0	1	0	0	0	0	0	0	?	0	TguLTR5d
lept_01575	0	0	1	0	0	1	0	0	0	0	0	0	0	0	0	0	0	0	0	0	0	0	0	0	0	0	1	0	?	0	1	0	0	0	0	0	0	0	0	?	0	0	0	?	0	0	?	0	TguLTR5d
lept_01575	0	0	0	0	0	0	1	0	0	0	1	0	0	0	0	0	0	0	0	0	0	0	0	0	0	0	0	0	0	0	0	0	0	0	0	0	0	0	0	?	0	0	0	0	0	0	0	0	CR1-E_Pass
lept_01575	0	0	0	0	?	0	1	0	0	0	1	0	0	0	0	0	?	0	0	0	0	?	0	0	0	0	0	0	?	0	0	0	0	0	0	0	?	0	0	?	0	0	0	?	?	0	?	0	CR1-E_Pass
lept_01578	0	?	1	0	0	1	0	0	0	0	0	0	0	0	0	0	0	0	0	0	0	?	0	0	0	0	1	0	?	0	1	0	?	0	0	0	0	0	0	?	0	0	0	?	0	0	?	0	TguLTR5d
lept_01581	1	?	1	0	?	1	?	0	1	1	?	0	0	1	0	1	0	0	0	1	0	?	0	1	0	0	1	1	?	?	1	0	?	0	0	0	0	?	0	1	0	0	0	?	1	?	?	1	TguLTR5d
lept_01588	0	?	1	0	?	1	?	0	0	1	?	?	0	0	0	?	0	0	?	?	0	?	0	0	1	1	1	0	?	0	1	0	?	0	0	0	0	0	0	1	?	0	0	0	0	0	?	1	TguLTR5d
lept_01603	0	0	1	0	0	1	?	0	0	0	0	0	0	?	0	0	0	0	0	0	0	0	0	0	0	0	1	0	0	?	1	0	0	0	0	0	0	0	0	?	0	0	0	0	0	0	?	0	TguLTR5d
lept_01606	?	?	?	0	0	1	0	0	1	1	0	0	0	?	?	?	0	0	0	1	0	?	0	?	1	1	1	?	?	?	?	?	1	0	0	0	0	0	0	?	?	0	?	0	?	?	?	1	TguLTR5d
lept_01625	1	0	?	0	0	1	0	0	1	1	0	0	0	1	0	1	0	0	0	1	0	0	0	1	1	1	1	1	0	1	1	0	1	0	0	0	0	0	0	1	0	0	0	0	1	0	?	1	TguLTR5d
lept_01626	1	0	1	0	0	1	?	0	1	?	0	0	1	0	0	1	0	0	0	1	0	0	0	1	1	1	1	1	0	1	1	0	1	0	?	0	0	0	0	?	0	0	0	0	1	1	?	1	TguLTR5d
lept_01630	?	0	1	0	0	1	0	0	0	0	?	0	0	0	0	0	0	0	0	0	0	0	0	0	0	0	1	0	?	0	1	0	0	0	0	0	0	0	?	1	0	0	?	0	0	0	0	1	TguLTR5d
lept_01632	0	0	1	0	?	1	0	0	0	0	0	0	0	0	0	0	0	0	0	0	0	?	0	0	0	0	1	0	?	0	?	0	0	0	0	0	0	0	0	?	0	0	0	0	0	0	?	?	TguLTR5d
lept_01634	?	0	1	0	0	1	0	0	0	0	0	0	0	0	0	?	0	0	0	0	0	0	0	?	0	0	1	0	0	0	1	0	0	0	0	0	0	0	0	1	0	0	0	0	?	0	?	0	TguLTR5d
lept_01667	0	0	1	0	0	1	?	0	0	1	0	0	0	0	0	0	0	0	0	0	0	?	0	0	1	1	1	0	?	0	?	0	0	0	0	0	0	0	0	1	0	0	0	0	0	0	0	1	TguLTR5d
lept_01667	0	0	?	0	0	0	?	1	0	0	1	0	1	?	?	0	1	0	0	0	0	0	0	0	0	0	0	0	?	0	?	0	0	0	0	0	0	0	0	?	0	1	0	?	0	?	?	0	CR1-E_Pass
lept_01671	1	0	1	0	0	1	0	0	1	1	0	0	0	?	0	1	0	0	0	1	0	0	0	1	1	1	1	1	0	1	1	0	?	0	0	0	0	0	0	1	0	0	0	0	1	0	?	1	TguLTR5d
lept_01676	0	0	1	0	0	1	0	0	0	0	?	0	0	0	0	0	0	0	0	0	0	0	0	0	0	0	1	0	0	0	1	0	0	0	0	0	0	?	0	1	0	0	0	0	?	0	0	0	TguLTR5d
lept_01677	0	0	1	0	0	1	0	0	0	0	0	0	0	0	0	0	0	0	0	0	0	?	0	0	0	0	1	0	0	0	1	0	0	0	0	0	0	0	0	1	0	0	0	?	0	0	?	1	TguLTR5d
lept_01678	0	0	?	0	0	1	0	0	1	1	0	0	0	?	?	?	?	0	0	?	0	?	0	?	1	1	1	0	?	0	?	0	0	0	0	0	?	0	0	1	0	0	0	?	?	0	?	1	TguLTR5d
lept_01688	?	?	1	0	0	1	0	0	1	1	?	0	0	1	0	1	0	0	0	1	0	0	0	1	1	1	1	1	0	1	1	0	1	0	0	0	0	?	0	1	0	0	0	0	?	0	0	1	TguLTR5d
lept_01698	?	0	?	0	0	?	?	0	0	0	0	?	0	?	?	0	0	0	0	0	0	0	0	?	0	0	1	0	?	0	1	?	0	0	0	0	0	0	0	?	?	0	0	0	?	0	0	0	TguLTR5d
lept_01705	0	0	1	0	0	1	0	0	0	1	0	0	0	?	0	0	0	0	0	0	0	?	0	0	?	1	1	0	?	0	?	0	0	0	0	0	0	0	0	1	0	0	0	?	0	0	?	1	TguLTR5d
lept_01708	0	0	1	0	0	1	0	0	0	0	0	0	0	?	0	0	?	0	0	0	0	?	0	?	0	0	1	0	?	0	1	0	0	0	0	0	0	0	0	?	0	0	0	0	?	0	0	0	TguLTR5d
lept_01714	0	?	0	0	?	?	0	0	0	0	0	0	0	0	0	0	0	0	?	0	0	?	0	0	0	0	1	0	?	0	1	0	0	0	0	0	?	0	0	1	0	?	0	?	0	0	?	0	TguLTR5d
lept_01743	?	?	1	0	0	1	0	?	0	0	?	0	0	?	0	?	?	0	?	0	0	?	0	?	0	0	1	0	?	0	1	0	0	0	0	?	0	0	0	?	0	0	0	0	?	0	?	0	TguLTR5d
lept_01757	0	0	0	1	0	0	0	0	0	?	0	0	0	0	0	0	0	1	0	0	1	0	0	0	0	0	0	0	0	0	0	0	0	1	0	1	0	1	0	0	0	0	1	0	0	0	0	0	TguLTR5d
lept_01760	0	?	1	0	0	1	0	0	0	0	?	0	0	0	0	0	0	0	?	0	0	?	0	0	0	0	0	0	?	0	?	0	0	0	0	0	0	0	0	1	0	0	0	?	0	0	?	0	TguLTR5d
lept_01772	?	?	?	0	0	0	?	?	0	1	0	0	0	0	0	?	0	?	?	0	0	0	0	?	1	1	1	?	?	0	?	0	0	0	0	?	0	0	0	?	0	?	0	0	?	0	?	0	TguLTR5d
lept_01774	?	?	1	?	0	1	?	0	?	0	0	0	0	?	0	0	0	0	0	0	0	0	0	0	0	0	1	0	?	0	?	0	?	0	0	0	0	0	0	?	0	0	0	?	?	?	?	0	TguLTR5d
lept_01777	0	0	1	0	0	1	0	0	0	0	0	0	0	0	0	0	0	0	0	0	0	0	0	0	0	0	1	0	?	0	1	0	0	0	0	0	0	0	0	1	0	0	0	0	0	0	0	0	TguLTR5d
lept_01778	0	0	1	0	0	1	0	0	0	?	0	0	0	1	0	0	0	0	0	0	0	0	0	0	1	1	1	0	0	0	1	0	0	0	0	0	0	0	0	1	0	0	0	0	0	0	0	?	TguLTR5d
lept_01783	0	0	0	0	0	1	0	0	0	0	0	0	0	0	0	0	0	0	0	0	0	?	0	0	?	0	1	0	0	0	1	0	0	0	0	0	0	0	0	?	0	0	0	?	0	0	?	0	TguLTR5d
lept_01788	?	?	1	?	?	1	0	0	0	?	0	0	?	?	0	0	0	0	0	0	0	0	?	0	0	0	1	0	0	0	1	0	0	0	0	0	0	0	0	1	0	0	0	?	0	0	?	0	TguLTR5d
lept_01789	0	0	1	0	0	1	0	0	0	0	0	?	0	?	?	0	?	0	0	0	0	?	0	?	0	0	1	0	0	0	1	0	0	0	0	0	0	0	0	?	0	0	0	0	?	0	0	0	TguLTR5d
lept_01814	1	0	1	0	0	1	0	0	1	1	0	0	0	1	0	1	0	0	0	1	0	0	0	1	1	1	1	1	0	1	1	0	1	0	0	0	0	?	0	?	0	0	0	0	1	0	?	1	TguLTR5d
lept_01822	0	0	1	0	0	1	0	0	0	0	0	0	0	?	?	0	0	0	0	0	0	0	0	0	0	0	1	0	0	0	1	?	0	0	?	0	0	0	0	1	0	0	0	0	0	0	0	0	TguLTR5d
lept_01830	?	0	?	0	0	?	?	?	0	0	?	0	0	0	1	?	?	0	1	0	0	?	0	0	0	0	0	0	?	?	0	1	0	0	1	0	?	0	0	?	0	1	0	0	0	1	?	0	CR1-J2_Pass
lept_01842	0	?	1	0	0	1	0	0	0	1	0	0	0	?	0	0	0	0	0	0	0	0	0	0	1	1	1	0	0	0	1	0	0	0	0	?	0	0	0	1	0	0	0	0	0	?	0	1	TguLTR5d
lept_01843	1	0	1	1	0	1	0	0	1	1	0	0	0	1	?	1	?	1	1	1	1	?	1	1	?	?	1	1	?	?	?	?	?	1	0	1	0	1	0	1	?	0	1	0	1	?	?	1	TguLTR5d
lept_01845	0	0	1	0	0	1	?	0	0	0	0	0	0	0	0	0	0	0	0	0	0	0	0	0	0	0	1	0	0	0	1	0	0	0	?	0	0	0	0	1	0	0	0	0	0	0	0	0	TguLTR5d
lept_01855	0	?	1	0	0	1	0	0	0	1	0	0	0	0	0	0	0	0	0	0	0	0	0	0	0	0	1	0	0	0	1	0	0	0	0	0	0	0	0	1	0	0	0	0	0	0	0	1	TguLTR5d
lept_01857	1	0	1	0	0	1	0	?	1	1	0	0	0	1	0	1	?	0	0	?	0	0	0	1	1	1	1	?	0	1	1	0	1	0	0	0	0	0	0	?	?	?	0	?	1	?	?	1	TguLTR5d
lept_01860	0	0	1	0	0	1	0	0	0	0	0	0	0	?	0	0	0	0	0	0	0	?	0	0	0	0	1	0	0	?	1	0	0	0	0	0	?	0	0	?	0	0	0	0	0	0	?	0	TguLTR5d
lept_01895	?	?	1	?	1	1	1	1	1	1	?	0	?	1	0	1	?	0	0	1	0	?	0	1	1	1	1	1	?	1	1	?	1	0	0	0	0	0	0	?	0	?	0	0	?	0	?	1	TguLTR5d
lept_01898	0	?	1	0	0	?	0	?	0	1	0	0	0	?	0	0	0	0	?	0	0	?	?	0	1	1	1	0	?	0	1	?	?	0	0	?	0	0	0	1	0	0	0	?	0	0	?	1	TguLTR5d
lept_01908	0	?	?	0	0	?	?	?	0	1	0	0	0	?	?	0	0	0	?	0	0	?	0	0	1	1	1	?	?	0	1	?	0	0	0	0	0	0	?	?	0	?	0	?	0	0	?	?	TguLTR5d
lept_01922	0	0	1	0	0	1	0	0	0	1	0	0	0	0	0	0	0	0	0	0	?	0	0	0	1	1	1	0	0	0	1	0	0	0	0	0	1	0	0	1	0	0	0	0	0	0	?	1	TguLTR5d
lept_01926	0	?	1	0	0	0	0	0	0	0	?	0	0	0	?	0	?	0	0	0	0	0	0	0	0	0	1	0	?	0	0	0	0	0	0	0	0	0	0	0	0	?	0	0	0	0	0	0	TguLTR5d
lept_01928	?	?	?	0	0	0	0	0	0	1	0	0	0	?	0	0	0	0	0	?	0	?	0	0	1	1	1	0	?	0	0	0	0	0	0	0	0	0	?	?	?	?	0	?	?	0	?	1	TguLTR5d
lept_01929	0	0	1	0	0	1	0	0	0	0	0	0	0	1	?	0	0	0	?	0	0	?	0	0	0	0	1	0	?	?	1	0	?	0	0	0	0	0	0	?	0	0	0	0	0	0	?	1	TguLTR5d
lept_01931	0	0	0	0	0	1	0	0	0	0	0	0	0	0	0	0	0	0	0	0	0	0	0	0	0	0	1	0	0	0	1	0	0	0	0	0	0	0	0	1	0	0	0	0	0	0	0	0	TguLTR5d
lept_01951	0	0	1	0	0	1	0	0	0	0	?	0	0	0	0	0	0	0	0	0	0	?	0	?	0	0	1	?	?	0	1	0	0	0	0	0	0	0	0	1	0	?	0	0	0	0	0	0	TguLTR5d
lept_01952	0	0	1	0	0	1	0	0	0	0	0	0	0	?	0	0	0	0	0	0	0	0	0	0	0	0	1	0	0	0	?	0	0	0	0	0	0	0	0	?	0	0	0	0	0	0	?	0	TguLTR5d
lept_01957	0	0	?	0	0	?	0	0	0	0	?	0	0	0	0	0	0	0	0	0	0	?	0	0	0	0	1	0	?	0	1	0	0	0	0	0	0	0	0	1	0	0	0	0	0	0	?	?	TguLTR5d
lept_01966	?	?	?	0	0	1	?	0	1	?	0	0	0	?	?	?	?	0	0	1	0	?	0	?	1	1	1	?	?	?	1	?	?	0	0	0	?	0	0	?	?	0	0	?	?	?	?	0	TguLTR5d
lept_01968	0	0	1	0	?	1	0	0	0	0	0	0	0	0	0	0	0	0	?	0	0	0	0	0	0	0	1	0	0	0	1	0	0	0	0	0	0	0	?	1	0	0	0	0	0	0	0	0	TguLTR5d
lept_01968	0	0	0	0	?	?	0	0	0	0	0	0	0	?	0	0	0	1	0	0	0	0	0	0	0	0	?	0	0	0	0	0	0	1	0	1	0	1	0	0	0	0	0	?	0	0	0	0	CR1-E_Pass
lept_01982	0	0	1	0	0	1	0	0	0	0	0	0	0	0	0	0	0	0	0	?	0	0	0	?	0	0	1	0	0	0	1	0	?	0	0	0	0	0	0	?	0	0	0	0	?	0	?	1	TguLTR5d
lept_01995	0	0	1	0	0	1	0	0	0	0	0	0	0	0	0	0	0	0	0	0	0	0	0	0	0	0	1	0	0	0	1	0	0	0	0	0	0	0	0	1	0	0	0	0	0	0	0	?	TguLTR5d
lept_01999	0	0	1	0	0	1	0	?	0	0	0	0	0	?	0	0	0	0	0	0	0	?	0	0	0	0	1	0	?	0	1	0	0	0	0	?	0	0	0	?	0	0	0	0	0	0	?	1	TguLTR5d
lept_02010	0	0	1	0	0	1	?	0	0	0	0	0	0	?	0	0	0	0	0	0	0	0	0	0	0	0	1	0	0	0	1	0	0	0	0	0	0	0	0	1	0	0	0	0	0	0	0	0	TguLTR5d
lept_02015	1	?	?	0	0	?	?	?	1	?	?	0	0	?	?	?	?	0	0	?	0	?	0	?	1	1	1	?	?	?	?	?	?	?	0	0	0	0	?	?	?	?	0	?	?	0	?	1	TguLTR5d
lept_02019	0	?	1	0	0	1	?	0	0	0	0	0	0	?	?	0	0	0	0	0	0	0	?	0	0	0	1	0	0	?	1	0	?	0	0	0	0	0	0	1	0	?	0	0	0	0	0	0	TguLTR5d
lept_02024	1	0	1	0	0	1	0	0	?	1	0	0	0	1	?	1	0	0	?	1	0	0	0	1	1	1	1	1	0	?	1	0	?	0	0	0	0	0	0	?	0	0	0	?	1	0	0	1	TguLTR5d
lept_02045	0	0	1	0	0	1	?	?	?	0	0	0	0	0	0	?	0	0	0	0	0	0	0	?	0	0	1	0	0	0	1	0	0	0	0	0	0	0	0	1	0	?	0	0	?	?	0	0	TguLTR5d
lept_02046	0	0	1	0	0	?	0	0	0	1	?	0	0	0	0	0	?	0	0	0	0	?	0	0	1	1	1	0	?	?	?	0	0	0	0	0	0	0	0	1	0	0	0	?	0	0	?	1	TguLTR5d
lept_02056	?	0	1	0	0	1	?	0	1	1	?	?	0	1	0	?	0	0	0	1	0	0	0	?	?	1	1	?	?	1	1	1	1	0	0	0	0	0	1	1	1	1	0	?	?	0	?	1	TguLTR5d
lept_02057	0	?	1	0	0	1	0	0	0	0	0	0	0	0	?	0	0	0	0	0	0	?	0	0	1	1	1	?	?	0	?	0	0	0	0	0	0	0	0	?	0	0	0	?	0	0	?	1	TguLTR5d
lept_02064	?	?	?	0	0	?	?	0	0	?	?	0	0	0	0	?	0	0	?	0	0	?	0	?	1	1	1	?	?	0	1	?	0	0	0	?	?	0	0	?	0	?	0	?	?	?	?	0	TguLTR5d
lept_02090	0	?	0	0	0	0	0	0	0	0	0	0	0	0	0	0	0	0	0	0	0	?	0	0	0	0	1	0	?	0	0	0	0	0	0	0	0	0	0	0	0	0	0	0	0	?	0	1	TguLTR5d
lept_02100	0	0	1	0	0	?	0	0	0	0	0	0	0	0	0	0	0	0	0	0	0	0	0	0	0	0	1	0	0	0	1	0	0	0	0	0	0	0	0	1	0	0	0	0	0	0	0	0	TguLTR5d
lept_02104	?	0	?	0	0	?	?	0	0	1	0	0	?	?	0	0	0	0	0	0	0	?	0	0	1	1	1	0	?	0	?	0	0	0	0	0	0	0	0	?	0	0	0	?	0	0	?	1	TguLTR5d
lept_02114	0	0	1	0	0	1	?	?	0	0	0	0	0	0	?	0	?	0	0	0	0	?	0	0	0	0	1	0	?	?	1	?	0	0	0	0	0	0	0	?	0	0	0	?	0	0	?	0	TguLTR5d
lept_02114	0	0	0	0	0	0	0	0	0	1	0	0	0	0	0	0	0	0	0	0	0	0	0	0	1	1	0	0	0	0	0	0	0	0	0	0	0	0	0	0	0	0	0	?	0	0	?	0	TguLTR5a
lept_02131	0	?	1	0	0	1	?	0	0	0	?	0	0	0	?	?	?	0	?	0	0	?	0	?	0	0	1	?	?	?	1	0	?	0	0	0	0	0	0	?	0	0	0	?	?	0	?	0	TguLTR5d
lept_02134	0	0	1	0	0	1	0	0	0	0	0	0	0	0	0	0	0	0	0	0	0	0	0	0	0	0	1	0	0	0	1	0	0	0	0	0	0	0	0	1	0	0	0	0	0	0	0	1	TguLTR5d
lept_02162	0	0	?	0	0	1	0	0	0	1	0	0	0	0	0	?	?	0	0	0	0	?	0	?	1	1	1	0	?	?	?	?	0	0	?	0	0	0	0	?	0	0	0	0	?	?	?	1	TguLTR5d
lept_02172	0	0	1	0	0	1	0	0	0	0	0	0	?	0	0	0	0	0	0	0	0	0	0	0	0	0	1	0	0	0	1	0	0	0	0	0	0	0	0	1	0	0	0	0	0	0	?	0	TguLTR5d
lept_02185	1	0	1	0	0	1	?	0	1	?	?	0	0	1	0	1	0	?	0	1	?	0	0	?	1	1	1	1	0	1	1	0	1	0	0	0	?	0	0	1	0	0	0	?	?	0	?	1	TguLTR5d
lept_02187	1	?	?	0	0	1	?	0	?	1	?	0	0	?	0	1	?	0	0	1	0	?	0	1	1	1	1	1	?	?	1	0	1	0	?	0	?	0	0	?	0	?	0	0	1	0	?	1	TguLTR5d
lept_02212	0	?	0	1	0	?	?	0	?	0	0	0	0	?	0	0	0	1	0	0	1	?	0	0	0	0	0	0	?	0	0	0	?	1	0	1	0	1	1	?	?	0	1	0	0	1	?	?	CR1-J2_Pass
lept_02239	?	?	1	0	0	?	0	?	0	0	?	0	0	0	0	?	0	0	?	0	0	?	0	?	1	1	1	?	?	?	1	?	?	0	0	0	0	0	0	?	0	0	0	?	?	0	?	?	TguLTR5d
lept_02242	?	0	1	0	0	?	1	?	?	?	?	?	?	?	0	1	?	0	?	1	0	?	?	1	1	1	1	1	?	1	?	0	1	?	0	0	1	0	1	?	1	1	0	?	1	0	?	?	TguLTR5d
lept_02245	1	0	1	1	0	1	0	0	1	1	0	?	0	?	0	1	0	1	1	1	0	?	1	1	1	1	1	1	?	1	?	0	1	1	1	1	1	1	1	?	1	0	1	0	1	1	?	1	TguLTR5d
lept_02247	0	0	1	0	0	1	?	0	0	?	0	0	?	?	?	0	0	0	?	0	0	0	0	0	0	0	1	0	0	0	?	0	0	0	0	0	0	0	?	1	0	?	0	0	0	0	0	0	TguLTR5d
lept_02262	1	?	1	0	0	?	0	0	1	1	0	0	0	1	?	?	0	0	0	?	0	?	0	?	?	?	1	1	?	1	?	?	1	0	0	0	0	0	0	1	0	0	0	0	?	0	?	1	TguLTR5d
lept_02262	?	?	0	0	0	0	1	0	0	0	1	0	?	0	?	?	0	0	0	0	0	?	0	?	?	?	0	0	?	0	0	0	0	0	0	0	0	0	0	0	0	0	0	0	?	0	?	?	CR1-E_Pass
lept_02266	?	?	1	1	?	?	?	0	1	1	?	?	0	1	0	?	?	1	0	1	1	?	1	?	1	1	1	?	?	?	1	0	1	1	?	1	0	1	0	1	0	0	1	?	?	1	?	1	TguLTR5d
lept_02266	0	0	0	0	0	0	?	0	?	0	1	0	1	0	1	0	1	0	1	?	0	?	0	0	0	0	0	0	?	0	0	1	0	0	0	0	1	0	0	?	0	?	0	0	0	0	?	0	CR1-J2_Pass
lept_02272	0	0	1	0	0	?	0	0	0	0	0	?	0	?	0	0	0	0	0	0	0	?	0	0	0	0	1	0	?	0	1	0	0	0	0	0	0	0	0	1	0	0	0	?	0	0	?	0	TguLTR5d
lept_02272	0	0	0	0	0	0	0	0	0	0	0	0	0	0	0	0	0	0	0	0	0	?	0	0	0	0	0	0	?	0	0	0	0	0	0	0	0	0	1	0	1	?	0	0	?	0	?	0	TguLTR5a
lept_02283	0	0	1	0	0	1	0	0	?	0	?	0	0	0	0	0	?	0	0	0	0	0	0	0	0	0	1	0	0	0	1	?	0	0	0	0	0	0	0	?	0	0	0	0	0	?	?	1	TguLTR5d
lept_02300	1	0	1	0	0	1	?	0	1	?	?	0	0	?	0	1	0	0	0	1	0	?	0	1	?	1	1	1	?	1	1	0	1	0	0	0	0	0	0	?	0	0	0	?	1	0	?	1	TguLTR5d
lept_02318	0	0	1	0	0	1	0	0	0	0	0	0	0	0	0	?	0	0	?	0	0	?	0	?	0	0	1	0	?	0	1	?	?	0	?	0	0	0	0	?	0	0	0	0	?	0	?	?	TguLTR5d
lept_02318	?	0	0	0	0	0	0	0	0	?	0	0	0	0	0	?	0	0	0	0	0	?	0	?	0	0	0	?	?	0	?	0	0	0	0	0	0	0	1	0	1	0	0	0	?	?	?	0	TguLTR5a
lept_02322	1	?	1	0	0	1	0	0	1	1	0	0	0	1	0	1	?	0	?	1	0	0	0	1	?	1	1	1	0	1	1	1	1	0	0	0	0	?	0	1	0	0	0	0	1	0	?	1	TguLTR5d
lept_02330	?	?	1	0	0	1	?	0	0	0	0	0	0	0	?	0	0	0	0	0	0	?	0	0	0	0	1	0	?	?	1	0	0	0	0	0	0	0	0	?	0	0	0	?	0	0	0	0	TguLTR5d
lept_02330	?	?	0	0	?	0	?	0	0	0	0	0	1	0	0	0	0	0	0	0	0	?	0	0	0	0	0	?	?	0	0	0	0	0	0	0	0	0	0	?	0	0	0	?	0	1	?	0	CR1-E_Pass
lept_02369	0	0	1	0	0	1	?	0	?	?	0	?	0	0	0	0	0	0	?	0	0	0	0	0	0	0	1	0	?	0	1	0	0	0	0	0	0	?	0	?	0	0	0	0	0	?	0	0	TguLTR5d
lept_02369	?	?	0	0	?	0	?	?	?	1	?	0	?	0	0	?	?	0	0	?	0	0	0	?	1	1	0	?	0	?	0	0	?	0	?	0	0	0	0	?	0	0	0	0	?	?	?	0	CR1-J2_Pass
lept_02377	0	?	1	0	0	1	0	0	0	0	0	0	0	0	0	0	0	0	?	0	0	?	0	0	0	0	1	0	?	0	1	0	0	0	0	0	0	0	0	1	?	0	0	0	0	0	0	1	TguLTR5d
lept_02385	?	?	1	0	0	1	0	0	0	0	?	0	0	1	0	0	0	0	0	?	0	?	0	?	0	0	1	0	0	?	1	0	0	0	?	0	0	0	0	1	0	0	0	?	0	0	?	0	TguLTR5d
lept_02396	?	?	?	0	0	?	0	0	?	0	0	0	?	?	0	?	0	0	?	?	0	?	0	?	0	0	1	?	?	?	1	?	0	?	0	0	0	0	0	?	0	0	0	0	?	0	?	0	TguLTR5d
lept_02401	1	0	1	0	0	1	0	0	1	?	0	0	1	1	0	1	0	1	0	1	0	0	0	1	1	1	1	?	?	?	1	0	?	1	0	1	0	1	0	?	0	0	0	0	1	1	?	1	TguLTR5d
lept_02401	0	?	?	0	0	?	0	0	0	0	0	0	0	0	0	0	0	0	0	0	0	?	0	0	0	0	0	?	?	0	?	0	0	0	0	0	0	0	1	?	1	0	0	0	0	0	?	0	CR1-J2_Pass
lept_02412	0	?	?	0	0	0	?	0	?	0	0	0	0	?	0	0	0	0	?	0	0	?	0	0	1	1	1	0	?	?	0	0	?	0	0	0	0	0	0	0	0	0	0	0	?	0	0	?	TguLTR5d
lept_02412	0	?	0	0	0	0	1	0	?	0	1	0	0	0	0	0	0	0	?	0	0	?	0	0	0	0	?	0	?	0	0	0	0	0	0	0	0	0	0	0	0	0	0	0	0	?	0	0	UnknownLTR
lept_02429	0	?	1	0	0	1	0	0	0	0	0	0	0	0	0	0	?	0	?	0	0	0	?	0	0	0	1	?	?	0	?	0	0	0	0	0	0	0	0	1	0	0	0	0	0	0	0	0	TguLTR5d
lept_02432	?	0	?	0	?	?	0	0	1	1	0	0	?	?	0	?	0	0	0	1	0	0	0	?	1	1	1	?	0	1	?	0	1	0	?	0	0	0	0	?	0	0	0	0	?	0	0	?	TguLTR5d
lept_02437	0	0	1	0	0	1	0	0	0	0	0	0	0	0	?	?	0	0	0	0	0	?	0	?	0	0	1	?	?	0	1	?	0	0	0	0	0	0	0	1	0	0	0	0	?	0	?	0	TguLTR5d
lept_02449	?	0	1	?	0	?	?	?	0	1	0	?	0	1	0	?	0	?	0	0	?	?	?	?	1	1	1	?	?	?	1	?	?	?	?	?	0	?	?	1	?	?	?	0	?	0	0	1	TguLTR5d
lept_02449	?	0	0	0	0	0	?	0	0	0	1	0	0	0	0	?	0	0	0	1	0	?	0	?	0	0	0	?	?	1	0	0	1	0	0	0	0	0	0	?	0	0	0	0	?	0	0	0	CR1-E_Pass
lept_02466	1	?	1	0	0	?	0	0	?	?	0	0	0	?	0	1	0	0	0	1	0	0	0	1	1	1	1	1	0	1	1	0	1	0	0	0	0	0	?	1	0	0	0	0	1	0	?	?	TguLTR5d
lept_02469	1	0	?	0	?	?	0	0	1	?	?	0	0	1	0	?	0	0	0	1	0	?	?	?	1	1	1	1	?	1	1	0	1	0	0	0	0	?	0	?	?	?	?	?	?	0	?	?	TguLTR5d
lept_02491	1	?	1	0	0	1	?	?	1	1	?	0	0	1	0	1	0	0	0	1	0	0	0	1	1	1	1	1	?	1	1	0	1	0	0	0	0	0	0	1	0	0	0	0	1	0	?	1	TguLTR5d
lept_02491	0	?	?	1	0	0	0	0	?	0	0	?	0	0	0	0	0	1	0	0	1	?	0	0	0	0	0	0	?	?	0	0	0	1	0	1	0	1	0	0	0	0	1	?	0	0	?	0	CR1-E_Pass
lept_02492	0	0	?	0	0	1	0	?	0	1	?	0	0	0	0	0	0	0	?	0	0	0	0	0	0	0	1	0	0	0	1	?	0	0	0	0	0	0	0	?	0	?	0	0	0	0	?	0	TguLTR5d
lept_02512	0	0	1	0	0	1	0	0	0	?	0	0	0	1	0	0	0	0	0	?	0	0	0	0	1	1	1	0	0	0	1	0	0	0	0	0	0	0	0	1	0	0	0	0	0	0	0	1	TguLTR5d
lept_02513	1	0	1	0	0	1	0	0	1	1	?	0	?	1	0	1	0	0	0	1	0	?	0	1	1	1	1	1	0	1	?	0	1	0	0	0	0	0	0	1	?	0	0	0	1	?	?	1	TguLTR5d
lept_02521	1	0	1	0	0	1	?	0	1	1	0	0	0	1	0	1	0	0	0	1	0	?	0	1	1	1	1	1	?	1	1	0	?	0	0	0	0	0	0	1	0	0	0	?	?	0	?	1	TguLTR5d
lept_02521	0	0	0	0	0	0	0	0	?	0	0	0	0	0	0	0	0	0	0	0	0	0	0	0	0	0	0	0	?	?	0	0	?	0	0	0	0	?	1	0	1	0	0	?	0	0	?	0	CR1-E_Pass
lept_02540	0	0	1	0	0	1	0	0	?	1	0	0	0	1	0	0	0	0	0	0	0	?	0	0	1	1	1	0	0	?	1	0	0	0	0	0	0	0	0	1	?	0	0	0	0	?	?	0	TguLTR5d
lept_02540	0	0	0	0	0	0	1	0	0	0	1	0	0	0	0	0	0	0	0	0	0	0	0	0	0	0	0	0	0	0	0	0	0	0	0	0	?	0	0	0	0	0	0	0	0	0	0	0	TguLTRL4c
lept_02545	1	0	1	0	0	1	0	0	1	1	0	0	0	1	?	1	0	?	0	1	0	0	0	1	1	1	1	1	?	1	1	0	1	0	0	0	0	0	0	1	0	0	0	0	1	0	?	1	TguLTR5d
lept_02554	?	?	1	0	0	?	0	0	0	?	0	0	0	?	0	?	?	0	0	0	0	?	0	?	1	1	1	?	?	0	1	0	0	0	0	0	0	0	0	?	0	0	0	0	?	0	?	?	TguLTR5d
lept_02579	0	0	1	0	0	1	?	0	0	0	0	0	0	?	0	0	0	0	?	0	0	0	0	0	0	0	1	0	0	0	1	0	0	0	?	0	0	0	0	1	0	0	0	0	?	0	?	0	TguLTR5d
lept_02582	0	0	1	0	0	0	0	0	0	0	0	0	0	0	0	0	0	0	0	0	0	0	0	0	0	0	1	?	0	0	0	0	0	0	0	0	0	0	0	0	0	0	0	0	0	0	0	0	TguLTR5d
lept_02584	?	0	1	0	0	1	0	0	0	0	0	0	0	?	0	?	0	0	0	0	0	0	0	?	0	0	1	?	0	?	1	0	?	0	0	0	0	0	0	1	0	0	0	0	?	0	0	0	TguLTR5d
lept_02588	0	0	1	0	?	1	?	0	0	0	0	0	?	0	0	0	0	0	0	0	0	0	0	0	0	0	1	0	0	0	1	0	0	0	0	0	0	0	0	?	0	0	0	0	0	?	?	1	TguLTR5d
lept_02598	?	0	1	0	0	1	0	0	1	0	0	?	0	0	?	1	0	0	0	1	0	0	0	1	0	0	1	1	0	1	1	0	1	0	0	0	0	0	0	1	0	0	0	0	1	0	0	0	TguLTR5d
lept_02599	?	?	1	0	0	1	?	0	?	0	?	0	?	1	0	?	0	0	?	0	0	?	?	?	?	0	1	0	?	?	1	?	0	0	0	0	0	0	0	1	0	0	0	?	?	0	?	0	TguLTR5d
lept_02626	0	0	1	0	0	?	?	0	?	0	0	0	0	?	?	0	0	0	0	0	0	0	0	0	0	0	1	0	0	?	1	0	?	0	0	0	0	?	0	1	0	0	0	?	0	0	?	0	TguLTR5d
lept_02645	0	?	1	0	0	0	0	0	0	1	?	0	0	1	0	0	0	0	0	0	0	?	0	0	1	1	1	0	?	?	1	0	0	0	0	?	0	?	0	1	0	0	0	0	0	0	0	0	TguLTR5d
lept_02654	0	0	1	0	0	1	0	0	0	0	0	0	0	0	0	0	0	0	0	0	0	0	0	0	0	0	1	0	0	0	1	0	0	0	0	0	0	0	0	1	0	0	0	0	0	0	0	0	TguLTR5d
lept_02689	0	0	?	0	0	1	0	0	0	1	?	0	0	0	0	0	0	0	0	0	0	?	0	?	1	1	1	0	?	0	1	0	0	0	0	0	0	0	0	1	0	0	0	?	?	0	?	1	TguLTR5d
lept_02690	1	?	1	0	0	1	0	0	1	1	0	0	0	?	0	1	0	0	?	1	0	?	0	1	1	1	1	1	?	1	1	0	1	0	?	0	0	0	?	?	0	1	0	?	1	0	?	1	TguLTR5d
lept_02692	0	0	0	0	0	1	0	0	0	0	0	0	0	0	?	0	0	0	0	?	0	?	0	0	0	0	1	0	?	0	1	?	0	0	?	0	0	0	0	?	0	?	0	0	0	0	?	?	TguLTR5d
lept_02698	0	?	1	0	0	?	0	0	0	0	?	0	0	0	?	0	0	0	0	0	0	?	0	0	1	1	1	0	?	?	1	0	0	0	0	0	0	0	0	1	0	0	0	0	0	0	0	?	TguLTR5d
lept_02702	?	?	1	0	0	0	0	0	?	1	?	0	0	0	0	0	0	?	0	0	0	?	0	0	?	1	1	?	?	?	?	0	?	0	0	0	0	?	0	0	0	0	0	?	0	0	?	?	TguLTR5d
lept_02702	?	0	0	1	1	?	1	1	0	0	?	?	0	0	?	0	1	1	0	0	1	0	1	0	0	0	0	?	0	0	?	0	0	1	0	1	?	1	0	?	0	0	1	0	0	0	0	?	CR1-X3_Pass
lept_02710	0	?	1	0	0	1	?	?	0	0	0	0	0	?	0	0	0	0	?	0	0	?	0	0	0	0	1	0	?	0	1	0	0	0	0	0	0	0	0	1	0	0	0	?	?	0	?	0	TguLTR5d
lept_02712	0	0	1	0	0	1	0	0	0	0	?	0	0	0	0	0	0	0	0	0	0	0	0	0	0	0	1	0	0	?	1	0	0	0	0	0	0	0	0	?	0	0	0	?	0	0	?	0	TguLTR5d
lept_02715	?	0	1	0	0	1	?	0	?	1	0	0	0	0	0	?	?	0	0	?	0	0	0	?	1	1	1	?	0	?	1	0	?	0	0	0	0	0	0	1	0	0	0	0	?	0	?	0	TguLTR5d
lept_02729	1	0	1	0	0	1	0	0	1	1	0	0	0	1	0	1	0	0	0	1	0	?	0	1	1	1	1	1	?	1	1	0	1	0	?	0	0	0	0	1	0	0	0	0	?	0	?	1	TguLTR5d
lept_02739	0	0	1	0	0	1	0	0	?	?	?	0	0	0	0	?	?	0	0	0	0	0	0	0	0	0	1	0	0	?	1	0	0	0	0	0	0	0	0	?	0	0	0	0	0	0	0	0	TguLTR5d
lept_02747	0	?	?	0	0	0	?	0	1	0	?	0	0	0	0	0	?	0	?	0	0	?	0	0	0	0	1	?	?	0	?	?	0	0	?	0	0	0	0	?	0	0	0	0	0	0	0	0	TguLTR5d
lept_02749	0	?	1	0	0	0	0	0	0	0	0	0	0	?	0	0	0	0	0	0	0	0	0	0	0	0	1	0	0	0	0	0	0	0	0	0	0	0	0	0	0	0	0	0	0	0	0	0	TguLTR5d
lept_02750	1	0	1	0	0	1	0	0	1	0	0	0	0	0	0	1	0	0	0	1	0	?	0	1	0	0	1	1	?	1	1	0	1	0	0	0	0	0	0	1	0	0	0	0	1	0	0	1	TguLTR5d
lept_02750	0	?	1	0	?	1	?	0	0	0	?	0	0	0	0	0	0	0	0	0	0	0	0	0	0	0	0	?	0	0	1	0	0	0	0	0	0	0	0	?	0	0	0	0	0	0	0	0	CR1-E_Pass
melo_00242	?	?	?	0	0	?	?	0	0	1	?	0	0	?	?	1	?	0	0	1	0	?	0	?	?	1	?	?	?	1	0	?	1	0	0	0	0	0	?	?	0	0	0	0	?	0	?	0	TguLTR5d
mero_00558	?	?	?	0	0	?	?	?	0	?	?	0	0	?	?	?	?	0	?	?	0	?	0	?	0	0	1	0	?	?	1	0	?	0	?	0	?	0	0	?	?	?	0	?	?	?	?	0	TguLTR5d
mero_00934	?	?	?	0	0	1	?	0	0	0	?	0	?	0	?	?	?	0	0	0	0	?	0	?	?	?	1	?	?	?	1	0	0	0	0	0	0	0	0	?	0	?	0	?	?	?	?	0	TguLTR5d
mero_00975	?	?	?	0	0	1	0	0	0	1	?	0	?	?	?	?	?	0	0	0	0	0	0	?	1	1	?	?	0	0	1	0	0	?	0	0	0	0	0	1	0	0	0	?	?	0	?	0	TguLTR5d
mero_01243	?	?	?	0	0	?	?	0	0	1	?	?	0	?	?	?	?	0	?	1	0	?	0	?	0	0	0	?	?	?	?	?	?	?	?	0	0	0	0	?	0	?	0	?	?	?	?	1	TguLTR5d
mero_01753	?	?	0	0	0	1	0	0	0	1	?	0	0	?	?	?	0	0	?	0	0	?	0	?	1	1	1	?	?	0	1	0	0	0	0	0	0	0	0	?	0	0	0	0	0	0	?	1	TguLTR5d
mero_01994	1	?	1	0	0	1	?	0	0	1	0	?	0	?	0	?	0	0	0	1	0	?	0	1	?	1	1	1	?	1	1	0	1	0	0	0	?	0	0	?	0	0	0	?	1	0	?	1	TguLTR5d
mero_02474	?	0	?	0	?	?	?	0	0	1	?	0	?	?	?	0	?	?	?	0	0	?	0	0	1	1	0	?	?	0	1	?	0	0	0	0	0	?	0	?	0	?	0	?	0	0	?	?	TguLTR5d
mero_02551	0	?	?	0	0	?	?	0	0	0	?	0	0	?	0	?	?	0	0	0	0	?	0	0	0	0	1	0	?	?	1	?	0	?	0	0	0	0	0	?	0	?	0	?	?	0	?	0	TguLTR5d
mero_02568	?	?	?	0	0	1	?	0	?	1	?	0	?	?	0	?	?	0	?	0	0	?	0	?	0	0	1	0	?	?	1	?	?	0	0	0	0	0	0	?	0	?	0	?	?	0	?	1	TguLTR5d
mero_02791	0	?	1	0	0	1	?	0	0	0	0	0	0	?	0	?	0	0	?	0	0	?	?	0	0	0	1	0	?	0	1	0	?	0	0	0	0	?	0	1	0	?	0	?	0	0	?	1	TguLTR5d
mesi_00104	0	?	?	0	0	0	?	?	0	0	?	0	?	?	?	?	0	0	0	0	0	?	0	?	0	0	0	?	?	?	?	1	?	0	0	0	0	0	0	?	0	1	0	?	?	0	?	0	TguLTR5d
mesi_00841	?	?	?	?	?	1	?	1	1	?	?	1	0	?	1	?	1	1	?	1	1	?	?	?	1	1	1	?	?	?	?	1	?	1	1	?	?	?	?	?	?	1	?	?	?	?	?	1	TguLTR5d
mesi_00999	?	?	0	0	0	?	?	0	0	0	?	0	0	?	?	0	?	0	0	0	0	?	0	0	0	0	0	?	?	?	?	1	0	0	?	0	?	0	0	?	0	1	0	?	?	0	?	?	TguLTR5d
mesi_01750	?	?	?	0	0	?	?	1	?	?	?	0	1	?	?	1	?	?	?	1	0	?	1	?	1	?	?	?	?	1	?	?	?	0	?	?	?	0	0	?	0	0	0	?	?	1	?	?	CR1-J2_Pass
mesi_01750	?	?	0	1	0	?	?	0	?	0	0	0	0	0	0	0	0	?	0	0	1	?	0	?	0	0	0	0	?	0	?	0	0	1	0	?	0	1	0	?	0	0	1	?	?	0	?	?	TguLTR5a
mesi_01802	0	?	0	0	0	0	?	0	0	0	0	0	0	?	0	?	?	0	0	0	0	?	0	?	0	0	0	?	?	0	?	1	0	0	0	0	0	0	0	?	?	1	0	?	?	0	?	0	TguLTR5d
mesi_01827	?	?	?	1	0	?	?	?	0	0	?	1	0	0	?	?	?	1	?	0	?	?	?	?	0	0	0	?	?	?	?	?	?	1	?	?	0	?	?	?	?	?	1	?	?	?	?	?	TguLTRL4c
opis_00013	?	?	1	1	1	1	1	1	1	?	1	1	1	1	0	?	1	1	1	1	1	?	?	?	1	1	1	1	?	1	1	0	1	1	1	1	1	1	0	1	0	?	1	0	?	?	?	1	TguLTR5d
opis_00013	0	0	?	0	0	?	?	0	?	?	?	0	?	0	?	?	0	0	?	0	0	?	0	?	?	0	0	0	?	0	?	1	0	0	?	0	0	0	1	?	1	?	0	0	?	0	?	?	CR1-E_Pass
opis_00013	0	0	?	?	0	?	?	0	?	?	?	0	?	0	?	0	0	0	?	0	0	?	0	?	?	0	0	0	?	0	0	?	0	0	?	0	0	0	1	?	1	?	?	0	?	0	?	?	CR1-E_Pass
opis_00013	1	0	?	0	0	?	?	0	?	?	?	0	?	0	?	?	0	?	?	1	0	?	0	?	?	1	0	1	?	1	0	0	1	0	?	0	0	0	0	?	0	?	0	0	?	0	?	?	TguLTRL4c
opis_00040	?	?	1	0	0	1	0	0	?	?	?	0	0	1	0	1	?	0	?	1	0	?	0	?	1	1	?	?	?	?	1	0	?	0	0	0	0	0	0	?	0	0	0	?	?	0	?	?	TguLTRL4c
opis_00150	1	0	1	0	0	1	0	0	?	?	0	0	0	?	0	1	0	0	0	1	0	?	0	1	?	1	?	1	?	?	?	0	?	0	0	0	0	0	0	1	0	0	0	0	1	0	?	1	CR1-J2_Pass
opis_00167	1	?	1	1	1	1	1	1	1	1	1	1	0	?	1	?	?	1	1	1	1	?	1	?	1	?	1	1	?	1	1	?	?	1	1	1	1	1	0	?	?	0	1	?	?	0	?	1	TguLTR5d
opis_00177	0	0	0	1	0	?	0	0	0	0	?	0	0	?	0	0	?	1	0	?	1	0	1	?	0	0	0	0	0	?	?	1	?	1	1	1	?	1	1	0	1	1	1	?	?	0	?	0	TguLTR5d
opis_00266	?	?	?	0	?	?	?	?	1	1	?	?	0	?	?	?	?	0	0	?	0	?	0	?	1	1	?	?	?	?	?	0	?	0	0	0	0	?	0	?	0	?	0	?	?	0	?	1	UnknownLTR
opis_00336	?	0	?	0	0	0	0	0	0	0	?	0	0	?	0	0	0	0	1	0	0	0	0	0	0	0	0	0	0	0	?	0	0	0	1	?	1	0	0	0	0	0	0	?	?	0	?	0	TguLTR5d
opis_00337	1	?	1	0	0	1	1	1	?	?	1	?	0	1	?	1	?	0	?	?	0	?	0	?	1	1	?	1	?	1	?	?	1	0	0	0	?	?	0	?	0	0	0	?	?	0	?	?	TguLTRL4c
opis_00362	1	0	0	0	0	0	0	0	1	0	0	0	0	0	0	1	0	0	0	1	0	0	0	1	0	0	0	1	?	1	0	0	1	0	0	0	0	0	0	?	0	0	0	0	1	0	0	0	UnknownLTR
opis_00401	0	0	0	1	1	0	0	0	0	0	0	0	1	0	0	0	0	1	0	0	1	?	1	0	?	?	0	0	?	0	0	0	0	1	1	1	0	1	0	?	0	0	1	0	0	1	?	0	TguLTR5d
opis_00402	1	0	1	0	0	1	0	0	1	1	0	0	0	1	1	1	0	0	0	1	0	0	0	1	1	1	1	1	0	1	1	?	1	0	1	0	0	0	1	1	1	0	0	0	1	0	0	1	TguLTR5d
opis_00468	1	?	?	0	?	?	?	?	1	0	?	1	?	?	?	?	?	0	?	?	?	?	?	?	0	0	0	?	?	?	?	0	?	0	?	0	0	?	0	?	?	?	0	?	?	1	?	0	TguLTR5d
opis_00559	?	?	?	0	?	?	?	?	1	0	?	0	0	?	0	?	?	?	0	?	0	?	0	?	0	0	?	?	?	1	?	1	?	0	1	0	0	?	0	?	?	?	0	?	?	?	?	?	TguLTR5d
opis_00575	0	0	0	0	0	0	0	0	0	1	0	0	0	0	0	?	0	0	?	0	0	?	0	?	1	1	0	?	?	0	?	0	0	0	0	0	0	0	0	?	0	?	0	0	?	0	?	0	CR1-E_Pass
opis_00823	?	?	?	?	0	?	?	0	1	?	?	0	?	1	0	?	0	?	?	1	?	?	0	?	1	1	?	?	?	?	1	0	?	0	1	0	0	0	?	?	?	?	?	?	?	1	?	?	TguLTR5d
opis_00850	0	?	0	1	0	0	0	0	0	0	0	0	0	?	0	0	?	1	?	?	1	?	1	0	0	0	0	0	?	?	0	0	0	1	1	1	?	?	0	0	0	0	1	?	0	?	?	0	TguLTR5d
opis_00879	?	0	0	1	0	0	0	?	0	0	?	0	?	0	0	?	0	1	0	0	1	?	0	0	0	0	0	0	?	0	0	0	0	1	0	1	0	1	0	?	?	0	1	?	0	0	0	0	TguLTRL4c
opis_00934	?	?	?	0	1	?	?	0	0	0	?	?	?	?	?	?	?	1	?	?	?	?	?	?	0	0	0	?	?	?	?	?	0	1	1	1	1	?	0	?	0	?	0	?	?	?	?	0	TguLTR5d
opis_00975	?	?	?	0	0	0	?	1	0	0	1	?	?	?	?	?	?	0	?	0	0	?	?	0	0	0	0	0	?	?	0	?	?	0	1	?	?	0	?	?	0	0	0	0	?	0	?	0	TguLTR5d
opis_01086	?	?	?	0	?	?	?	0	?	?	?	?	?	0	1	?	1	?	?	?	?	?	0	?	?	?	0	?	?	0	0	?	?	0	1	0	1	0	?	?	0	?	0	?	?	?	?	0	TguLTR5d
opis_01107	0	0	0	0	?	0	1	1	0	0	1	1	0	?	0	0	?	1	0	0	?	0	1	?	?	0	0	0	0	0	0	?	0	1	1	1	?	1	1	?	1	1	0	0	0	1	?	?	TguLTR5d
opis_01180	0	0	0	0	?	?	1	1	0	0	?	0	0	?	0	0	?	0	0	0	?	?	0	?	0	0	0	?	?	?	0	?	?	0	1	0	1	0	1	?	1	?	0	?	?	0	?	?	TguLTR5d
opis_01186	?	?	?	1	1	?	?	0	0	0	?	0	?	?	0	?	?	?	?	?	0	?	0	?	0	0	?	?	?	?	?	1	?	1	1	1	1	?	?	?	0	1	1	?	?	0	?	?	TguLTR5d
opis_01246	0	0	?	0	0	0	?	0	0	0	?	0	0	?	0	0	0	0	1	0	0	?	0	?	0	0	0	0	0	?	0	1	?	0	0	0	?	0	0	0	?	1	0	?	?	0	?	?	TguLTRL4c
opis_01254	0	?	0	0	0	0	1	?	0	0	1	0	0	?	0	0	?	0	?	0	0	?	0	0	0	0	0	0	?	0	0	?	0	0	0	0	?	0	0	0	0	0	0	0	0	0	?	0	TguLTR5a
opis_01254	0	0	0	0	0	1	?	0	0	?	0	?	0	0	0	0	?	0	0	0	0	?	0	0	0	0	0	?	0	0	1	?	0	0	?	0	?	0	0	1	0	0	0	0	0	0	0	0	UnknownLTR
opis_01254	0	?	1	0	0	1	?	0	0	?	?	0	0	0	0	?	0	0	0	0	0	?	0	?	0	0	1	?	0	?	1	0	0	0	0	0	0	0	0	1	0	0	0	0	?	0	0	0	TguLTR5d
opis_01325	?	?	1	0	0	?	?	?	?	1	?	1	0	?	?	1	?	0	0	1	?	?	?	?	1	1	?	?	?	?	?	0	?	0	1	?	0	0	?	?	0	0	0	?	1	0	?	?	TguLTR5d
opis_01346	1	?	1	1	1	1	?	1	?	?	1	1	1	1	0	1	1	1	?	?	1	?	1	1	1	1	1	?	?	?	1	?	1	?	1	1	0	1	1	1	1	0	1	?	?	1	?	1	TguLTR5d
opis_01354	?	?	0	0	0	0	0	?	0	0	?	1	?	?	0	?	0	0	1	0	0	?	0	?	0	0	0	?	?	0	?	0	?	0	1	0	1	?	0	?	0	?	0	?	?	0	?	0	TguLTR5d
opis_01367	?	?	1	1	?	?	?	0	1	?	?	?	1	?	1	1	?	1	?	1	1	0	?	?	?	?	1	?	?	?	?	1	?	1	1	?	1	?	?	?	1	?	1	?	?	?	?	?	TguLTR5d
opis_01389	1	?	1	0	1	1	1	1	1	1	1	1	1	1	1	1	1	?	1	1	?	?	0	1	?	1	1	1	?	1	?	1	?	0	1	0	1	0	1	?	?	1	0	?	1	1	?	1	TguLTR5d
opis_01419	?	?	?	1	?	1	?	1	1	?	?	1	?	?	?	?	?	1	?	?	?	?	1	?	1	1	1	?	?	1	?	0	1	1	1	1	1	?	1	?	1	0	1	?	?	1	?	1	TguLTR5d
opis_01451	0	0	0	0	0	0	0	0	0	0	0	0	1	0	1	0	1	0	1	0	0	0	0	0	0	0	0	0	0	0	0	?	0	0	1	0	1	0	1	0	1	0	0	?	0	1	0	0	TguLTR5d
opis_01457	?	?	?	0	0	?	?	0	?	0	?	0	?	?	0	0	?	?	?	?	0	?	0	?	0	0	?	0	?	?	?	?	0	0	1	?	?	0	1	?	?	0	0	0	?	?	?	?	TguLTR5d
opis_01464	?	?	?	1	?	?	?	1	?	0	?	?	1	?	0	0	1	1	?	0	1	?	1	0	0	0	?	0	?	?	?	?	?	1	1	1	0	1	0	?	0	?	1	?	?	1	?	?	TguLTR5d
opis_01467	1	?	?	1	1	?	?	0	?	0	1	0	0	1	0	?	0	1	0	1	0	?	0	?	0	0	0	1	?	?	0	0	1	1	0	1	0	1	0	?	0	0	1	?	?	?	?	1	CR1-E_Pass
opis_01472	0	?	?	1	1	?	?	1	?	0	?	0	?	0	0	0	?	1	?	0	1	?	1	?	?	0	0	0	?	0	?	1	?	1	1	1	0	1	0	?	0	1	1	?	0	?	?	0	TguLTR5d
opis_01493	?	?	0	1	1	?	?	1	0	1	?	1	1	?	0	?	1	1	0	0	1	?	1	?	1	1	0	?	?	?	0	?	0	1	1	1	?	1	?	?	0	?	1	?	?	?	?	1	TguLTR5d
opis_01523	0	0	0	0	0	0	?	1	0	1	1	0	?	1	?	?	?	0	1	0	0	?	0	?	0	0	0	?	?	0	?	0	0	0	1	0	1	0	0	?	0	0	0	?	?	0	?	1	TguLTR5d
opis_01594	1	0	1	1	?	1	?	?	1	1	?	1	?	?	1	?	?	1	?	?	?	?	1	1	1	1	1	?	?	1	1	1	1	?	1	?	?	?	1	?	1	?	1	?	1	0	?	?	TguLTR5d
opis_01598	?	?	1	1	0	?	1	1	1	1	1	1	1	1	1	1	1	1	1	1	1	?	1	1	1	1	1	1	?	1	1	?	1	1	1	1	1	1	?	1	?	1	1	0	1	0	?	1	TguLTR5d
opis_01598	?	?	0	0	?	?	?	?	?	?	0	0	1	0	0	0	?	0	?	0	?	?	0	0	0	0	0	0	?	?	0	?	0	0	0	0	0	0	?	0	?	1	?	?	0	?	?	?	CR1-J2_Pass
opis_01638	1	?	1	0	1	1	0	1	1	1	0	1	0	1	0	1	0	0	0	1	0	0	0	1	1	1	1	?	0	1	1	?	1	0	1	0	0	0	0	1	0	?	0	0	1	1	?	1	TguLTR5d
opis_01664	?	?	0	?	?	?	?	0	0	?	?	0	1	?	0	?	0	1	1	0	?	?	1	?	0	0	?	?	?	?	?	1	0	1	1	1	1	1	0	?	?	1	?	?	?	?	?	?	TguLTR5d
opis_01690	1	?	1	0	1	1	?	0	1	1	?	0	0	?	?	?	0	0	0	1	?	?	0	?	1	1	1	?	?	1	?	0	1	0	1	0	?	0	0	?	0	0	0	?	?	0	?	1	TguLTR5d
opis_01711	?	?	1	0	1	1	?	1	1	1	?	1	1	?	?	?	?	0	?	?	0	?	1	?	1	1	1	?	?	?	?	?	?	0	1	?	0	?	0	1	0	1	0	?	?	1	?	1	TguLTR5d
opis_01787	?	?	1	1	?	?	?	1	0	0	1	1	0	?	0	?	?	1	0	0	1	?	1	?	0	0	0	?	?	?	?	0	0	1	1	1	0	?	0	?	0	0	1	?	?	1	?	0	TguLTR5d
opis_01794	0	?	?	1	1	?	0	0	?	0	0	1	1	?	1	0	1	1	1	0	1	0	1	0	0	0	0	0	0	0	?	0	?	1	1	1	1	1	1	0	1	0	1	?	0	0	?	0	TguLTR5d
opis_01808	1	?	1	1	?	?	?	1	1	0	1	1	?	?	0	?	1	1	1	1	1	?	1	1	1	1	1	1	?	1	?	0	1	1	1	1	1	1	1	?	1	0	1	0	?	?	?	1	TguLTR5d
opis_01824	1	?	?	1	1	?	1	?	1	1	1	1	1	1	1	?	1	1	1	1	1	?	1	?	1	1	1	1	?	1	1	1	?	1	1	1	1	1	1	1	1	1	1	?	1	0	?	1	TguLTR5d
opis_01862	1	?	1	1	1	1	1	1	1	1	1	0	?	0	?	1	?	1	0	1	1	?	?	1	1	1	1	1	?	1	?	0	1	1	1	1	0	1	0	1	0	0	1	?	1	1	?	1	TguLTR5d
opis_01897	1	0	0	0	0	0	?	?	1	0	?	0	0	0	0	1	?	0	0	1	0	0	0	1	0	0	0	1	0	1	0	0	1	0	0	0	0	0	0	0	?	0	0	?	1	?	?	0	CR1-J2_Pass
opis_01941	1	0	1	0	0	1	0	0	1	1	0	0	0	1	0	1	1	0	0	1	0	?	0	1	?	1	1	1	?	1	1	0	1	0	1	0	0	0	1	1	1	?	0	?	1	0	?	1	TguLTR5d
opis_02048	1	?	1	1	1	?	?	?	1	1	?	1	1	1	1	1	1	1	1	1	1	?	1	1	1	1	1	1	?	1	1	1	1	1	1	1	1	1	0	1	0	1	1	?	1	1	?	1	TguLTR5d
opis_02070	?	?	?	?	1	?	1	1	0	0	?	0	1	?	?	?	?	1	?	0	1	?	0	?	0	0	0	?	?	?	?	?	?	?	1	1	0	1	1	?	1	1	?	?	?	0	?	0	TguLTR5d
opis_02092	0	0	0	0	1	0	0	0	0	0	0	1	0	0	0	0	1	0	1	0	0	0	0	0	?	?	0	0	?	0	0	1	0	0	1	0	1	0	1	?	1	0	0	0	0	0	?	0	TguLTR5d
opis_02092	0	0	0	0	0	?	?	0	0	0	0	?	?	0	?	0	?	0	0	1	0	?	0	0	0	0	?	0	?	1	?	0	1	0	0	0	?	0	?	?	?	0	0	0	0	0	?	?	TguLTR5d
opis_02160	0	?	1	0	0	1	?	0	0	?	0	0	0	?	0	0	0	0	0	0	0	?	0	0	1	1	1	0	?	0	1	0	0	0	0	0	0	0	0	?	0	0	0	?	0	0	?	0	TguLTRL4c
opis_02194	?	0	?	?	?	?	?	?	0	?	?	1	?	?	?	?	?	0	?	?	0	?	1	?	0	?	0	?	?	?	?	0	?	?	1	0	1	0	0	?	0	0	?	?	?	0	?	0	TguLTR5d
opis_02194	?	0	?	0	?	?	?	?	0	?	?	1	?	?	?	?	0	0	?	?	0	?	1	?	0	0	0	?	?	?	?	0	0	0	1	0	0	0	0	?	0	0	0	?	?	0	?	0	CR1-E_Pass
opis_02234	1	?	?	1	1	1	?	?	1	1	1	1	1	1	1	?	1	1	1	1	?	?	?	?	?	1	1	?	?	1	1	?	1	1	1	1	1	1	1	1	1	0	1	0	?	1	?	1	TguLTR5d
opis_02288	0	?	?	0	1	0	0	0	0	0	?	1	1	?	?	?	?	?	?	0	0	?	0	?	0	0	0	?	?	0	?	1	0	0	1	0	1	0	1	?	1	?	0	?	?	1	?	0	TguLTR5d
opis_02322	?	?	?	0	0	?	?	?	0	0	0	0	?	0	0	0	?	0	1	?	0	?	0	?	?	0	?	?	?	0	?	?	?	0	1	0	1	0	0	?	0	0	0	?	0	0	?	0	TguLTR5d
opis_02357	1	0	1	1	1	1	?	0	1	1	0	0	0	1	0	1	1	1	0	1	1	0	1	1	1	1	1	1	0	1	1	0	1	1	1	1	0	1	0	1	0	0	1	?	1	0	?	1	TguLTR5d
opis_02373	?	?	?	1	1	1	1	1	1	?	1	1	1	1	?	?	1	1	?	?	1	?	1	?	1	1	1	1	?	1	1	?	1	1	1	1	1	?	0	1	?	?	1	?	?	1	?	1	TguLTR5d
opis_02382	0	?	?	0	1	?	0	?	?	?	?	0	0	?	0	0	?	?	?	0	0	?	?	0	0	0	0	0	?	?	?	?	?	0	1	0	1	0	0	?	?	?	0	?	0	0	?	0	TguLTR5d
opis_02382	1	0	?	1	0	?	?	?	?	?	?	1	1	?	?	1	?	1	0	1	1	?	?	?	1	1	1	1	?	1	?	0	?	1	0	1	0	1	1	?	?	0	1	0	?	1	?	1	TguLTRL4c
opis_02390	0	0	?	1	0	0	0	0	0	0	?	0	1	?	?	0	1	0	?	0	0	?	0	0	0	0	0	?	?	0	0	?	0	0	0	0	0	0	1	0	1	?	1	0	0	0	?	0	CR1-E_Pass
opis_02458	0	?	0	1	0	0	0	0	0	0	0	0	0	0	0	0	0	1	0	0	?	?	?	0	0	0	0	0	?	0	0	?	0	1	0	1	0	1	0	0	0	?	1	0	0	0	?	0	TguLTR5d
opis_02463	?	?	?	1	0	0	0	1	?	0	0	1	0	0	0	?	0	1	0	0	1	?	1	?	0	0	0	?	?	0	0	1	0	1	1	1	0	1	0	?	0	1	1	?	?	?	?	0	TguLTR5d
opis_02523	?	?	?	1	1	?	0	0	0	1	?	1	1	?	1	0	?	1	1	0	1	?	0	?	1	1	1	0	?	?	1	1	?	1	1	1	1	1	1	?	1	1	1	?	?	1	?	1	TguLTR5d
opis_02543	0	0	?	1	?	0	?	0	0	0	0	1	1	?	?	0	0	1	0	0	1	?	?	?	0	0	0	0	?	?	0	0	?	1	1	1	0	1	0	?	0	0	1	0	0	0	?	0	TguLTR5d
opis_02673	?	?	1	1	1	?	?	1	1	1	?	1	1	?	?	?	?	1	?	1	1	?	1	?	1	?	1	1	?	1	?	0	1	1	1	1	1	1	0	?	0	?	1	?	?	1	?	1	TguLTR5d
opis_02708	0	0	0	0	0	0	1	1	0	0	1	0	1	?	0	?	0	0	1	0	0	?	0	?	0	0	0	0	?	0	0	1	?	0	1	0	1	0	?	0	?	1	0	0	?	0	?	0	TguLTR5d
opis_02709	?	0	0	0	0	0	0	0	0	0	?	1	0	0	0	?	0	?	0	?	0	0	0	?	0	0	0	0	0	0	0	0	0	0	0	0	0	0	1	0	?	0	0	0	?	0	?	0	CR1-Z1_Pass
opis_02845	?	?	?	1	0	?	?	1	1	1	?	0	0	1	1	?	?	1	?	?	1	?	1	?	1	1	1	?	?	?	?	1	1	1	1	?	1	1	1	1	1	1	1	?	?	0	?	1	TguLTR5d
opis_02864	?	?	?	1	1	?	?	1	1	1	?	1	1	?	0	?	?	1	?	?	1	?	?	?	1	1	1	?	?	?	?	?	?	1	1	1	?	1	1	?	?	1	1	?	?	1	?	?	TguLTR5d
opis_02875	0	0	0	1	1	?	0	0	0	0	0	1	0	?	0	?	1	1	?	0	?	0	?	?	0	0	0	0	?	0	?	0	0	1	1	1	0	1	?	0	0	0	1	0	?	1	0	0	TguLTR5d
opis_02897	?	?	?	1	1	?	?	?	0	0	?	0	?	?	?	?	0	1	?	0	?	?	0	?	0	0	0	?	?	?	?	?	?	1	1	1	?	?	1	?	?	?	1	?	?	?	?	?	TguLTR5d
opis_02913	1	?	1	0	1	1	1	1	1	1	1	0	1	1	1	1	?	0	1	1	0	?	0	1	1	1	1	?	?	1	1	0	1	0	1	0	1	0	1	1	1	?	0	?	1	0	?	1	TguLTR5d
opis_02931	?	?	1	0	0	1	?	?	1	1	?	0	0	1	?	1	?	0	0	1	0	?	0	?	1	1	1	?	?	?	?	?	1	0	1	?	0	0	0	?	0	1	0	?	?	0	?	1	TguLTR5d
opis_03030	?	?	0	1	0	?	?	0	0	0	0	0	0	?	?	0	?	1	1	0	1	?	1	0	0	0	0	0	?	?	?	1	0	1	1	1	1	1	1	?	1	1	1	?	0	?	?	0	TguLTR5d
opis_03051	?	?	1	1	1	1	?	1	1	1	?	0	?	?	1	?	1	1	?	1	1	?	1	?	1	1	1	1	?	?	1	?	1	?	1	1	1	?	1	?	?	?	1	?	?	1	?	1	TguLTR5d
opis_03065	0	0	0	0	1	0	0	0	0	0	?	0	0	0	?	0	1	0	?	0	0	0	0	0	0	0	?	?	0	0	0	0	0	0	0	0	0	0	1	?	?	?	0	0	0	1	0	0	TguLTRL4b
opis_03107	?	0	1	1	0	?	?	0	1	1	0	1	0	1	0	?	?	1	0	1	1	0	1	?	?	?	1	?	?	1	?	?	1	1	1	1	1	1	0	?	0	1	1	?	?	0	?	1	TguLTR5d
opis_03123	?	?	?	0	1	?	?	?	0	0	?	?	0	?	?	?	?	?	?	?	1	?	1	?	0	0	?	?	?	?	?	?	?	1	1	1	?	?	1	?	?	1	0	?	?	?	?	0	TguLTR5d
opis_03134	?	?	0	1	1	0	?	1	0	?	1	0	?	0	1	?	0	1	0	0	1	?	1	?	?	0	0	0	?	0	0	1	?	1	1	1	?	1	1	0	?	1	1	?	?	0	?	?	TguLTR5d
opis_03190	?	?	?	?	1	?	?	0	1	1	?	0	?	1	?	?	?	?	?	1	?	?	?	?	1	1	1	?	?	1	?	?	1	0	1	0	1	?	?	?	?	?	0	?	?	1	?	1	TguLTR5d
opis_03218	?	?	?	1	1	1	?	1	1	1	1	?	1	?	0	1	?	1	?	1	1	?	1	?	1	1	1	?	?	?	?	1	?	1	1	1	1	1	0	1	0	1	1	?	?	?	?	1	TguLTR5d
opis_03251	?	0	0	1	0	0	0	0	0	0	?	0	?	0	?	0	0	1	0	0	?	0	0	0	0	0	0	0	0	0	0	0	0	1	0	1	0	1	0	0	?	0	1	?	0	0	?	0	TguLTR5d
opis_03255	0	?	0	1	1	?	?	1	0	0	1	1	1	?	1	0	?	1	1	0	1	0	1	0	0	0	0	0	?	0	?	0	0	1	1	1	1	1	1	?	1	0	1	0	?	1	?	0	TguLTR5d
opis_03276	?	?	0	?	1	?	?	1	0	0	?	1	1	?	?	0	?	?	1	0	?	?	?	?	0	0	0	0	?	?	?	?	?	?	1	?	1	?	1	0	1	?	?	?	?	?	?	?	TguLTR5d
opis_03345	0	?	?	1	0	?	?	?	0	0	?	0	0	0	0	?	0	1	0	0	?	?	0	0	0	0	0	?	?	?	0	0	?	1	0	1	0	?	0	0	0	0	1	?	?	0	0	?	TguLTRL4c
opis_03374	?	?	?	1	1	?	?	?	1	1	?	1	0	?	?	?	?	?	?	?	1	?	1	1	1	1	1	?	?	?	?	?	?	1	1	1	0	1	0	?	?	?	1	?	?	?	?	?	TguLTR5d
pele_00015	0	?	0	1	0	0	?	0	0	0	0	?	?	0	?	?	?	1	?	0	1	?	0	?	0	0	0	0	?	?	0	0	?	1	0	1	0	?	0	?	0	0	1	?	?	0	?	0	TguLTR5d
pele_00015	0	?	0	0	?	0	0	0	0	0	0	0	?	0	0	0	0	0	0	0	0	?	0	0	0	0	0	0	0	?	0	0	?	0	0	0	0	0	1	?	1	?	0	?	0	0	?	0	CR1-J2_Pass
pele_00035	0	?	0	1	0	0	0	0	0	0	?	0	0	?	0	?	0	1	0	0	0	?	0	?	0	0	0	0	?	?	?	0	0	1	0	1	?	?	0	0	0	0	1	?	?	0	?	0	TguLTR5d
pele_00037	0	?	0	1	0	?	?	?	0	0	?	0	?	?	0	0	0	1	0	0	1	?	0	0	0	0	0	?	?	0	0	0	0	1	0	?	0	1	0	0	0	?	1	0	?	0	?	0	TguLTR5d
pele_00037	?	?	0	0	0	?	?	1	0	0	?	0	1	0	0	0	0	0	0	0	0	?	0	0	0	0	0	?	?	0	0	0	0	0	?	0	?	0	0	0	0	0	0	0	?	?	?	0	CR1-J2_Pass
pele_00056	0	?	0	1	0	?	0	0	0	0	0	0	0	?	?	0	0	1	0	0	1	?	0	?	0	0	0	0	?	?	?	0	0	1	0	1	0	1	0	0	0	0	1	0	0	0	?	0	TguLTR5d
pele_00068	0	0	0	1	0	0	0	0	0	0	0	0	0	0	0	0	0	1	0	0	0	?	0	0	0	0	0	?	?	?	0	0	0	1	0	1	0	1	0	0	0	0	1	?	0	0	?	0	TguLTR5d
pele_00088	0	?	0	1	0	0	?	0	0	0	0	0	0	?	?	0	0	1	0	?	1	0	0	?	0	0	0	?	0	0	0	0	0	1	0	1	0	1	0	0	0	0	1	0	?	0	?	0	TguLTR5d
pele_00101	?	?	0	1	0	0	?	?	0	?	0	0	0	0	0	0	0	1	0	0	1	?	0	0	0	0	0	0	?	0	0	?	0	1	0	1	?	1	0	0	0	?	1	?	0	0	?	0	TguLTR5d
pele_00105	?	0	0	1	0	0	0	0	0	0	0	0	0	0	0	0	0	1	0	0	1	0	0	?	0	0	0	0	0	0	0	0	0	1	0	1	0	1	0	0	0	0	1	0	?	0	0	0	TguLTR5d
pele_00115	?	?	0	1	0	0	?	0	?	0	0	0	0	?	0	0	0	1	0	0	1	?	0	?	0	0	0	?	?	?	0	0	?	1	0	1	0	1	0	0	0	?	1	?	?	0	?	?	TguLTR5d
pele_00148	0	?	0	1	0	0	?	0	0	0	0	?	0	0	?	0	0	1	0	0	0	?	0	0	0	0	0	0	?	0	0	?	0	1	0	1	0	1	?	0	0	0	1	?	0	0	?	0	TguLTR5d
pele_00171	?	0	0	1	0	0	0	?	0	0	0	0	?	0	0	0	0	1	0	0	0	0	0	?	0	0	0	0	0	0	0	0	0	1	0	1	0	1	0	0	0	0	1	0	?	0	?	0	TguLTR5d
pele_00172	0	?	?	1	0	0	0	0	0	0	0	0	0	?	0	?	0	1	0	0	1	0	0	?	0	0	0	0	0	0	0	0	0	1	?	1	0	1	0	?	?	0	1	?	?	0	?	0	TguLTR5d
pele_00191	?	?	?	1	?	0	?	0	0	0	?	0	0	?	?	?	?	1	0	?	1	?	?	?	0	0	0	?	?	0	?	?	0	1	0	1	0	?	0	?	0	0	1	?	0	0	?	0	TguLTR5d
pele_00218	?	0	0	1	0	0	?	0	0	0	?	0	0	0	?	?	?	1	0	0	1	?	0	?	0	0	0	?	?	0	0	0	?	1	0	1	0	?	0	?	0	?	1	0	?	0	?	0	TguLTR5d
pele_00258	?	?	?	1	0	0	?	0	?	0	?	0	0	?	?	?	?	1	?	0	0	?	0	?	0	0	0	?	?	?	?	?	?	1	?	1	?	1	0	?	?	0	1	?	?	?	?	?	TguLTR5d
pele_00288	0	?	0	1	0	?	0	0	0	0	0	0	0	0	0	0	0	1	0	0	0	0	0	0	0	0	0	0	?	0	0	0	0	1	0	1	0	1	0	0	0	0	1	0	0	0	?	0	TguLTR5d
pele_00315	?	?	?	1	?	?	?	0	?	0	?	?	?	0	0	0	?	1	0	0	0	?	0	?	0	0	?	?	?	0	?	?	0	?	?	1	?	1	0	?	?	?	1	?	?	?	?	0	TguLTR5d
pele_00321	0	?	0	1	0	0	?	0	0	0	0	0	0	0	0	0	?	1	0	0	1	?	0	0	0	0	0	0	?	0	0	0	0	1	0	1	0	1	0	0	0	0	1	0	?	?	0	0	TguLTR5d
pele_00347	0	0	0	1	0	?	0	0	0	0	0	0	0	0	0	0	0	1	?	0	?	?	0	0	0	0	0	0	?	0	0	0	0	?	?	1	?	1	0	?	0	0	1	0	0	0	?	0	TguLTR5d
pele_00353	0	0	0	1	0	0	0	0	?	0	0	0	0	0	0	?	0	1	0	0	1	0	0	0	0	0	0	0	0	0	0	0	0	1	0	1	0	1	0	0	0	0	1	0	0	0	0	0	TguLTR5d
pele_00430	0	0	0	1	0	0	0	0	0	?	?	0	0	0	0	0	0	1	?	0	1	?	0	?	0	0	?	0	?	0	0	0	0	1	0	1	0	1	0	?	0	0	1	0	?	0	0	0	TguLTR5d
pele_00442	?	0	0	1	0	0	?	0	0	0	0	0	0	0	0	0	0	1	0	0	1	?	0	?	0	0	0	0	?	0	0	0	?	1	0	1	0	1	0	0	0	0	1	0	0	0	0	0	TguLTR5d
pele_00445	0	0	?	1	0	0	0	0	0	0	0	0	0	?	0	0	0	1	0	0	1	0	0	0	0	0	0	?	0	0	0	0	0	1	0	1	0	1	0	0	0	0	1	?	?	0	?	0	TguLTR5d
pele_00481	0	0	0	1	0	0	0	0	0	0	0	0	0	0	0	0	0	1	0	0	0	?	0	0	0	0	0	0	?	0	0	0	0	1	0	1	0	1	0	0	0	0	1	?	0	0	?	0	TguLTR5d
pele_00526	?	?	?	1	?	0	?	?	?	0	?	0	0	?	?	?	?	1	0	?	1	?	0	?	0	0	0	?	?	?	?	?	?	1	?	1	0	1	0	?	?	?	1	?	?	?	?	0	TguLTR5d
pele_00534	0	0	0	1	0	?	0	?	0	0	0	0	0	0	0	0	0	1	0	0	?	0	0	0	0	0	0	0	0	0	0	0	0	1	0	1	0	1	0	0	0	0	1	0	0	0	0	0	TguLTR5d
pele_00534	0	?	0	0	0	0	0	0	0	1	0	0	0	0	0	0	0	0	0	0	0	?	0	0	1	1	0	?	?	0	0	0	0	0	0	0	0	0	0	0	0	?	0	0	0	0	0	0	CR1-E_Pass
pele_00589	?	?	?	1	0	0	?	0	0	0	?	0	0	?	0	?	0	1	0	0	0	?	0	?	0	0	0	0	?	0	?	0	0	1	0	1	0	1	0	?	?	0	1	?	?	?	?	0	TguLTR5d
pele_00590	?	?	0	1	0	0	0	0	0	0	0	0	0	0	0	?	0	1	?	0	1	?	0	?	0	0	0	?	0	0	0	0	0	1	0	1	0	1	0	0	0	0	1	0	?	0	0	0	TguLTR5d
pele_00628	0	0	0	1	0	0	0	0	0	0	0	0	0	0	0	0	0	1	0	0	1	0	0	0	0	0	0	0	0	?	0	0	?	1	0	1	0	1	0	0	0	0	1	0	0	0	0	0	TguLTR5d
pele_00628	0	0	0	0	0	0	1	0	0	0	1	0	0	0	0	0	?	0	0	0	0	0	0	0	0	0	0	0	0	0	0	0	?	0	0	0	0	0	0	0	0	0	0	0	0	0	?	0	TguLTR5a-like
pele_00632	?	?	?	1	?	?	?	0	0	0	0	0	0	0	0	?	0	1	0	?	1	?	0	?	0	0	0	?	?	0	0	0	?	1	0	1	0	?	0	?	0	0	1	0	?	0	0	0	TguLTR5d
pele_00634	?	0	0	1	0	0	0	0	0	0	0	0	0	?	0	0	0	1	0	0	1	?	0	0	0	0	0	?	?	0	0	?	0	1	0	1	0	?	0	0	0	0	1	?	?	0	?	0	TguLTR5d
pele_00644	0	?	?	1	0	?	?	0	0	0	?	0	0	?	0	0	?	1	0	0	1	?	0	0	0	0	0	0	?	?	0	0	?	1	0	1	0	?	0	?	0	?	1	?	?	0	?	0	TguLTR5d
pele_00665	?	0	0	1	0	0	0	1	0	0	?	0	0	?	0	?	0	1	0	0	1	0	0	?	0	0	0	?	0	0	0	?	0	1	0	1	0	1	0	0	0	0	1	0	?	0	0	0	TguLTR5d
pele_00711	0	0	0	0	0	0	0	0	0	0	0	0	0	0	0	0	?	1	0	0	0	0	0	0	0	0	0	0	0	0	0	0	0	1	0	1	0	1	0	0	0	0	0	0	?	0	0	0	TguLTR5d
pele_00715	0	0	0	1	0	0	0	0	0	0	0	0	0	0	0	0	0	1	0	0	1	0	0	0	0	0	0	0	0	0	0	0	0	1	0	1	0	1	0	0	0	0	1	?	0	0	0	0	TguLTR5d
pele_00733	0	0	0	1	0	0	0	0	0	0	0	0	0	0	0	0	0	1	0	0	0	?	0	0	0	0	0	0	0	0	0	0	0	1	0	1	0	1	0	0	0	0	1	?	0	0	?	0	TguLTR5d
pele_00736	0	0	0	1	?	0	0	0	0	0	?	0	0	0	0	?	0	1	?	0	1	?	0	?	0	0	0	0	?	0	0	0	0	1	0	1	0	?	0	0	?	?	1	?	0	0	?	0	TguLTR5d
pele_00778	0	0	0	1	0	0	0	0	0	0	0	0	0	0	0	0	0	1	0	0	?	0	0	0	0	0	0	0	0	0	0	0	0	1	0	1	0	?	0	?	0	0	1	?	0	?	?	0	TguLTR5d
pele_00783	?	?	?	1	0	?	?	?	0	?	0	?	?	?	0	0	?	1	?	0	?	?	0	?	0	0	?	0	?	?	?	?	0	1	0	1	?	?	?	?	?	0	1	?	0	0	?	0	TguLTR5d
pele_00810	0	0	0	1	?	0	0	?	0	0	0	0	0	0	0	0	0	1	?	0	0	0	0	0	0	0	0	0	?	0	0	0	0	1	0	1	0	?	0	?	0	0	1	0	?	0	?	0	TguLTR5d
pele_00820	0	?	0	1	0	0	0	0	0	0	0	0	0	0	?	0	0	1	0	0	1	?	0	?	0	0	0	0	0	?	0	0	0	1	0	1	0	1	0	0	0	0	1	?	0	0	?	0	TguLTR5d
pele_00831	0	0	?	1	0	?	?	?	0	0	?	0	0	?	0	0	?	1	?	0	1	?	0	0	0	0	0	?	?	0	0	0	0	1	?	1	0	?	0	0	0	0	1	?	0	0	?	0	TguLTR5d
pele_00925	0	?	0	1	?	0	0	0	0	0	0	0	0	0	?	?	0	1	?	0	1	?	0	?	0	0	0	?	?	0	?	?	0	1	0	1	1	1	0	0	0	0	1	?	?	0	0	0	TguLTR5d
pele_00931	0	0	0	1	0	0	0	0	0	0	0	0	0	0	0	0	0	1	0	0	?	0	0	0	0	0	0	0	0	0	0	0	0	1	0	1	0	1	0	0	0	0	1	0	0	0	0	0	TguLTR5d
pele_00953	0	0	?	1	0	?	?	0	0	0	?	0	0	0	0	0	0	1	0	0	1	?	0	0	0	0	0	0	?	0	0	0	?	1	0	1	0	1	0	?	0	0	1	?	0	0	?	0	TguLTR5d
pele_00968	?	?	?	1	?	?	?	?	0	0	?	0	0	0	?	?	0	1	?	?	1	?	0	?	0	0	0	?	?	?	?	0	?	1	0	1	0	1	0	?	0	?	1	?	?	0	?	0	TguLTR5d
pele_00968	?	?	?	0	?	0	?	0	0	0	?	1	0	0	?	?	1	0	?	?	0	?	0	?	0	0	0	0	?	0	?	0	?	0	0	0	0	0	0	?	0	?	0	?	?	0	?	0	TguLTRL4c
pele_00968	?	?	?	0	0	?	?	1	0	0	?	0	0	0	?	?	0	0	?	?	0	?	0	?	0	0	0	?	?	?	?	0	?	0	1	0	0	0	0	?	0	?	0	?	?	0	?	0	CR1-E_Pass
pele_00987	?	?	0	1	0	0	0	0	0	0	?	0	?	?	0	0	0	1	0	0	1	?	?	?	?	?	0	?	?	0	?	?	0	1	0	1	0	1	0	?	0	0	1	?	?	0	?	0	TguLTR5d
pele_00987	?	0	0	?	0	0	0	?	0	0	0	0	0	?	?	0	0	?	0	0	0	0	0	0	0	?	0	0	?	?	?	0	0	0	0	0	0	0	1	0	1	0	0	0	?	0	0	0	TguLTR5d
pele_01008	?	?	0	1	0	?	?	?	0	0	0	0	0	0	0	?	?	1	0	0	1	?	0	?	0	0	0	?	?	?	?	0	0	1	0	1	0	?	0	0	0	0	1	?	?	0	?	0	TguLTR5d
pele_01008	?	?	1	0	0	?	?	?	0	1	0	0	?	0	0	?	?	0	?	0	0	?	0	?	1	1	1	?	?	?	?	0	0	0	0	0	0	0	0	0	0	0	0	?	0	0	?	1	CR1-E_Pass
pele_01010	0	0	0	1	0	0	0	0	0	0	0	0	0	0	0	0	?	1	0	0	1	0	0	0	0	0	0	0	0	0	?	0	0	1	0	1	0	1	0	0	0	0	1	0	0	0	?	0	TguLTR5d
pele_01017	0	0	?	1	0	0	?	0	0	0	0	0	0	?	?	0	0	1	0	0	1	?	0	0	0	0	?	0	?	0	0	0	0	1	0	1	0	1	0	?	0	0	1	?	0	0	?	0	TguLTR5d
pele_01063	0	0	0	1	0	0	0	0	0	0	0	0	0	0	0	0	0	1	0	0	1	0	0	0	0	0	0	0	0	0	0	0	0	1	0	1	0	1	0	?	0	0	1	?	0	0	0	0	TguLTR5d
pele_01080	?	0	0	1	0	?	?	?	?	0	?	?	?	0	0	?	0	?	?	0	1	?	0	?	0	0	0	?	?	?	?	?	?	?	0	1	?	?	0	?	?	0	1	?	?	0	?	?	TguLTR5d
pele_01099	?	?	?	1	0	?	?	0	0	0	?	?	0	?	?	?	?	1	?	0	1	?	0	?	0	0	0	?	?	?	0	0	?	1	?	1	0	?	0	?	?	0	?	?	0	?	?	?	TguLTR5d
pele_01124	?	0	0	1	0	0	0	0	0	0	0	0	0	0	0	0	0	1	0	0	0	0	0	0	0	0	0	0	0	0	?	0	0	1	0	1	0	1	0	?	0	0	1	0	0	0	0	0	TguLTR5d
pele_01124	0	0	1	0	0	1	0	0	0	0	0	0	0	0	0	0	0	0	0	0	0	0	0	0	0	0	1	0	0	0	1	0	0	0	0	0	0	0	0	1	0	0	0	0	0	0	0	0	CR1-E_Pass
pele_01129	0	0	0	1	0	?	0	0	0	0	0	0	?	0	0	?	0	1	0	0	1	0	0	?	0	0	0	0	0	0	?	0	0	1	0	1	0	1	0	0	0	0	1	0	?	?	0	0	TguLTR5d
pele_01209	?	?	?	1	0	0	?	0	0	0	?	0	0	?	0	0	0	1	0	0	1	?	0	0	0	0	0	?	?	0	0	?	0	1	0	1	0	?	0	?	?	0	1	0	0	0	?	0	TguLTR5d
pele_01214	0	0	0	1	0	0	?	?	0	0	?	0	0	0	0	0	?	1	0	0	1	?	0	0	0	0	0	0	?	0	0	0	0	1	0	1	0	1	0	?	0	0	1	?	0	0	0	0	TguLTR5d
pele_01224	0	?	0	1	0	?	?	0	0	?	0	0	0	?	?	?	0	1	0	0	?	?	0	?	0	0	0	?	?	?	?	0	?	1	0	1	0	1	0	?	0	?	1	?	?	0	?	0	TguLTR5d
pele_01268	?	?	0	1	0	?	?	1	?	0	?	0	0	0	0	?	?	1	0	0	1	?	?	?	0	0	0	?	?	0	?	0	0	1	0	1	1	1	1	?	1	0	1	?	?	0	?	0	TguLTR5d
pele_01296	0	?	0	1	0	0	?	0	0	0	0	0	0	0	0	0	0	1	0	0	1	?	0	0	0	0	0	?	?	0	0	0	0	1	0	1	0	1	0	?	0	0	1	?	?	0	?	0	TguLTR5d
pele_01348	0	0	0	1	0	?	?	0	0	0	0	0	0	0	0	?	0	1	0	0	1	0	0	?	0	0	0	0	?	?	0	0	0	1	0	1	0	1	0	0	0	0	1	?	0	0	?	0	TguLTR5d
pele_01363	0	?	0	1	0	0	?	0	?	0	?	0	0	?	0	0	0	1	0	0	1	?	0	?	0	0	0	?	?	0	0	0	0	1	0	1	0	?	0	?	0	0	1	?	?	0	?	0	TguLTR5d
pele_01377	?	?	?	1	0	0	0	0	0	0	0	0	0	0	0	?	0	?	0	0	?	?	0	0	0	0	0	?	?	?	0	0	0	1	0	1	0	?	0	?	0	0	1	?	0	0	?	0	TguLTR5d
pele_01390	0	0	0	1	0	0	?	0	0	0	0	0	0	0	0	0	0	1	0	0	1	0	0	0	0	0	0	0	?	0	0	1	0	1	0	1	0	1	0	?	0	1	1	?	?	0	?	0	TguLTR5d
pele_01399	0	0	0	1	0	0	0	0	0	0	?	0	1	0	0	0	0	1	0	0	1	?	0	0	0	0	0	0	?	0	0	0	0	1	0	1	0	1	0	0	0	0	1	?	?	0	?	0	TguLTR5d
pele_01413	?	?	0	1	0	?	0	0	0	0	0	0	0	0	0	?	?	1	0	0	1	?	0	?	0	?	0	?	?	0	?	0	0	1	0	1	0	1	0	?	?	0	1	?	?	0	?	0	TguLTR5d
pele_01413	?	?	0	0	0	?	0	0	0	0	?	0	0	0	?	?	?	1	0	0	0	?	0	?	0	0	0	?	?	0	0	0	0	1	0	1	0	1	0	?	0	0	0	?	?	0	?	0	CR1-E_Pass
pele_01423	?	?	0	1	0	0	?	0	0	0	0	0	0	0	0	0	0	1	0	0	1	?	0	?	0	0	0	0	0	0	0	0	0	1	0	1	0	?	0	?	0	?	1	0	0	0	?	0	TguLTR5d
pele_01426	?	0	?	1	?	0	?	0	0	0	?	0	0	?	0	?	?	1	?	?	?	?	0	?	?	?	?	?	?	0	?	0	0	1	0	1	0	?	0	?	0	?	1	0	?	0	?	?	TguLTR5d
pele_01528	1	?	1	1	0	?	?	?	1	1	0	0	0	1	0	1	0	1	0	1	1	?	1	?	1	1	0	1	?	?	1	0	?	1	0	1	0	1	0	1	0	0	1	0	1	0	?	1	TguLTR5d
pele_01546	0	?	0	1	?	0	0	0	0	0	0	0	0	0	0	0	0	1	0	0	1	0	0	0	0	0	0	0	0	0	0	0	0	1	0	1	0	1	0	?	0	0	1	0	0	0	?	0	TguLTR5d
pele_01572	?	?	?	1	?	?	?	0	0	0	0	0	?	?	0	0	?	1	?	0	0	?	0	0	0	0	0	0	?	0	0	0	?	1	0	1	0	1	?	?	?	0	1	?	0	0	?	?	TguLTR5d
pele_01619	?	?	?	1	0	?	?	?	?	0	?	0	0	?	?	0	?	1	0	0	1	?	?	?	0	0	0	0	?	0	?	?	?	1	?	1	0	?	0	?	?	0	1	?	0	0	?	0	TguLTR5d
pele_01651	?	0	0	1	0	0	0	0	?	0	0	0	0	0	0	0	0	1	0	0	1	?	0	?	0	0	0	0	?	0	0	0	0	1	0	1	?	1	0	?	0	0	1	0	?	0	?	0	TguLTR5d
pele_01669	0	0	0	1	0	0	0	0	0	0	0	0	0	?	?	0	0	1	0	0	1	0	0	0	?	?	0	0	0	0	0	0	0	1	0	1	0	1	0	0	0	0	1	0	0	0	?	0	TguLTR5d
pele_01719	?	0	?	0	0	?	?	0	0	0	?	0	?	?	?	0	0	1	0	0	?	?	0	?	0	0	0	0	?	0	0	?	0	1	?	1	0	?	0	?	0	0	0	?	?	0	?	0	TguLTR5d
pele_01719	?	0	1	0	0	?	?	0	0	0	?	0	0	?	?	0	0	0	0	0	0	?	0	0	0	0	1	0	?	0	1	0	0	0	?	0	0	0	0	?	0	0	0	?	?	0	0	0	CR1-E_Pass
pele_01757	0	0	0	1	0	0	0	0	0	?	?	0	0	0	0	?	0	1	0	0	0	?	0	0	0	0	0	0	?	0	?	0	?	1	0	1	0	1	0	?	?	0	1	0	0	0	?	0	TguLTR5d
pele_01784	0	?	0	1	0	0	?	?	0	0	0	0	0	0	0	0	0	1	0	0	1	?	0	0	0	0	0	0	?	0	?	0	0	1	0	1	0	1	0	0	0	0	1	?	0	0	?	0	TguLTR5d
pele_01787	0	0	?	1	?	0	0	0	?	0	0	0	?	?	?	0	0	1	0	0	0	0	0	?	0	0	0	0	?	0	0	0	0	1	0	1	0	1	0	0	0	0	1	?	?	0	?	0	TguLTR5d
pele_01824	?	0	0	1	0	?	?	0	0	0	?	0	0	0	0	?	?	1	0	0	0	?	0	?	0	0	0	0	0	?	0	0	?	1	0	1	0	1	0	?	0	0	1	?	?	?	?	0	TguLTR5d
pele_01835	?	?	?	1	0	0	?	0	0	0	?	0	0	?	0	0	0	1	0	0	0	?	0	0	0	0	0	0	?	?	0	0	0	1	0	1	0	?	0	?	0	0	1	?	?	0	?	0	TguLTR5d
pele_01846	0	?	0	1	0	0	0	0	?	0	0	0	0	0	0	0	0	1	0	0	?	0	0	0	0	0	0	0	?	0	?	0	0	1	0	1	0	1	0	?	0	0	1	?	0	0	?	0	TguLTR5d
pele_01849	?	?	0	1	0	0	?	0	0	0	?	0	?	?	?	?	0	1	0	0	1	?	0	?	0	0	0	?	?	0	0	0	0	1	0	1	0	1	0	?	?	0	1	?	?	0	?	0	TguLTR5d
pele_01868	0	0	0	1	0	0	?	0	0	0	?	0	0	0	0	?	0	1	0	0	1	?	0	?	0	0	0	?	?	0	0	0	0	1	0	1	0	1	0	?	0	0	1	?	?	0	?	0	TguLTR5d
pele_01882	?	?	0	1	0	0	?	0	0	0	?	0	?	?	?	?	0	1	0	0	1	?	0	?	0	0	0	?	?	?	0	0	0	1	0	1	0	1	0	?	0	0	1	?	?	0	?	0	TguLTR5d
pele_01882	?	?	0	0	0	0	?	0	0	0	?	0	?	?	?	?	0	0	0	0	0	?	?	?	0	0	0	?	?	?	0	0	0	0	0	0	0	0	1	?	1	0	0	?	?	0	?	0	TguLTR5a/TguLTRL6b
pele_01888	0	0	0	1	0	0	0	0	0	0	0	0	0	?	0	0	0	1	0	0	1	?	0	0	0	0	0	0	?	0	0	0	0	1	0	1	0	0	0	?	0	0	1	0	0	0	?	0	TguLTR5d
pele_01925	0	?	0	1	0	0	0	0	0	0	0	0	0	0	0	0	0	1	0	0	1	0	0	0	0	0	0	0	?	0	0	0	0	1	0	1	0	1	0	0	0	?	1	0	0	0	?	0	TguLTR5d
pele_02009	?	?	0	1	0	?	?	0	0	0	0	0	0	0	0	0	0	1	0	0	1	0	1	0	0	0	0	0	0	?	0	0	?	1	0	1	0	1	1	?	1	0	1	?	?	0	?	0	TguLTR5d
pele_02020	?	0	0	1	0	0	0	?	0	0	0	0	0	?	0	0	0	1	0	0	1	0	0	?	0	0	0	0	0	?	?	0	?	1	0	1	0	1	0	0	0	0	1	0	?	?	0	0	TguLTR5d
pele_02038	?	0	0	1	0	?	0	0	0	0	0	0	0	0	0	0	0	1	0	0	0	?	0	?	0	0	0	0	?	0	?	?	0	1	0	1	0	1	0	?	0	0	1	0	0	0	?	0	TguLTR5d
pele_02050	?	?	?	1	0	0	?	?	0	0	?	0	0	0	0	?	?	1	0	0	?	?	?	?	0	0	0	0	?	0	0	?	0	1	?	1	0	1	0	0	?	0	1	?	0	0	?	0	TguLTR5d
pele_02057	0	?	0	1	0	0	0	0	0	0	0	0	0	?	0	0	0	1	?	0	1	?	0	?	0	0	0	0	0	?	?	0	0	1	0	1	0	?	0	?	0	0	1	?	0	0	?	0	TguLTR5d
pele_02080	0	?	?	1	0	0	0	0	0	0	?	0	0	0	0	0	0	1	0	0	1	0	1	0	0	0	?	0	?	0	0	?	0	1	0	1	0	?	0	0	0	?	1	0	0	0	0	0	TguLTR5d
pele_02112	?	?	0	1	0	0	0	0	0	0	0	0	0	0	0	?	0	1	0	0	1	?	0	?	0	0	0	0	?	0	0	0	0	1	0	1	0	1	0	?	0	0	1	?	?	?	?	0	TguLTR5d
pele_02135	0	?	?	1	0	0	?	?	0	0	0	0	0	?	0	?	?	1	0	0	1	0	?	0	0	0	0	0	?	?	?	?	?	1	0	1	0	?	0	?	0	?	1	?	?	0	?	0	TguLTR5d
pele_02196	0	0	0	1	0	0	0	?	0	0	0	0	0	0	0	?	0	1	0	0	0	?	?	0	0	0	0	0	0	0	0	?	0	1	0	1	0	1	0	?	0	0	1	0	0	0	0	0	TguLTR5d
pele_02234	0	?	?	1	0	?	?	0	0	0	?	0	0	0	0	?	?	1	0	0	1	?	0	?	0	0	0	?	?	0	?	0	?	1	0	1	0	1	0	?	0	0	1	?	?	?	?	0	TguLTR5d
pele_02262	0	?	0	1	0	0	0	0	0	0	0	0	0	0	0	0	0	1	0	0	1	?	0	0	0	0	0	?	?	0	0	0	0	1	0	1	0	1	0	?	0	0	1	?	?	0	?	0	TguLTR5d
pele_02271	?	?	?	?	0	0	?	0	0	0	?	0	?	?	0	0	?	1	?	?	?	?	0	0	0	0	0	0	0	0	0	?	0	1	?	1	1	1	?	0	?	?	?	?	0	?	?	?	TguLTR5d
pele_02306	?	0	0	1	0	0	0	?	0	0	0	0	0	0	0	0	0	1	0	0	1	?	0	?	0	0	0	?	?	0	?	0	0	1	0	1	0	1	0	0	0	?	1	?	?	?	?	0	TguLTR5d
pele_02332	0	?	0	1	0	0	0	0	0	0	0	0	0	0	0	0	0	1	0	0	1	?	0	0	0	0	0	0	?	0	0	0	0	1	?	1	0	1	0	0	0	0	1	?	?	0	?	0	TguLTR5d
pele_02332	1	0	0	0	1	0	0	0	1	1	0	0	?	0	1	1	0	0	0	1	0	?	0	1	1	1	0	1	0	1	0	0	1	0	0	0	0	0	0	0	0	0	0	?	?	1	?	0	CR1-E_Pass
pele_02347	0	0	0	1	0	0	?	0	0	0	0	0	1	0	0	0	0	1	?	0	0	0	0	0	0	0	0	0	?	0	?	0	0	1	0	1	0	1	0	0	0	0	1	?	0	0	?	0	TguLTR5d
pele_02347	0	0	0	0	1	0	0	0	0	0	0	0	0	0	?	0	0	0	?	0	1	?	0	0	0	0	0	0	?	0	0	0	0	0	0	0	0	0	0	0	0	0	0	?	0	0	?	0	TguLTRL4c
pele_02384	0	?	?	1	0	0	0	0	0	0	0	0	0	?	0	0	0	1	0	0	1	?	0	0	0	0	0	0	?	0	0	?	0	1	0	1	0	1	0	?	0	0	1	?	0	0	?	0	TguLTR5d
pele_02398	?	?	?	?	0	0	0	0	0	?	0	?	0	?	0	?	0	1	?	?	?	?	1	?	0	0	0	?	?	0	0	?	?	1	0	1	0	1	0	?	0	0	1	?	?	0	?	0	TguLTR5d
pele_02532	0	?	0	1	0	0	?	0	0	0	0	0	0	0	0	0	?	1	0	0	0	0	0	0	0	0	0	?	0	?	?	?	0	1	0	1	0	1	0	?	0	0	1	0	0	0	?	?	TguLTR5d
pele_02550	?	?	0	1	?	0	?	0	0	0	?	0	0	0	?	?	0	1	0	0	1	?	0	?	0	0	0	?	?	0	0	?	0	1	0	1	0	1	0	?	0	?	1	?	?	0	?	?	TguLTR5d
pele_02556	0	?	?	1	0	0	0	0	0	0	0	0	0	?	0	0	0	1	0	?	?	0	0	0	0	0	0	0	0	0	0	?	0	1	0	1	0	1	0	?	0	0	1	?	?	0	?	0	TguLTR5d
pele_02562	0	0	0	1	0	0	0	0	0	0	0	0	0	0	0	0	0	1	0	0	1	?	0	0	0	0	0	0	?	0	0	0	0	1	0	1	0	1	0	?	0	0	1	0	?	0	?	0	TguLTR5d
pele_02564	0	?	?	1	0	0	0	0	0	0	0	0	0	0	0	0	0	1	?	?	1	?	0	0	0	0	0	0	?	0	0	0	0	1	0	1	0	1	0	?	0	0	1	0	0	?	0	?	TguLTR5d
pele_02567	?	?	0	1	0	0	?	?	0	?	0	0	0	?	0	?	?	1	?	?	?	?	?	?	?	?	0	?	?	?	?	0	?	1	0	1	0	1	0	?	0	0	1	?	?	0	?	?	TguLTR5d
pele_02581	0	?	0	1	0	?	0	0	0	0	0	0	0	0	0	0	0	1	0	0	1	?	0	0	0	0	0	0	?	?	0	0	0	1	0	1	0	1	0	?	0	0	1	?	?	0	0	0	TguLTR5d
pele_02618	0	?	0	1	0	?	?	0	0	0	0	0	0	0	?	0	0	1	?	0	1	?	0	?	0	0	0	0	?	?	?	0	0	1	0	1	0	1	0	?	0	0	1	0	?	0	?	0	TguLTR5d
pele_02620	?	?	?	1	0	0	0	0	0	?	0	0	?	0	0	?	?	1	0	0	1	?	0	?	0	0	0	?	?	0	0	0	0	1	0	1	0	1	0	?	0	0	1	0	?	0	0	0	TguLTR5d
pele_02629	0	0	0	1	0	0	0	0	0	0	0	0	0	0	0	0	0	1	0	0	0	?	0	0	0	0	0	0	?	0	0	0	?	1	0	1	0	?	0	0	0	0	1	?	0	0	?	0	TguLTR5d
pele_02637	?	0	?	1	0	0	?	0	0	0	0	0	0	0	?	?	?	1	0	0	1	?	1	?	0	0	0	0	?	0	?	0	?	1	0	1	0	1	0	?	0	0	1	?	?	0	?	?	TguLTR5d
pele_02646	0	0	0	1	0	0	0	0	0	0	0	0	0	?	0	0	0	1	0	0	1	0	0	0	0	0	0	0	0	0	0	0	0	1	0	1	0	1	0	?	0	0	1	0	?	0	?	0	TguLTR5d
pele_02682	?	?	0	1	0	?	0	0	?	0	?	0	?	0	0	0	0	1	?	0	1	?	0	0	0	0	0	?	?	0	?	0	0	1	0	1	0	1	0	?	0	?	1	0	0	0	?	0	TguLTR5d
pele_02704	0	?	0	1	0	?	?	0	0	0	?	0	0	0	0	?	?	1	0	0	1	?	0	?	0	0	0	?	?	?	?	?	0	1	0	1	0	1	?	?	?	0	1	?	?	0	?	0	TguLTR5d
pele_02727	0	?	0	0	1	?	0	0	0	0	0	0	0	0	0	0	0	1	0	0	0	0	1	0	0	0	0	0	?	0	?	0	0	1	0	1	0	1	0	?	0	0	0	?	0	0	?	0	TguLTR5d
pele_02760	0	?	0	1	0	0	?	0	0	0	0	0	0	0	0	0	?	1	0	0	0	?	0	0	0	0	0	0	?	0	0	0	0	1	?	1	0	0	0	?	0	0	1	?	?	0	?	0	TguLTR5d
pele_02762	?	?	0	1	0	0	?	0	?	0	?	0	0	0	?	?	?	1	?	0	?	?	0	?	0	0	?	0	?	0	0	?	0	1	0	1	0	1	0	?	0	0	1	0	?	0	?	?	TguLTR5d
pele_02779	0	0	?	1	0	?	0	0	?	0	0	0	0	0	0	0	0	1	0	0	0	?	?	?	0	0	0	0	?	0	?	0	0	1	0	1	0	1	0	?	0	?	1	?	?	0	0	0	TguLTR5d
pele_02805	0	?	0	1	?	0	0	?	?	0	?	0	?	0	0	0	0	?	?	0	1	?	0	0	0	0	?	0	?	0	0	?	0	1	0	1	0	?	?	?	?	0	1	0	0	?	0	0	TguLTR5d
pele_02811	0	0	0	1	0	0	0	0	0	0	0	?	0	0	?	?	?	1	0	0	1	?	0	?	0	?	?	?	?	?	?	?	?	1	0	1	0	1	0	0	?	0	1	?	?	0	?	0	TguLTR5d
pele_02860	?	?	0	1	?	0	?	?	?	0	?	0	0	?	0	0	?	1	?	?	1	?	0	0	0	0	0	?	?	?	?	?	0	1	?	1	0	1	0	?	0	?	1	?	0	0	?	0	TguLTR5d
pele_02862	0	0	0	0	0	0	0	0	0	0	0	0	0	0	0	0	0	1	0	?	0	?	0	0	0	0	0	0	0	?	0	0	?	1	0	1	0	0	0	0	0	0	0	0	0	0	0	0	TguLTR5d
pele_02862	?	?	1	0	?	1	?	?	1	1	1	1	0	1	1	?	1	0	0	?	0	?	?	?	1	1	1	?	?	?	1	0	?	0	0	0	1	0	1	1	?	0	0	0	?	1	?	1	CR1-X3_Pass
pele_02865	0	0	0	1	0	0	0	0	0	?	0	0	0	?	0	0	?	1	0	0	0	0	0	0	0	0	0	0	0	0	0	?	0	1	0	1	0	1	0	?	0	0	1	0	0	0	?	0	TguLTR5d
pele_02902	?	?	0	1	0	0	0	0	0	0	0	0	0	?	?	0	0	1	0	0	1	?	0	0	0	0	0	0	?	0	0	?	0	1	0	1	0	?	0	?	0	?	1	?	0	0	?	0	TguLTR5d
pele_02912	0	?	?	?	0	0	0	0	0	0	?	0	0	0	0	0	0	1	0	0	1	?	0	?	0	0	0	0	?	?	?	0	0	1	0	1	0	1	0	?	0	0	1	?	0	0	?	0	TguLTR5d
pele_02949	?	0	0	1	0	0	0	0	0	0	0	0	0	?	0	0	0	1	0	0	1	0	0	?	0	0	0	0	?	0	0	0	0	1	0	1	0	1	0	?	0	0	1	0	?	0	?	0	TguLTR5d
pele_02957	0	?	0	1	0	0	?	0	0	0	?	0	0	?	?	?	0	1	0	0	1	?	0	?	0	0	0	0	?	?	0	0	0	1	0	1	0	1	0	?	0	0	1	?	?	0	?	0	TguLTR5d
pele_02961	0	0	?	1	0	0	0	1	0	0	0	0	?	0	?	?	0	1	?	?	1	0	0	?	0	0	0	?	0	0	0	0	?	1	0	1	0	1	0	?	0	?	1	0	?	0	?	0	TguLTR5d
pele_02968	0	0	?	1	0	?	?	?	0	0	?	0	0	0	?	?	0	1	0	0	?	?	0	?	0	0	0	0	?	?	?	?	?	1	?	1	0	1	0	0	0	0	1	?	?	0	?	0	TguLTR5d
pele_02985	0	0	0	1	0	0	0	0	0	0	0	?	0	0	?	0	0	1	0	0	1	?	0	0	0	0	0	0	?	0	?	0	0	1	0	1	0	1	?	?	0	0	1	?	0	0	?	?	TguLTR5d
pele_03042	0	0	0	1	0	0	?	0	0	0	?	0	0	0	0	0	0	1	0	0	1	0	0	0	0	0	0	0	0	?	0	0	?	1	0	1	0	1	0	0	0	0	1	0	0	0	?	0	TguLTR5d
pele_03064	0	0	0	1	0	0	0	0	0	0	0	0	0	?	0	0	0	1	0	0	1	?	0	?	0	0	?	0	?	0	0	0	0	1	0	1	0	1	0	?	0	0	1	?	0	0	?	0	TguLTR5d
pele_03103	?	0	0	1	?	0	?	0	0	0	?	0	1	0	0	?	?	1	1	?	?	?	0	?	?	?	0	?	?	0	0	1	0	1	0	1	?	1	1	?	1	0	1	0	?	0	?	?	TguLTR5d
pele_03124	?	?	?	1	0	?	?	0	0	0	0	0	?	0	?	?	?	1	?	0	1	?	0	?	0	0	0	?	?	?	0	?	?	1	0	1	0	?	0	?	0	0	1	?	?	?	?	0	TguLTR5d
pele_03142	?	?	0	1	0	0	0	0	0	0	0	0	0	0	0	?	?	1	0	0	1	?	0	?	0	0	0	?	?	0	0	0	0	1	0	1	0	1	0	0	0	0	1	?	?	0	?	0	TguLTR5d
pele_03302	?	?	0	1	0	?	?	?	0	0	?	0	?	?	?	?	0	1	0	0	1	?	0	?	?	?	0	0	?	0	?	0	0	1	0	1	0	?	0	?	0	0	1	?	?	0	?	0	TguLTR5d
pele_03303	0	0	0	1	0	0	0	0	0	0	0	0	0	0	0	?	0	1	0	0	1	0	0	0	0	0	0	0	0	0	0	0	0	1	0	1	0	1	0	0	0	0	1	0	0	0	0	0	TguLTR5d
pele_03318	?	?	?	1	0	0	0	0	0	0	0	0	?	0	0	0	?	1	?	0	1	?	0	0	?	?	0	0	?	0	0	?	0	1	0	1	0	1	0	0	0	0	1	?	0	0	?	0	TguLTR5d
pele_03355	0	?	?	1	0	0	?	?	0	0	?	0	?	?	?	0	?	1	?	0	1	?	0	0	0	0	0	0	?	0	0	?	0	1	0	1	?	1	0	0	0	?	1	?	?	?	?	0	TguLTR5d
pele_03364	?	?	0	0	0	?	?	?	?	0	?	1	1	0	0	0	?	0	0	0	0	?	?	0	0	0	0	?	?	?	0	?	?	0	0	0	1	?	0	?	0	0	0	?	0	?	?	0	TguLTRL4c
pele_03373	?	?	?	1	0	0	0	0	0	0	0	0	0	?	0	0	0	1	0	0	1	?	0	?	?	0	0	0	?	0	?	0	0	1	0	1	0	?	0	0	0	0	1	?	?	0	?	0	TguLTR5d
pele_03407	?	?	0	1	0	0	0	0	0	0	?	0	0	0	0	0	?	1	0	0	0	?	0	0	0	0	0	0	?	0	0	0	0	1	0	1	?	1	0	0	0	0	1	?	0	0	0	0	TguLTR5d
pele_03421	0	0	0	0	0	0	0	0	?	0	?	0	0	0	0	0	0	0	0	1	0	?	0	0	0	0	0	0	0	0	0	?	0	0	0	1	0	0	?	?	0	0	0	0	0	0	?	0	TguLTR5d
pele_03430	0	0	0	1	0	0	0	0	0	0	?	0	0	0	0	0	0	1	0	0	1	?	0	0	0	0	0	0	?	0	?	0	0	1	0	1	0	?	0	0	0	?	1	?	0	0	0	0	TguLTR5d
pele_03439	0	?	0	1	0	0	?	?	0	?	0	0	0	0	0	0	0	1	0	0	1	?	?	0	?	?	0	0	?	?	0	0	?	1	0	1	?	1	0	0	0	?	1	?	0	0	?	0	TguLTR5d
pele_03478	?	0	0	1	?	0	?	0	0	0	?	0	0	0	?	?	0	1	0	0	0	0	0	?	0	0	0	?	0	?	?	?	?	1	0	1	?	0	?	0	?	0	1	0	?	0	?	0	TguLTR5d
pele_03480	0	?	0	1	0	0	0	0	0	0	?	?	0	0	0	0	0	1	0	0	1	?	0	0	0	0	0	0	?	0	0	0	0	1	0	1	0	1	0	0	?	0	1	0	0	0	?	0	TguLTR5d
pele_03516	?	0	0	1	0	0	?	0	0	0	0	0	0	0	?	0	0	1	?	0	1	0	1	0	0	0	0	0	0	?	0	?	?	1	0	1	0	1	?	0	0	?	1	0	0	0	?	0	TguLTR5d
pele_03540	0	0	?	1	0	0	0	0	0	0	0	0	0	0	0	?	0	1	0	0	1	?	0	0	0	0	0	0	?	0	0	0	0	1	0	1	0	?	0	?	0	0	1	0	0	0	0	0	TguLTR5d
pele_03542	0	0	0	1	0	0	0	0	0	0	0	0	0	0	0	0	0	1	0	0	0	?	0	0	0	0	0	0	?	0	0	0	0	1	0	1	0	0	0	0	0	0	1	0	0	0	0	0	TguLTR5d
pele_03573	0	?	0	1	0	0	0	0	0	0	0	0	0	0	0	?	0	1	0	0	1	?	0	?	0	0	0	0	?	0	0	0	0	1	0	1	0	1	0	?	0	0	1	?	0	0	?	0	TguLTR5d
pele_03699	?	?	?	1	0	0	?	1	0	0	?	?	0	?	?	0	?	1	?	0	1	?	1	?	0	0	0	?	?	0	?	?	?	1	0	1	0	1	0	0	0	1	1	?	?	1	?	0	TguLTR5d
pele_03706	0	?	0	1	0	?	?	0	0	0	?	0	0	?	0	?	0	1	0	0	1	?	0	?	0	0	0	?	?	0	?	0	?	1	0	1	0	1	0	0	0	0	1	?	?	0	?	0	TguLTR5d
pele_03747	?	0	?	1	0	0	?	0	0	0	?	0	0	?	?	0	0	1	0	0	1	?	0	?	0	0	0	?	?	?	0	0	?	1	0	1	0	?	0	?	0	?	1	?	?	0	?	?	TguLTR5d
pele_03771	0	0	0	1	0	?	0	0	0	0	0	0	0	0	0	0	0	1	0	0	1	0	0	0	0	0	0	0	?	0	0	0	0	1	0	1	0	?	0	?	?	0	1	0	0	0	?	0	TguLTR5d
pele_03779	0	?	0	1	0	?	0	0	0	0	0	0	0	0	0	?	?	?	0	0	1	0	0	0	0	0	0	0	?	0	0	0	?	1	0	1	0	?	0	0	0	0	1	0	0	0	0	0	TguLTR5d
pele_03793	0	?	0	1	0	0	0	0	0	0	?	0	0	0	0	?	0	1	0	?	1	0	0	0	0	0	0	0	0	?	0	?	0	1	0	1	0	?	0	0	0	0	1	?	?	0	?	0	TguLTR5d
pele_03819	?	0	0	1	0	?	?	?	0	0	?	0	?	?	?	0	?	?	0	0	1	?	0	?	0	0	0	0	?	?	?	?	0	1	0	1	0	1	0	?	0	0	1	?	?	?	?	0	TguLTR5d
pele_03839	0	?	0	1	0	?	0	?	0	0	0	0	0	0	0	0	0	0	0	0	1	?	?	0	?	?	0	0	?	0	0	0	0	1	?	1	0	1	0	?	0	0	1	?	?	0	?	0	TguLTR5d
pele_03840	?	?	0	1	0	?	0	0	0	0	0	0	0	?	?	0	0	1	0	?	0	?	0	?	0	0	0	0	?	?	?	0	0	1	0	1	0	1	0	?	0	0	1	?	?	0	?	?	TguLTR5d
pele_04411	?	0	?	?	0	?	?	0	0	0	?	0	0	?	0	?	?	1	?	0	1	?	0	?	0	0	0	0	?	0	?	0	0	1	?	1	0	1	0	?	0	0	1	?	?	0	?	?	TguLTR5d
pele_04436	0	?	0	1	0	0	0	0	0	0	0	0	0	0	0	0	0	1	0	0	?	?	0	0	0	0	0	?	?	0	0	0	0	1	0	1	0	1	0	0	0	0	1	?	0	0	?	0	TguLTR5d
pele_04476	0	?	?	1	?	0	?	0	?	0	?	0	0	?	?	?	?	?	?	0	0	?	?	?	0	0	0	?	?	?	0	0	?	1	0	1	0	1	?	?	0	0	1	?	?	0	?	0	TguLTR5d
pele_04493	?	?	?	1	0	?	0	0	?	0	?	0	?	?	0	?	?	?	0	0	1	?	0	?	?	?	0	?	?	?	?	0	?	1	?	1	0	?	0	?	0	?	1	?	?	?	?	0	TguLTR5d
pele_04552	?	?	0	1	0	?	0	?	0	0	0	0	0	0	0	0	0	1	0	0	1	0	0	?	0	0	0	0	0	0	0	0	0	1	0	1	0	1	0	?	?	0	1	?	?	0	?	0	TguLTR5d
pele_04553	?	?	?	1	?	?	?	0	0	0	0	0	0	0	0	0	0	1	0	0	0	?	0	0	0	0	0	0	0	?	?	0	?	1	0	1	0	1	0	?	?	?	1	?	0	0	?	0	TguLTR5d
pele_04560	0	?	0	1	0	0	0	0	0	0	?	0	0	0	0	0	0	1	?	0	1	0	0	0	0	0	0	0	?	?	0	0	0	1	0	1	0	0	0	0	0	0	1	0	0	0	?	0	TguLTR5d
pele_04585	?	?	0	1	0	0	?	?	0	0	?	0	0	?	?	0	?	1	0	?	1	?	0	?	0	0	0	0	?	0	?	?	?	1	0	1	0	1	0	?	0	?	1	?	?	0	?	?	TguLTR5d
pele_04628	0	0	?	1	0	0	0	0	0	0	0	0	0	0	0	0	0	1	0	0	1	0	0	0	0	0	0	0	0	?	?	?	0	1	0	1	0	1	0	0	0	0	1	?	0	0	0	0	TguLTR5d
pele_04628	1	0	1	0	0	1	0	0	1	1	0	0	0	1	0	1	0	0	0	1	0	0	0	1	0	0	1	1	0	1	?	0	1	0	0	0	0	0	0	1	0	0	0	?	1	0	?	0	CR1-J2_Pass
pele_04647	0	?	?	1	0	0	?	0	0	0	0	0	0	0	0	0	?	1	0	0	0	?	0	0	0	0	0	0	?	?	0	0	0	1	0	1	0	?	0	0	0	0	1	?	0	0	?	0	TguLTR5d
pele_04702	0	?	?	1	0	?	?	0	0	0	0	0	0	?	0	0	0	1	0	0	1	?	0	?	0	0	0	0	?	0	0	0	0	1	0	1	0	1	0	?	0	0	1	?	?	0	?	0	TguLTR5d
pele_04705	?	0	0	1	0	?	0	0	0	0	?	0	0	0	?	0	0	1	0	0	1	0	?	0	0	0	0	0	0	0	0	?	0	1	0	1	0	1	0	0	0	0	1	0	?	0	?	0	TguLTR5d
pele_04709	0	0	0	0	0	0	?	0	0	0	0	0	0	0	0	0	?	1	0	0	0	0	0	0	0	0	0	0	0	0	0	0	0	1	0	1	0	1	0	0	0	0	0	0	0	0	0	0	TguLTR5d
pele_04709	1	0	0	0	0	0	0	0	1	0	0	0	0	0	0	1	0	0	0	1	0	0	0	1	0	0	0	1	0	1	0	0	1	0	0	0	0	0	0	0	0	0	0	0	1	0	0	0	TguLTR5d
pele_04715	?	0	?	1	0	0	?	0	0	0	?	0	0	?	0	?	0	1	0	0	1	?	0	?	0	0	0	?	?	?	?	0	0	1	0	1	0	?	0	?	0	0	1	?	?	0	?	0	TguLTR5d
pele_04718	?	0	?	1	0	?	0	0	?	0	0	0	0	0	?	?	0	1	0	0	1	?	0	0	0	0	0	0	?	0	0	0	0	1	?	1	0	1	0	0	0	0	1	0	?	0	?	0	TguLTR5d
pele_04722	0	0	0	1	0	0	0	0	0	0	0	0	0	0	0	0	0	1	0	0	1	0	0	?	0	0	0	0	0	0	0	0	0	1	0	1	0	0	0	0	0	0	1	0	?	0	?	0	TguLTR5d
pele_04782	?	?	?	1	0	?	?	?	0	0	?	0	0	?	?	?	0	1	0	0	1	?	0	?	0	0	?	?	?	?	0	?	?	1	0	1	0	?	0	?	0	?	1	?	?	0	?	0	TguLTR5d
pele_04792	?	?	?	1	0	0	?	?	?	?	?	0	0	0	0	0	0	1	0	0	0	?	?	?	0	0	0	?	?	?	?	0	0	1	?	1	0	1	0	?	0	0	1	?	0	0	?	0	TguLTR5d
pele_04856	?	0	0	1	0	0	?	0	0	0	0	0	0	0	0	?	0	1	?	0	1	?	0	?	0	0	0	?	?	0	0	0	0	1	0	1	0	1	0	?	0	?	1	?	?	0	?	0	TguLTR5d
pele_04872	0	?	0	1	0	0	?	0	0	0	0	0	?	?	0	0	?	1	0	0	1	?	0	?	0	0	0	0	?	0	0	?	0	1	0	1	0	1	0	?	0	0	1	?	?	0	?	0	TguLTR5d
pele_04882	0	0	0	1	0	0	0	0	0	0	0	0	0	0	0	0	0	1	0	0	1	?	0	0	0	0	0	0	0	0	0	0	0	1	0	1	0	1	0	?	0	0	1	0	0	0	?	0	TguLTR5d
phae_00030	?	0	1	?	?	?	?	0	1	?	?	0	0	1	0	?	?	0	0	1	0	0	0	?	?	1	?	?	0	?	1	?	?	0	0	0	0	0	0	?	0	0	?	?	?	?	?	?	CR1-J2_Pass
phae_00959	1	0	0	0	0	0	0	0	1	0	0	0	0	0	0	1	0	0	0	1	0	?	0	?	0	0	0	1	?	1	0	0	1	0	0	0	0	0	0	?	0	0	0	?	?	0	?	0	TguLTR5d
phae_00966	?	?	?	0	0	0	?	0	0	0	?	0	?	?	0	?	0	1	0	0	?	?	0	0	?	0	0	0	?	?	0	?	?	1	0	1	?	1	0	?	0	?	0	?	0	0	?	0	TguLTR5d
phae_01276	?	?	?	1	1	1	?	1	1	1	1	1	?	?	0	?	?	?	?	1	1	?	1	?	1	1	?	?	?	?	1	0	?	1	1	1	?	1	0	?	?	?	1	0	?	1	?	1	CR1-X3_Pass
phae_01671	0	?	?	1	0	0	0	0	0	0	0	0	0	0	?	?	0	0	?	0	1	0	0	?	0	0	0	?	0	0	?	0	0	0	0	1	0	1	0	?	0	0	1	?	?	0	?	?	TguLTR5d
phae_01771	?	?	?	0	0	0	?	0	0	1	0	0	0	0	0	0	0	0	?	0	?	?	0	?	1	1	0	0	?	0	?	0	0	0	?	0	0	0	0	?	0	0	0	?	?	0	?	0	TguLTR5d
phae_01918	0	?	0	0	0	0	0	0	0	0	?	?	0	0	0	0	0	0	1	0	0	0	0	0	0	0	0	0	0	0	0	0	0	0	0	0	1	0	0	0	0	0	0	0	?	0	?	0	TguLTR5d
phae_02034	0	?	0	0	0	0	0	0	0	0	0	0	0	0	0	0	0	0	1	0	0	?	0	0	0	0	0	0	?	0	0	0	0	0	0	0	1	0	0	0	0	0	0	?	0	0	?	0	TguLTR5d
phae_02043	0	?	?	?	0	0	?	0	0	1	0	0	?	?	?	0	0	0	0	0	0	?	0	0	1	1	0	0	?	?	0	0	0	0	0	0	0	0	0	?	0	0	0	?	0	0	?	0	TguLTR5d
phae_02554	1	?	0	0	0	0	0	0	1	0	?	0	0	0	?	?	0	0	0	1	0	?	0	?	0	0	0	?	?	?	0	?	1	0	0	0	0	?	0	0	0	0	0	?	?	0	?	0	TguLTR5a
phae_02558	0	0	1	0	0	?	0	0	0	0	0	0	0	?	0	0	?	?	0	0	0	0	0	0	0	0	1	0	?	0	1	0	0	0	0	0	0	0	0	?	0	0	0	?	0	0	?	0	CR1-E_Pass
phae_02842	?	?	?	0	0	?	0	0	0	0	0	0	0	?	0	0	0	0	1	0	?	?	0	?	0	0	0	0	?	?	0	0	?	0	?	0	1	?	0	?	?	?	0	?	?	?	?	0	TguLTR5d
phae_02990	?	?	1	0	0	?	?	?	?	0	0	0	0	0	?	0	?	0	0	0	0	?	0	0	0	0	1	0	?	?	1	0	?	0	0	?	0	0	0	?	0	0	0	?	?	?	?	0	CR1-E_Pass
phae_02990	?	?	0	0	0	?	?	0	?	0	?	0	0	0	0	0	?	0	0	0	0	?	?	?	0	0	0	?	?	?	0	?	0	0	0	0	?	0	1	?	1	0	0	?	?	0	?	0	CR1-E_Pass
phae_03298	0	0	0	0	0	0	?	0	0	1	0	0	0	0	?	?	0	0	0	0	0	?	0	0	1	1	1	0	?	0	0	?	0	0	0	0	0	0	0	0	0	0	0	?	0	0	?	0	TguLTR5d
phae_04157	?	?	0	0	0	?	0	0	0	0	0	0	0	?	?	0	?	0	1	0	0	?	0	?	0	0	0	?	?	0	?	0	0	0	0	0	1	0	0	0	0	0	0	?	?	0	?	?	TguLTR5d
phae_04617	?	?	?	0	0	?	?	?	0	1	?	0	?	?	0	?	?	0	?	0	0	?	0	?	?	?	1	?	?	?	?	?	?	0	0	0	0	0	?	?	?	?	0	?	?	?	?	1	CR1-X3_Pass
phae_05090	0	?	0	0	0	0	?	0	0	0	0	1	0	0	0	0	?	0	0	0	0	?	0	?	0	0	0	0	?	0	0	0	0	0	0	0	0	0	0	?	0	0	0	0	?	1	?	0	TguLTR5a
phae_05090	?	?	?	0	0	?	?	?	?	0	?	0	0	0	0	?	0	?	0	0	?	?	?	?	?	?	0	0	?	0	0	0	0	1	0	?	0	1	?	0	?	0	0	0	?	0	?	0	TguLTR5a
phae_05092	0	0	0	0	0	0	0	0	0	0	0	0	0	0	?	0	0	0	1	0	0	0	0	0	0	0	0	0	0	0	0	0	0	0	0	0	1	0	0	0	0	0	0	?	0	0	?	0	TguLTR5d
phae_05650	0	0	0	0	0	0	?	0	0	0	0	0	0	0	0	0	0	0	1	0	0	0	0	0	0	0	0	0	?	0	0	0	0	0	0	0	1	0	0	0	0	0	0	0	0	0	?	0	TguLTR5d
phae_06058	0	?	0	0	0	0	?	?	0	0	0	0	0	?	?	0	?	0	0	?	0	?	?	0	0	0	0	0	?	?	0	1	0	0	0	0	0	?	0	?	0	1	0	?	0	0	?	0	TguLTR5d
phae_06114	0	0	0	0	0	0	0	?	0	0	?	0	0	?	0	0	0	0	1	0	0	0	0	0	0	0	0	0	0	0	0	0	0	0	0	0	1	0	0	0	0	0	0	0	0	0	?	0	TguLTR5d
phae_06188	?	?	?	0	0	?	?	?	0	0	?	?	0	?	?	?	?	?	1	0	?	?	0	?	0	0	0	?	?	?	?	0	?	0	?	0	1	0	0	?	0	0	0	?	?	?	?	0	TguLTR5d
phae_06188	?	0	0	1	0	0	?	?	0	0	0	?	0	0	?	0	?	?	0	0	?	?	0	0	0	0	0	0	?	?	0	0	?	1	?	1	0	1	0	0	0	0	1	?	?	?	?	0	TguLTR5a
phae_06233	?	0	?	0	0	0	?	0	0	0	0	0	0	0	?	?	0	0	1	0	0	?	0	?	0	0	0	?	?	0	?	0	?	0	0	0	1	0	0	?	0	0	0	?	?	0	?	0	TguLTR5d
phae_06729	0	0	?	0	0	?	?	?	?	0	0	?	0	?	0	?	?	0	1	?	0	?	0	?	0	0	?	0	?	0	?	?	0	0	0	0	1	0	?	?	0	?	0	?	?	0	?	0	TguLTR5d
phae_06815	?	?	0	1	1	0	?	?	1	0	0	0	0	1	0	?	0	0	?	?	0	?	0	?	0	0	0	0	?	0	0	1	0	0	0	0	0	0	0	?	0	?	1	?	?	0	?	0	CR1-J2_Pass
phae_06815	?	?	0	0	0	1	?	?	0	0	?	?	0	0	0	?	0	?	0	?	0	?	0	?	0	0	1	?	?	?	?	0	0	0	?	0	0	0	0	?	0	?	0	?	?	?	?	0	CR1-E_Pass
phae_07506	0	0	0	1	0	0	?	0	0	0	?	0	0	?	0	?	0	1	1	0	?	?	?	?	0	0	0	0	?	?	0	0	0	1	0	?	1	1	0	?	0	0	1	?	?	0	?	?	TguLTR5d
phae_07848	?	?	0	0	0	?	0	0	0	0	0	0	?	?	0	0	?	0	1	0	0	?	0	?	0	0	0	?	?	0	?	0	0	0	0	0	1	0	0	0	0	0	0	0	0	0	?	0	TguLTR5d
phae_08075	0	0	1	0	0	?	?	0	?	1	0	0	?	?	0	0	0	0	0	0	?	?	?	?	1	1	1	0	?	?	?	?	?	0	0	0	?	0	0	?	?	0	0	?	?	0	?	0	TguLTR5d
phae_08078	?	?	?	0	0	0	?	0	0	0	?	0	?	?	0	?	?	0	1	?	0	?	?	?	0	0	0	?	?	0	?	0	?	?	?	0	1	?	0	?	?	0	0	?	?	0	?	0	TguLTR5d
phae_08162	?	?	?	0	0	0	?	?	0	?	?	?	?	?	?	?	?	0	1	?	0	?	?	?	?	?	?	?	?	?	?	?	?	0	0	0	1	?	?	?	?	0	0	?	0	?	?	0	TguLTR5d
phae_08486	?	0	0	0	0	0	0	0	0	0	0	0	0	?	0	0	?	0	1	0	?	0	0	?	0	0	0	0	0	0	0	0	?	0	0	0	1	0	0	0	0	0	0	?	?	0	?	0	TguLTR5d
phal_01685	?	?	0	0	0	?	0	0	0	0	?	?	0	0	?	0	0	1	0	0	0	?	0	0	0	0	0	?	?	0	0	?	0	1	0	1	0	1	0	?	0	0	0	?	0	0	?	0	TguLTR5d
phal_02004	0	0	?	0	0	?	?	0	0	0	?	0	0	0	0	0	0	1	0	0	0	?	0	?	0	0	0	0	?	?	0	0	0	1	0	1	?	1	?	?	?	0	0	?	?	?	?	0	TguLTR5d
phal_02323	0	?	0	0	?	0	0	0	0	0	0	0	0	0	0	0	0	1	?	0	0	?	0	0	0	0	0	0	?	0	?	?	0	1	?	1	0	1	0	?	?	0	0	0	0	0	0	0	TguLTR5d
phal_02790	?	?	?	0	0	0	?	0	0	0	?	?	0	?	0	?	0	?	?	0	0	?	0	?	0	0	?	?	?	?	0	0	?	1	?	1	0	1	0	?	0	0	0	?	?	?	?	0	TguLTR5d
phal_02916	0	0	0	0	0	0	0	0	0	0	0	0	0	0	0	0	0	1	0	0	0	0	0	0	0	0	0	0	0	0	0	0	0	1	0	1	0	1	0	0	0	0	0	0	0	0	0	0	TguLTR5d
phal_04764	?	0	0	0	0	0	?	?	?	0	0	0	0	?	?	?	?	1	0	?	0	0	0	?	0	0	0	?	0	0	?	0	0	1	0	1	0	1	0	0	?	0	0	?	?	?	?	0	TguLTR5d
phal_04924	?	?	0	0	0	0	0	0	0	0	?	0	0	?	0	?	?	1	0	?	0	?	0	?	0	0	0	?	?	?	?	0	0	1	0	?	0	1	0	0	0	0	0	?	?	0	?	0	TguLTR5d
phal_05149	?	0	?	?	0	0	0	0	?	0	?	0	0	?	0	?	0	1	?	?	0	?	0	?	0	0	0	?	?	?	?	?	?	1	0	1	0	1	?	?	?	?	0	?	?	0	?	0	TguLTR5d
phal_05346	0	?	0	0	0	0	0	0	0	0	?	0	0	0	0	?	?	1	0	0	0	?	0	?	0	0	0	?	?	0	0	?	0	1	0	1	0	1	0	?	0	0	0	?	?	0	?	0	TguLTR5d
phal_05387	0	0	0	?	0	0	0	0	0	0	0	0	0	0	?	0	0	1	0	0	0	?	?	0	0	0	0	0	?	0	0	0	0	1	0	1	0	1	0	0	?	0	?	?	0	0	?	0	TguLTR5d
phal_05650	?	?	?	0	0	?	?	?	0	0	0	?	0	?	0	?	?	1	?	?	0	?	?	?	?	?	?	?	?	?	?	?	?	1	?	1	0	1	?	?	?	0	0	?	?	?	?	0	TguLTR5d
phal_06021	?	?	?	0	0	?	?	?	0	0	?	?	?	?	?	?	0	1	?	?	?	?	0	?	0	0	0	?	?	0	?	?	0	1	0	1	0	1	0	?	0	?	0	?	?	0	?	?	TguLTR5d
phal_07689	?	?	?	0	0	0	0	?	0	0	?	0	0	?	?	?	?	1	?	?	0	?	0	?	0	0	0	?	?	?	0	0	?	1	?	1	0	1	0	?	0	?	0	?	?	0	?	0	TguLTR5d
phal_08044	0	0	0	0	?	?	0	0	0	0	?	0	0	?	0	?	0	1	?	?	0	?	?	0	0	0	0	?	?	?	0	?	?	0	0	1	?	1	0	0	0	?	?	?	?	?	?	0	TguLTR5d
phal_09314	0	?	0	0	0	0	?	0	0	0	?	0	0	0	?	0	?	1	0	0	0	?	0	?	0	0	0	?	?	0	?	0	0	1	0	1	0	1	0	?	?	0	0	?	?	0	?	0	TguLTR5d
phal_09832	?	?	?	0	?	0	?	0	0	0	?	0	0	0	0	0	0	1	0	?	0	?	?	?	0	0	0	0	?	?	?	0	?	1	0	1	0	1	0	?	0	0	0	?	?	0	?	0	TguLTR5d
phal_09924	0	0	0	0	0	0	?	0	?	0	0	?	0	0	0	0	0	1	0	0	0	?	0	?	0	0	?	0	?	0	?	0	0	1	0	1	0	1	0	0	0	0	0	?	?	0	?	0	TguLTR5d
phoe_00755	?	?	?	1	0	?	?	?	0	0	?	?	0	?	0	?	0	1	?	0	1	?	0	?	0	0	?	?	?	?	?	0	?	1	0	1	0	1	0	0	?	?	1	?	?	0	?	0	CR1-E_Pass
phoe_01043	0	?	0	0	0	0	?	0	0	0	0	0	0	0	0	?	0	0	1	0	0	?	0	?	0	0	0	?	0	?	0	0	0	?	0	0	0	0	1	?	1	?	0	?	?	0	?	0	TguLTR5d
phoe_01101	0	0	0	0	0	0	0	?	0	0	0	0	0	0	0	0	0	0	0	0	0	?	0	0	0	0	0	0	?	0	0	0	0	0	0	0	0	0	1	0	1	0	0	?	0	0	?	0	TguLTR5d
phoe_01217	?	?	0	0	0	0	?	0	0	0	0	?	0	0	1	?	?	0	0	0	0	?	0	?	0	0	0	?	?	?	?	1	0	0	0	0	0	0	1	?	1	1	0	?	?	?	?	0	TguLTR5d
phoe_01217	?	0	0	0	0	?	0	0	0	0	0	0	?	0	0	?	0	0	?	0	0	?	0	?	0	0	0	?	?	?	0	?	0	0	0	0	0	0	1	?	1	?	0	0	?	?	0	0	CR1-J2_Pass
phoe_01315	?	?	?	0	0	0	?	0	0	0	?	0	0	?	0	?	?	0	0	0	0	?	0	?	0	0	0	?	?	0	?	0	0	0	0	0	0	?	1	?	?	0	0	?	?	1	?	0	TguLTR5d
phoe_01315	0	?	?	0	0	0	?	0	0	0	?	0	0	?	0	0	?	0	0	0	0	?	0	0	0	0	?	0	?	0	0	0	0	0	0	0	0	0	1	?	1	0	0	0	?	0	?	0	CR1-E_Pass
phoe_01315	?	?	?	0	0	0	?	?	0	1	0	0	0	0	0	0	?	0	?	0	0	?	0	0	1	?	?	0	?	0	?	?	0	0	?	0	0	0	0	0	0	0	?	?	?	0	?	0	CR1-E_Pass
phoe_01378	0	?	0	0	?	0	0	0	0	0	0	0	0	0	0	0	0	0	1	0	0	?	0	?	0	0	0	0	?	0	0	0	?	0	0	0	0	?	1	?	1	0	0	?	0	0	?	0	TguLTR5d
phoe_01620	0	0	0	0	?	0	0	0	0	0	0	0	0	0	0	0	0	0	0	0	0	?	0	0	0	0	0	0	0	0	0	?	0	0	0	0	0	0	1	0	1	0	0	?	0	0	?	0	TguLTR5d
phoe_02021	0	?	?	0	0	?	?	1	0	0	?	0	0	?	0	?	?	0	0	0	0	?	0	?	0	0	0	?	0	0	0	0	0	0	0	?	0	0	1	?	1	?	0	?	?	0	?	0	TguLTR5d
phoe_02906	0	?	?	0	?	?	0	0	0	0	?	0	0	?	?	?	?	0	?	?	0	?	0	?	0	0	?	0	?	?	0	0	?	0	0	0	?	?	1	?	1	0	0	?	?	0	?	?	TguLTR5d
phoe_03063	?	?	?	0	0	0	?	0	0	0	?	0	0	?	?	?	0	0	?	0	0	?	0	?	0	0	?	?	?	?	?	1	0	0	0	0	?	0	1	?	1	1	0	0	?	0	?	0	TguLTR5d
phoe_03162	0	?	?	0	0	?	?	0	0	0	0	0	?	0	0	?	?	1	0	0	0	?	0	?	0	0	0	?	?	?	0	0	0	1	?	1	0	?	?	?	?	0	0	?	?	0	0	0	CR1-I_Tgu
phoe_03279	?	?	?	0	0	?	?	0	0	0	?	0	0	0	?	?	?	0	?	?	0	?	0	?	?	?	0	0	?	0	?	?	0	0	0	0	0	0	1	?	1	?	0	?	?	0	?	0	TguLTR5d
phoe_03279	0	?	0	1	0	?	?	?	0	0	?	0	0	0	0	0	?	1	0	0	1	?	0	0	0	0	0	0	?	0	?	0	0	1	0	1	0	1	0	?	0	0	1	0	?	0	0	0	TguLTR5d
phoe_03327	?	?	0	0	?	0	?	0	0	0	?	0	0	?	0	0	0	0	0	0	0	?	?	0	0	0	0	0	?	0	?	0	0	0	0	0	0	0	1	?	1	0	0	?	0	0	?	0	TguLTR5d
phoe_03327	?	0	1	1	0	1	?	1	1	1	?	1	?	?	1	?	?	1	0	1	1	0	0	?	1	1	1	?	0	1	?	0	1	1	0	1	1	1	0	?	0	0	1	?	?	?	?	1	CR1-E_Pass
phoe_03805	?	?	?	0	1	0	?	0	0	0	?	0	0	?	?	?	?	0	?	0	0	?	0	?	0	0	?	?	?	0	?	?	?	0	?	?	0	?	1	?	?	0	0	0	?	?	?	0	TguLTR5d
phoe_03973	0	0	0	0	0	0	0	1	0	0	0	0	0	0	0	0	0	0	0	0	0	0	0	?	0	0	?	?	0	?	?	0	?	0	?	0	0	0	1	0	1	0	0	0	?	0	0	0	TguLTR5d
phoe_04214	?	?	?	0	0	0	?	0	0	0	?	0	0	?	0	?	?	?	?	?	0	?	0	?	0	0	0	?	?	?	?	?	?	0	0	0	0	0	1	?	1	1	0	?	?	?	?	0	TguLTR5d
phoe_04405	?	?	0	1	0	0	?	0	0	0	?	0	?	0	0	?	0	1	0	0	1	?	1	?	0	?	0	?	?	0	0	1	0	1	?	1	?	1	1	?	1	0	1	?	?	1	?	0	TguLTR5d
phoe_04640	?	?	?	0	1	0	?	0	0	0	0	?	0	?	?	?	?	0	?	0	?	?	0	?	0	0	0	?	?	?	?	?	?	0	?	0	?	0	1	?	1	0	0	?	?	?	?	0	TguLTR5d
phoe_04725	?	?	0	1	0	0	0	0	0	0	?	0	0	?	?	0	?	1	0	0	?	?	?	0	0	0	0	?	?	?	0	0	?	1	0	1	0	1	0	?	0	?	1	?	0	0	?	0	TguLTR5a
pygo_00368	0	?	0	1	0	?	?	0	0	0	?	0	0	0	0	0	0	1	0	0	1	?	0	?	0	0	0	0	?	0	0	0	0	1	0	1	0	1	?	?	?	0	1	0	?	0	?	?	TguLTR5d
pygo_00368	1	0	?	0	0	0	0	0	0	0	0	?	?	0	0	1	0	0	0	?	0	?	0	?	0	0	0	1	?	1	?	?	1	0	0	0	0	0	0	?	0	0	0	0	?	0	?	0	CR1-E_Pass
pygo_00483	0	0	0	1	?	0	0	0	0	0	0	0	?	0	0	0	0	1	0	0	0	?	0	0	0	0	0	0	0	0	0	0	0	1	?	1	0	1	0	?	0	0	1	0	0	0	?	0	TguLTR5d
pygo_00639	0	?	0	1	0	0	0	0	0	0	?	0	0	0	?	0	0	1	0	0	1	?	0	0	0	0	0	0	?	?	?	0	?	1	0	1	0	?	0	?	?	0	1	?	0	0	?	0	TguLTR5d
pygo_00669	0	?	0	1	0	?	0	0	0	0	0	0	0	0	0	?	0	1	0	0	0	0	0	?	0	0	0	0	0	0	?	0	0	1	0	1	0	1	0	0	0	?	1	0	?	0	?	0	TguLTR5d
pygo_00750	?	?	0	1	0	?	0	0	0	0	0	0	0	0	0	0	0	1	0	0	0	0	0	0	0	0	0	0	?	0	0	?	0	1	0	1	0	1	0	0	0	0	1	?	0	?	?	0	TguLTR5d
pygo_00750	0	0	1	0	0	?	0	?	0	0	0	0	0	0	0	0	0	0	0	0	0	0	?	0	?	?	1	0	?	0	1	0	0	0	0	0	?	0	0	1	0	0	0	?	0	?	?	0	TguLTR5a
pygo_00782	0	?	0	1	0	0	?	0	0	0	?	0	0	0	0	0	0	1	?	0	1	?	0	0	0	0	0	0	?	0	?	0	0	1	0	1	0	1	0	?	?	0	1	?	?	0	?	0	TguLTR5d
pygo_00801	0	0	0	1	0	0	0	0	0	0	?	0	0	0	0	?	0	1	0	0	0	0	0	0	0	0	0	?	?	?	0	0	?	1	0	1	0	1	0	?	0	0	1	?	0	0	?	0	TguLTR5d
pygo_00886	0	?	?	1	?	?	?	0	0	0	?	0	0	0	0	0	?	1	0	?	1	?	0	0	?	?	0	0	?	?	0	?	?	1	0	1	0	?	0	?	0	?	1	?	?	0	?	0	TguLTR5d
pygo_01060	0	?	0	1	0	0	?	0	0	0	0	0	0	0	0	?	0	1	0	0	1	?	0	?	0	0	0	0	?	0	0	0	0	1	0	1	0	1	0	0	0	0	1	?	?	0	?	0	TguLTR5d
pygo_01088	0	?	?	1	0	0	?	?	?	0	?	0	0	?	0	0	0	1	0	0	1	?	0	0	0	0	0	0	?	?	?	0	?	1	0	1	?	?	0	?	?	?	1	?	0	0	?	?	TguLTR5d
pygo_01619	0	?	?	1	0	0	0	0	0	0	0	0	0	?	0	0	?	1	0	0	1	?	?	0	0	0	0	?	?	?	?	?	0	1	0	1	0	1	0	0	0	0	1	0	0	0	?	0	TguLTR5d
pygo_01683	0	?	?	1	?	?	?	?	0	0	0	?	?	?	?	?	?	?	?	0	1	?	0	?	?	?	?	?	?	?	0	?	0	1	0	1	0	1	?	?	0	?	1	?	?	?	?	?	TguLTR5d
pygo_01811	0	0	0	1	0	0	0	0	0	0	0	0	0	0	0	0	0	1	0	0	1	0	0	0	0	0	0	0	0	0	0	0	0	1	0	1	0	?	0	0	?	0	1	0	0	0	0	0	TguLTR5d
pygo_01852	0	?	0	1	0	0	?	?	0	0	0	0	0	0	0	0	0	1	0	0	1	0	0	0	?	?	0	0	0	0	?	?	0	1	0	1	0	1	0	0	?	0	1	0	0	0	?	0	TguLTR5d
pygo_01996	?	0	0	1	0	0	?	0	0	0	0	?	0	?	?	0	0	1	?	0	1	?	0	0	0	0	0	0	?	0	0	?	?	1	0	1	0	1	0	?	0	0	1	?	0	0	?	0	TguLTR5d
pygo_02070	0	?	?	1	0	0	0	0	0	0	?	0	0	?	?	0	0	1	0	0	0	?	0	0	0	0	0	0	?	0	0	?	0	1	0	1	?	1	0	?	0	?	1	?	0	0	?	0	TguLTR5d
pygo_02108	?	?	?	1	0	?	?	0	0	0	0	0	0	0	?	0	0	1	?	0	0	?	0	?	0	0	0	?	?	0	0	0	0	1	0	1	0	0	0	?	0	0	1	0	0	0	?	0	TguLTR5d
pygo_02206	0	0	0	1	0	0	?	0	0	0	0	0	0	0	0	0	0	1	0	0	1	0	0	?	0	0	0	0	?	0	0	0	0	1	0	1	0	0	0	0	0	0	1	?	?	?	0	0	TguLTR5d
pygo_02234	1	?	0	0	?	0	?	0	?	1	?	0	0	?	0	1	0	0	0	?	0	?	0	1	1	1	0	1	?	?	0	0	1	0	0	0	0	0	0	?	0	0	0	?	?	0	?	1	CR1-E_Pass
pygo_02379	0	0	0	1	0	0	0	?	0	0	0	0	0	0	0	0	0	1	0	0	1	0	0	0	0	0	0	0	0	0	0	?	0	?	0	1	?	1	0	?	0	0	1	0	0	0	?	0	TguLTR5d
pygo_02475	?	?	?	1	0	?	?	?	0	0	?	?	?	?	?	?	?	1	0	0	?	?	0	?	?	?	0	0	?	?	?	?	0	1	0	1	0	1	0	?	0	0	1	?	?	?	?	?	TguLTR5d
pygo_02494	0	?	0	1	0	0	0	?	0	0	0	0	0	?	0	?	?	0	?	0	1	?	0	?	0	0	0	0	?	?	?	?	?	0	0	0	0	0	0	?	0	0	1	?	?	0	?	0	TguLTR5d
pygo_02593	0	?	0	1	0	0	0	0	0	0	0	0	0	0	0	?	0	1	0	0	1	?	0	?	0	0	0	0	?	0	0	0	0	1	0	1	0	?	0	0	0	0	1	?	?	0	?	0	TguLTR5d
pygo_02858	?	?	?	?	0	0	?	?	0	0	0	0	?	0	0	?	0	?	?	0	0	?	0	?	0	0	0	?	?	0	?	?	?	?	0	1	0	1	0	?	0	0	?	0	?	0	?	0	TguLTR5d
pygo_02934	0	0	?	1	0	0	0	0	0	0	0	0	0	0	0	0	0	1	0	0	1	0	0	0	0	0	0	?	0	0	0	0	0	1	0	1	?	?	0	?	?	0	1	0	0	?	0	0	TguLTR5d
pygo_02956	?	0	0	1	0	?	0	0	0	0	0	0	0	0	0	0	0	0	0	0	?	?	?	0	0	0	?	?	?	0	0	0	0	1	0	1	0	1	0	0	0	0	1	?	0	0	0	0	TguLTR5d
pygo_03066	0	?	0	1	0	?	0	0	0	?	?	0	0	?	?	0	?	1	0	0	1	?	0	0	0	0	0	0	0	?	0	0	0	1	0	1	0	?	0	0	0	0	1	?	?	0	?	0	TguLTR5d
pygo_03067	?	?	0	1	0	?	?	0	0	0	?	0	?	?	?	?	0	?	?	0	0	?	0	?	0	0	0	?	?	?	0	0	?	1	?	1	0	?	0	?	0	?	1	?	?	0	?	0	TguLTR5d
pygo_03077	0	?	?	1	0	?	0	0	0	0	0	0	0	?	0	0	0	1	0	0	0	?	0	0	?	?	0	0	?	0	0	0	0	1	0	1	0	1	?	?	0	0	1	?	0	0	?	0	TguLTR5d
pygo_03282	0	?	0	1	0	0	0	0	0	0	0	0	0	?	0	0	0	1	0	0	?	?	?	0	0	0	0	0	0	0	0	0	0	1	0	1	0	1	0	0	0	0	1	0	?	0	?	0	TguLTR5d
pygo_03335	?	?	0	0	1	0	?	1	0	0	?	0	0	?	?	?	1	0	0	0	0	?	0	?	0	0	0	?	?	0	0	?	?	0	1	0	0	0	?	0	0	1	0	?	?	1	0	0	CR1-J2_Pass
pygo_03342	0	0	0	1	0	0	0	0	0	0	0	0	0	0	0	?	0	1	0	0	0	0	0	?	0	0	0	?	0	0	0	0	0	1	0	1	0	1	0	?	0	0	1	0	?	0	?	0	TguLTR5d
pygo_03462	?	?	0	1	0	?	?	0	0	0	?	0	0	?	0	?	?	1	0	0	0	?	0	0	0	0	0	?	?	0	0	0	?	1	0	1	?	?	0	0	?	0	1	?	?	0	?	0	TguLTR5d
pygo_03630	?	0	?	1	0	?	?	0	?	0	?	0	0	0	?	?	?	1	0	0	?	?	0	?	0	0	0	?	?	0	0	0	0	1	0	1	0	1	0	?	?	?	1	?	?	0	0	0	TguLTR5d
pygo_03730	0	?	0	1	0	?	?	0	0	0	0	0	0	0	0	?	0	1	?	0	1	0	0	?	0	0	0	?	0	?	0	0	0	1	0	1	0	1	0	0	0	0	1	?	0	0	?	0	TguLTR5d
pygo_03943	0	?	0	1	0	0	0	0	0	0	?	0	?	0	0	0	0	1	0	0	1	?	0	0	0	0	0	0	0	0	0	0	0	1	0	1	0	1	0	?	0	0	1	0	0	0	?	0	TguLTR5d
pygo_03971	0	0	?	1	0	?	?	?	0	0	?	0	0	?	?	0	?	1	?	?	1	?	0	?	0	0	0	0	?	0	0	?	0	1	0	1	0	1	0	?	0	0	1	?	0	0	?	0	TguLTR5d
pygo_04114	?	?	0	1	0	0	?	0	0	0	0	0	?	0	0	0	0	1	0	0	0	0	0	0	0	0	0	0	?	0	0	0	0	1	0	1	0	1	0	0	0	0	1	?	0	0	?	0	TguLTR5d
pygo_04441	0	0	?	1	0	?	0	0	0	0	0	0	0	0	0	0	0	1	0	0	1	?	0	0	0	0	0	0	?	?	0	0	0	1	0	1	0	1	0	?	0	0	1	0	0	0	?	0	TguLTR5d
pygo_04629	?	?	?	0	0	0	?	?	0	1	?	?	?	0	?	0	?	0	0	0	0	?	0	0	1	1	0	0	?	?	0	0	?	0	?	0	0	0	?	?	?	0	0	?	?	0	?	0	TguLTR5d
pygo_04653	0	0	0	1	0	0	?	0	0	0	0	0	0	0	0	0	0	1	0	0	1	?	0	?	0	0	0	0	?	?	0	0	0	1	0	1	0	?	0	?	0	0	1	0	0	0	?	0	TguLTR5d
pygo_04719	0	?	?	1	0	0	0	0	0	0	?	0	0	0	0	0	0	1	0	0	1	?	0	0	0	0	0	?	?	0	?	0	0	1	0	1	0	1	0	0	0	0	1	?	0	0	?	?	TguLTR5d
pygo_04732	0	?	0	1	0	0	?	?	0	0	0	0	0	?	0	0	0	0	0	0	1	?	0	0	1	1	0	0	?	?	0	0	?	0	?	0	0	0	0	?	0	0	1	0	0	0	?	0	TguLTR5d
pygo_04732	1	?	0	0	0	0	0	0	0	0	0	0	0	?	0	1	0	0	0	1	0	?	0	1	0	0	0	1	?	1	0	0	1	0	0	0	0	0	0	0	0	0	0	0	1	0	0	0	TguLTR5d
pygo_04883	0	0	0	1	0	?	0	0	0	0	0	0	0	0	0	0	0	1	0	0	1	0	0	0	0	0	0	0	?	?	0	0	0	1	0	1	0	1	0	0	0	0	1	0	?	0	?	0	TguLTR5d
pygo_04883	0	0	0	0	0	?	0	0	0	0	0	0	0	0	0	0	0	0	0	0	0	0	0	0	0	0	0	0	?	?	0	0	0	0	0	0	0	0	1	0	1	0	0	0	?	0	?	0	TguLTR5a
pygo_04900	0	?	?	?	0	0	0	0	0	0	0	0	0	0	0	?	0	1	0	0	1	?	0	0	0	0	0	?	?	0	?	?	?	1	0	1	0	1	0	?	0	0	1	?	?	0	?	0	TguLTR5d
pygo_04910	0	?	0	1	0	0	0	0	0	0	0	?	0	0	?	0	0	1	0	0	1	0	0	0	0	0	0	0	?	?	0	0	?	1	0	1	0	1	0	?	0	0	1	?	?	0	?	0	TguLTR5d
pygo_04948	?	0	0	1	0	?	0	0	0	0	0	0	0	0	0	0	0	1	0	0	1	0	0	?	0	0	0	0	?	0	?	0	0	1	0	1	0	1	0	?	0	0	1	0	?	0	?	0	TguLTR5d
pygo_05093	0	0	0	1	0	0	0	0	0	0	0	0	0	0	0	0	0	1	0	0	1	0	0	0	0	0	?	0	0	0	0	0	0	1	0	1	0	1	0	?	0	0	1	?	?	0	?	0	TguLTR5d
pygo_05093	0	0	?	0	0	1	0	0	0	0	?	0	0	0	0	?	0	?	0	0	0	0	0	?	0	0	0	?	?	0	1	0	0	0	0	0	0	0	0	?	0	0	0	?	?	0	?	0	TguLTRL4c
pygo_05144	?	?	0	1	0	?	?	?	?	?	?	0	0	?	?	0	?	1	0	?	0	?	0	?	0	0	?	?	?	?	?	0	0	0	?	1	?	1	?	?	?	?	1	?	?	0	?	0	TguLTR5d
pygo_05176	?	?	?	1	0	0	0	0	0	0	0	?	?	0	?	?	?	1	0	0	0	?	0	?	0	0	0	?	?	?	0	?	?	1	0	1	0	?	0	?	0	0	1	?	?	0	?	0	TguLTR5d
pygo_05196	0	0	0	1	0	0	?	0	0	0	0	0	0	?	?	0	0	1	0	0	1	0	0	?	0	0	0	?	?	0	0	0	0	1	0	1	0	1	0	?	0	0	1	0	?	0	0	0	TguLTR5d
pygo_05313	?	?	0	1	0	?	?	0	0	0	0	0	0	?	?	?	?	1	0	0	1	?	1	?	0	0	0	0	?	?	?	0	?	1	0	1	0	?	0	?	0	0	1	?	?	0	?	0	TguLTR5d
pygo_05541	0	0	0	1	0	0	0	0	0	0	0	0	0	0	0	?	0	1	0	0	1	0	1	?	0	0	0	?	?	0	0	0	0	1	0	1	0	1	0	?	0	0	1	?	0	0	?	0	TguLTR5d
pygo_05553	?	?	0	1	0	0	?	?	0	0	?	?	0	?	?	?	0	1	0	0	1	?	0	?	?	?	0	?	?	?	?	?	?	1	0	1	0	1	?	?	?	0	1	?	?	?	?	0	TguLTR5d
pygo_05695	?	?	0	1	0	0	?	0	0	?	?	0	?	?	0	?	?	1	?	0	1	?	0	?	0	0	0	?	?	?	?	?	?	1	0	1	0	?	0	?	0	0	1	?	?	0	?	0	TguLTR5d
pygo_05760	0	0	0	1	0	0	?	0	0	?	?	0	0	0	0	?	?	1	0	0	0	0	0	?	0	0	0	?	0	?	0	0	0	1	0	1	?	1	0	0	0	0	1	0	?	0	0	0	TguLTR5d
pygo_05772	0	0	0	1	0	0	0	0	0	0	0	0	0	0	0	0	0	1	0	0	1	0	0	0	0	0	0	0	?	0	?	0	0	1	0	1	0	1	0	0	0	?	1	0	0	0	0	0	TguLTR5d
pygo_05791	?	?	?	1	0	?	0	0	0	0	0	0	0	?	?	?	0	1	0	0	0	0	0	?	0	0	0	?	?	?	?	0	?	0	0	1	?	0	0	0	0	0	1	?	?	0	?	0	TguLTR5d
[truncated: 120 more rows]
[truncated: 5 more columns]
