# Supplementary material for: The Dynamics of Incomplete Lineage Sorting across the Ancient Adaptive Radiation of Neoavian Birds
Source: PLoS Biol. 2015 Aug 18;13(8):e1002224. doi: 10.1371/journal.pbio.1002224 (PMC4540587; doi:10.1371/journal.pbio.1002224)
Supplement: S3 Table — (XLS) [file pbio.1002224.s009.xls]

## Sheet: S3_Table
S3 Table. Distribution of frequencies of ILS-affected RE markers across the three radiations of Neoaves.
ILS duration (speciation events)	all RE markers	RE insertions during initial superradiation	RE insertions during core landbird radiation	RE insertions during core waterbird radiation
1	1373	136	728	509
2	233	15	117	101
3	101	17	72	12
4	91	36	43	12
5	76	51	23	2
6	64	54	9	1
7	62	56	2	4
8	39	38	0	1
9	26	25	0	1
10	25	25	0	0
11	17	17	0	0
12	6	6	0	0
13	1	1	0	0
14	1	1	0	0
15	1	1	0	0
16	1	1	0	0
17	1	1	0	0
18	0	0	0	0
Note: ILS-free patterns parsimoniously correspond to a duration of ILS across one speciation event.
