# Supplementary material for: The Dynamics of Incomplete Lineage Sorting across the Ancient Adaptive Radiation of Neoavian Birds
Source: PLoS Biol. 2015 Aug 18;13(8):e1002224. doi: 10.1371/journal.pbio.1002224 (PMC4540587; doi:10.1371/journal.pbio.1002224)
Supplement: S5 Table — (XLS) [file pbio.1002224.s011.xls]

## Sheet: S5_Table
S5 Table. Expected probability for hemiplasy following random fixation of a biallelic polymorphism under incomplete lineage sorting across 1–17 speciation events.
ILS duration (speciation events)	Independently sorting lineages	All patterns of character distribution	Species tree-congruent patterns (tree-uninformative)	Species tree-congruent patterns (tree-informative)	Species tree-incongruent patterns (hemiplasy)	Probability for hemiplasy (%)
n – 1	n	2^n	n + 2	n – 2	2^n – 2n	((2^n – 2n)/2^n)*100
1	2	4	4	0	0	0
2	3	8	5	1	2	25
3	4	16	6	2	8	50
4	5	32	7	3	22	68.75
5	6	64	8	4	52	81.25
6	7	128	9	5	114	89.0625
7	8	256	10	6	240	93.75
8	9	512	11	7	494	96.4844
9	10	1024	12	8	1004	98.0469
10	11	2048	13	9	2026	98.9258
11	12	4096	14	10	4072	99.4141
12	13	8192	15	11	8166	99.6826
13	14	16384	16	12	16356	99.8291
14	15	32768	17	13	32738	99.9084
15	16	65536	18	14	65504	99.9512
16	17	131072	19	15	131038	99.9741
17	18	262144	20	16	262108	99.9863
